# Supplementary material for: Cysteine-specific protein multi-functionalization and disulfide bridging using 3-bromo-5-methylene pyrrolones
Source: Nat Commun. 2020 Feb 21;11:1015. doi: 10.1038/s41467-020-14757-4 (PMC7035330; doi:10.1038/s41467-020-14757-4)
Supplement: Supplementary file 4 — Supplementary Data 1 [file 41467_2020_14757_MOESM4_ESM.zip]

Archive with 13 entries (13 files):
- checkcif.pdf
- CrystalClear.cif
- shelxl.cif
- shelxl.fcf
- shelxl.hkl
- shelxl.ins
- shelxl.lst
- shelxl.pcf
- shelxl.png
- shelxl.prp
- shelxl.res
- shelxl.txt
- xlout.tmp
