# Supplementary material for: Cysteine-specific protein multi-functionalization and disulfide bridging using 3-bromo-5-methylene pyrrolones
Source: Nat Commun. 2020 Feb 21;11:1015. doi: 10.1038/s41467-020-14757-4 (PMC7035330; doi:10.1038/s41467-020-14757-4)
Supplement: Supplementary file 4 — Supplementary Data 1 [file 41467_2020_14757_MOESM4_ESM.zip › CrystalClear.cif]

data_General

#=========================================

_audit_creation_date                    '19-06-04'
_audit_creation_method                  'by CrystalClear-SM 1.4.0 SP1'
_audit_update_record
;
????
;

#=========================================

data__r20190604a

#=========================================

_computing_data_collection              'CrystalClear (Rigaku Inc., 2008)'
_computing_cell_refinement              'CrystalClear (Rigaku Inc., 2008)'
_computing_data_reduction               'CrystalClear (Rigaku Inc., 2008)'
_computing_structure_solution
;
????
;


#-----------------------------------------------------------

_cell_length_a                           6.7236(44)
_cell_length_b                           8.5880(57)
_cell_length_c                           23.9360(156)
_cell_angle_alpha                        90.0000(0)
_cell_angle_beta                         96.0243(70)
_cell_angle_gamma                        90.0000(0)
_cell_volume                             1374.4863(1000)
_cell_formula_units_Z                   4
_cell_measurement_temperature           113.1500
_cell_measurement_reflns_used           3383
_cell_measurement_theta_min             1.7110
_cell_measurement_theta_max             27.9183
_symmetry_space_group_name_H-M          'P2'

#-----------------------------------------------------------

_exptl_crystal_description              'Prism'
_exptl_crystal_colour                   'Colorless'
_exptl_crystal_size_max                 0.2000
_exptl_crystal_size_mid                 0.2000
_exptl_crystal_size_min                 0.2000
_chemical_formula_weight                '?'
_chemical_formula_analytical            '?'
_chemical_formula_sum                   ''
_exptl_absorpt_coefficient_mu           0.0000
_exptl_absorpt_correction_type          'Multi-scan'
_exptl_absorpt_correction_T_max         1.0000
_exptl_absorpt_correction_T_min         0.7469
_exptl_special_details
;
 ?
;

#-----------------------------------------------------------

_diffrn_special_details
;
 ?
;
_diffrn_ambient_temperature             113.1500
_diffrn_source_power                    0.8000
_diffrn_source_voltage                  50.0000
_diffrn_source_current                  16.0000
_diffrn_radiation_wavelength            0.710747
_diffrn_radiation_type                  'Molybdenum'
_diffrn_radiation_source                'Rotating Anode'
_diffrn_radiation_monochromator         'Confocal'
_diffrn_radiation_detector              'CCD'
_diffrn_measurement_device
;
Saturn70 (4x4 bin mode)
;
_diffrn_detector_area_resol_mean        28.5714
_diffrn_measurement_method              'dtprofit.ref'
_diffrn_reflns_number                   3484
_diffrn_number_total                    3484
_diffrn_reflns_av_R_equivalents         0.0640
_diffrn_reflns_av_sigmaI/detI           0.1333
_diffrn_reflns_theta_full               27.9183
_diffrn_measured_fraction_theta_max     27.9183
_diffrn_measured_fraction_theta_full    99.8000
_diffrn_reflns_theta_min                1.7110
_diffrn_reflns_theta_max                27.9183
_diffrn_reflns_reduction_process        'Lp corrections applied'
_diffrn_measurement_details
;
scan:
	Number of images: 180
	           Slice: -115.0000 - 65.0000
	     Image width: 1.0000
	        Exp time: 1.0000
	   Rotation axis: Omega
	           Omega: 0.0000
	             Chi: 45.0000
	             Phi: 0.0000
	             XTD: 44.9404
	          2theta: -24.9478
scan:
	Number of images: 180
	           Slice: -115.0000 - 65.0000
	     Image width: 1.0000
	        Exp time: 1.0000
	   Rotation axis: Omega
	           Omega: 0.0000
	             Chi: 45.0000
	             Phi: 90.0000
	             XTD: 44.9404
	          2theta: -24.9478
scan:
	Number of images: 180
	           Slice: -115.0000 - 65.0000
	     Image width: 1.0000
	        Exp time: 1.0000
	   Rotation axis: Omega
	           Omega: 0.0000
	             Chi: 45.0000
	             Phi: 180.0000
	             XTD: 44.9404
	          2theta: -24.9478

;
_diffrn_measurement_device_details
;
AFC10: Fixed Chi 2 circle
;
_diffrn_orient_matrix_UB_11             -0.1363
_diffrn_orient_matrix_UB_12             -0.0462
_diffrn_orient_matrix_UB_13             0.0406
_diffrn_orient_matrix_UB_21             -0.0111
_diffrn_orient_matrix_UB_22             0.0933
_diffrn_orient_matrix_UB_23             0.0688
_diffrn_orient_matrix_UB_31             -0.0207
_diffrn_orient_matrix_UB_32             0.0201
_diffrn_orient_matrix_UB_33             -0.0305
_diffrn_orient_matrix_type              'd*Trek'
