# Supplementary material for: Cysteine-specific protein multi-functionalization and disulfide bridging using 3-bromo-5-methylene pyrrolones
Source: Nat Commun. 2020 Feb 21;11:1015. doi: 10.1038/s41467-020-14757-4 (PMC7035330; doi:10.1038/s41467-020-14757-4)
Supplement: Supplementary file 4 — Supplementary Data 1 [file 41467_2020_14757_MOESM4_ESM.zip › shelxl.fcf]

#
# h,k,l, Fc-squared, Fo-squared, sigma(Fo-squared), status flag
#
data_shelxl
_shelx_title ' shelxl in P2(1)/n'
_shelx_refln_list_code          4
_shelx_F_calc_maximum      199.86
_exptl_crystal_F_000       664.00
_reflns_d_resolution_high  0.7593

loop_
 _space_group_symop_operation_xyz
 'x, y, z'
 '-x+1/2, y+1/2, -z+1/2'
 '-x, -y, -z'
 'x-1/2, -y-1/2, z-1/2'

_cell_length_a     6.7236
_cell_length_b     8.5880
_cell_length_c    23.9360
_cell_angle_alpha  90.000
_cell_angle_beta   96.024
_cell_angle_gamma  90.000

_shelx_F_squared_multiplier     1.000

loop_
 _refln_index_h
 _refln_index_k
 _refln_index_l
 _refln_F_squared_calc
 _refln_F_squared_meas
 _refln_F_squared_sigma
 _refln_observed_status
   2   0   0         15.65         33.16         6.50 o
   4   0   0        130.72        143.78        12.90 o
   6   0   0       2941.61       3070.97        99.55 o
   8   0   0         93.98         81.10        49.92 o
   1   1   0         43.57         42.03         2.54 o
   2   1   0       5396.44       5201.99        96.41 o
   3   1   0       1187.76       1371.48        27.67 o
   4   1   0         21.72         35.54         6.70 o
   5   1   0       1938.91       1976.69        73.33 o
   6   1   0         43.21         41.11        12.85 o
   7   1   0         40.05         20.12        12.02 o
   8   1   0        196.09        145.55        45.97 o
   0   2   0       3946.33       3579.83        68.55 o
   1   2   0         98.42         90.94         3.73 o
   3   2   0      15592.33      16183.24       348.18 o
   4   2   0        164.46        158.33         7.58 o
   5   2   0        193.29        160.25         9.55 o
   6   2   0         97.86         98.70        20.67 o
   7   2   0        204.71        183.58        36.59 o
   8   2   0          0.09         19.80        11.78 o
   1   3   0       6717.20       6624.71        92.31 o
   2   3   0       1065.39       1022.86        28.42 o
   3   3   0        179.89        171.09        10.66 o
   4   3   0        420.07        483.35        18.15 o
   5   3   0       1282.58       1219.02        38.40 o
   6   3   0        147.34        139.11        36.62 o
   7   3   0          2.53         -2.19        13.43 o
   8   3   0         44.63         39.66        17.37 o
   0   4   0      26894.60      30671.65       162.45 o
   1   4   0        108.89        133.05        11.84 o
   2   4   0         13.53          9.68         5.57 o
   3   4   0        322.84        294.86        13.72 o
   4   4   0         36.39         34.12         7.48 o
   5   4   0        212.76        239.76        19.37 o
   6   4   0       1510.13       1678.61        54.62 o
   7   4   0          1.66         12.80        13.13 o
   8   4   0          5.71         13.83        15.92 o
   1   5   0         35.07         20.60         9.26 o
   2   5   0       4678.37       5138.44        98.46 o
   3   5   0         59.99         66.39         6.63 o
   4   5   0        304.26        299.17        12.36 o
   5   5   0       1020.69        977.06        65.06 o
   6   5   0          7.75         -3.89        15.79 o
   7   5   0         18.09         17.84        11.17 o
   0   6   0        106.23        110.74        21.58 o
   1   6   0         23.44         49.75        11.62 o
   2   6   0        384.84        356.03        14.62 o
   3   6   0       6022.24       6908.08       133.89 o
   4   6   0        399.64        378.18        22.70 o
   5   6   0         67.71         79.18        22.46 o
   6   6   0         85.46         71.84        20.87 o
   7   6   0         12.39         25.69        16.43 o
   1   7   0        408.06        452.22        18.84 o
   2   7   0        131.30        122.07        17.05 o
   3   7   0         41.39         43.65        12.64 o
   4   7   0          5.23         12.17        14.11 o
   5   7   0        686.34        752.74        67.39 o
   6   7   0          7.55         13.46        17.16 o
   0   8   0        471.99        463.86        31.11 o
   1   8   0        250.92        231.74        23.26 o
   2   8   0         94.78        122.85        19.01 o
   3   8   0          0.89          7.95        12.42 o
   4   8   0         65.35         57.04        18.74 o
   5   8   0          1.35         31.18        19.02 o
   6   8   0        213.50        185.16        50.26 o
   1   9   0        216.48        220.48        24.52 o
   2   9   0        423.96        518.49        23.48 o
   3   9   0        144.71        147.25        19.59 o
   4   9   0          1.50          2.12        22.88 o
   5   9   0         40.40         27.99        23.82 o
   0  10   0         67.70         61.70        32.60 o
   1  10   0          1.64         19.82        11.93 o
   2  10   0        107.91        100.98        21.08 o
   3  10   0        343.46        362.52        70.68 o
   4  10   0         17.74         34.09        21.94 o
   1  11   0          2.52         13.94        15.38 o
  -7   0   1        235.80        158.41        61.09 o
  -5   0   1        236.56        225.19        22.02 o
  -3   0   1       5771.10       5391.01       141.04 o
  -1   0   1        592.98        565.38        14.30 o
   1   0   1      12295.03      15131.51       360.07 o
   3   0   1      11899.49      11841.36       312.40 o
   5   0   1        197.85        194.59        19.82 o
   7   0   1        518.36        478.84        36.29 o
  -8   1   1        208.84        170.63        42.95 o
  -7   1   1        188.93        177.57        19.69 o
  -6   1   1         46.62         36.18        10.87 o
  -5   1   1       4449.83       4473.50        94.52 o
  -4   1   1       1055.00       1081.07        26.15 o
  -3   1   1        136.98        108.70         5.96 o
  -2   1   1       4352.20       4077.45        56.05 o
  -1   1   1       3436.14       3296.83        55.75 o
   0   1   1       1495.62       1447.01        22.59 o
   1   1   1      13526.66      14726.92       187.32 o
   2   1   1      14768.78      16221.00       160.35 o
   3   1   1         10.77          5.73         4.56 o
   4   1   1         77.59        110.68        12.10 o
   5   1   1        480.76        460.40        19.07 o
   6   1   1         50.34         53.05        17.01 o
   7   1   1         35.47         37.17        14.64 o
   8   1   1        173.03        152.71        44.11 o
  -8   2   1         47.89         55.30        22.43 o
  -7   2   1         89.96         62.61        15.67 o
  -6   2   1       1392.69       1495.58        67.91 o
  -5   2   1         14.56          9.54         5.47 o
  -4   2   1       1380.38       1398.81        48.89 o
  -3   2   1        557.39        577.62        23.99 o
  -2   2   1        780.50        716.56        17.39 o
  -1   2   1        799.26        770.77        13.28 o
   0   2   1      24183.23      28066.71       528.72 o
   1   2   1          0.04          3.49         2.75 o
   2   2   1        160.09        173.17         6.12 o
   3   2   1         13.33         11.59         5.35 o
   4   2   1         85.78         87.72         8.74 o
   5   2   1         72.32         76.72         6.52 o
   6   2   1       1449.95       1513.16        54.56 o
   7   2   1         41.05         40.21        15.77 o
   8   2   1         11.90          7.90        18.17 o
  -8   3   1        229.57        181.51        44.39 o
  -7   3   1        223.87        246.66        41.72 o
  -6   3   1         36.27         26.11        12.12 o
  -5   3   1        730.14        801.34        36.80 o
  -4   3   1         95.82         88.01        18.63 o
  -3   3   1         18.53         12.14         5.16 o
  -2   3   1       5389.61       5308.20       146.91 o
  -1   3   1       5440.45       5067.90        73.80 o
   0   3   1       3201.63       3126.35        72.07 o
   1   3   1       2613.91       2462.16        31.07 o
   2   3   1       1454.52       1468.42        19.44 o
   3   3   1        267.81        237.61         8.40 o
   4   3   1        224.39        204.76         9.08 o
   5   3   1       1370.86       1455.91        38.02 o
   6   3   1         21.77         35.09        13.98 o
   7   3   1         40.43         41.28        15.80 o
   8   3   1        240.48        264.32        35.19 o
  -8   4   1         52.08         36.55        16.67 o
  -7   4   1        312.54        342.16        49.78 o
  -6   4   1         32.29         25.28        16.37 o
  -5   4   1       1005.75       1035.04        38.11 o
  -4   4   1         13.73         45.46        16.58 o
  -3   4   1       4474.31       4598.53       176.77 o
  -2   4   1         34.45         35.99         7.40 o
  -1   4   1        204.36        186.78        11.16 o
   0   4   1        577.08        620.61        23.49 o
   1   4   1        534.78        570.49        22.87 o
   2   4   1         83.94         95.66         6.86 o
   3   4   1       7661.69       8335.03       140.47 o
   4   4   1        507.35        498.24        12.01 o
   5   4   1        243.94        230.67        21.63 o
   6   4   1        213.56        193.12        27.44 o
   7   4   1         49.10         50.35        18.10 o
   8   4   1          0.32         -2.80        15.09 o
  -7   5   1         29.38         30.76        12.22 o
  -6   5   1         38.15         42.51        14.60 o
  -5   5   1       2281.33       2353.11        72.97 o
  -4   5   1        435.58        384.18        42.27 o
  -3   5   1          0.56          9.17         6.33 o
  -2   5   1        306.79        313.30        21.89 o
  -1   5   1        248.04        276.95        13.98 o
   0   5   1       1158.21       1334.30        33.04 o
   1   5   1       2974.75       3244.73        47.99 o
   2   5   1       1853.53       1855.60        37.78 o
   3   5   1          3.10          2.75         6.29 o
   4   5   1         28.57         38.77         9.59 o
   5   5   1        415.27        412.49        26.84 o
   6   5   1         72.18         51.97        21.36 o
   7   5   1        109.75         79.21        25.81 o
  -7   6   1        177.60        118.31        33.88 o
  -6   6   1         12.02         11.22        14.21 o
  -5   6   1         80.46         67.71        22.09 o
  -4   6   1        170.56        159.51        24.50 o
  -3   6   1        126.20        133.82        16.35 o
  -2   6   1        484.77        503.48        17.12 o
  -1   6   1         36.02         42.40        13.66 o
   0   6   1       5111.81       5498.98        97.24 o
   1   6   1        104.19        101.69        14.68 o
   2   6   1         10.28         13.67         9.59 o
   3   6   1         44.23         56.14        11.77 o
   4   6   1       1423.48       1509.60        55.72 o
   5   6   1        365.87        357.84        27.41 o
   6   6   1        952.05       1046.24        39.74 o
   7   6   1         52.26         21.32        22.42 o
  -6   7   1         65.16         38.46        25.10 o
  -5   7   1         50.40         46.84        15.00 o
  -4   7   1         10.69         23.46        12.95 o
  -3   7   1        466.12        474.12        26.43 o
  -2   7   1       2977.70       3207.91        79.46 o
  -1   7   1        884.31        957.21        31.51 o
   0   7   1         65.17         67.96        13.44 o
   1   7   1        402.17        392.33        16.19 o
   2   7   1        240.57        192.96        24.03 o
   3   7   1       1225.29       1380.75        43.55 o
   4   7   1        291.38        338.27        37.01 o
   5   7   1        235.66        298.16        41.84 o
   6   7   1          9.42         20.63        15.62 o
  -6   8   1          5.87          6.73        22.91 o
  -5   8   1        100.47        118.37        34.47 o
  -4   8   1          2.57         15.60        11.54 o
  -3   8   1        496.64        537.40        28.14 o
  -2   8   1         11.38         11.56        15.26 o
  -1   8   1         36.45         33.97        14.74 o
   0   8   1         30.33         46.23        16.82 o
   1   8   1          4.93          9.56        14.62 o
   2   8   1        443.55        435.13        32.24 o
   3   8   1       1347.85       1571.49        67.98 o
   4   8   1         86.97         71.24        23.94 o
   5   8   1         40.35         36.46        29.61 o
   6   8   1          5.01         -3.16        20.09 o
  -5   9   1        355.35        355.14        45.74 o
  -4   9   1         10.75         35.33        24.66 o
  -3   9   1        159.87        181.70        25.09 o
  -2   9   1          3.96          3.14        12.32 o
  -1   9   1         18.89         20.49        12.96 o
   0   9   1         65.19         42.39        14.16 o
   1   9   1        461.34        510.82        26.35 o
   2   9   1         44.72         40.17        13.84 o
   3   9   1        151.69        114.78        22.97 o
   4   9   1        155.28        124.74        31.41 o
   5   9   1        179.87        194.18        59.83 o
  -4  10   1         11.85          8.64        25.13 o
  -3  10   1          0.17         18.55        20.38 o
  -2  10   1         48.96         48.20        15.06 o
  -1  10   1          3.65         18.48        15.80 o
   0  10   1        401.59        380.05        26.51 o
   1  10   1         65.09         49.41        15.10 o
   2  10   1         16.78         36.74        19.08 o
   3  10   1        106.76         80.66        24.63 o
   4  10   1         19.94         -2.54        16.57 o
  -1  11   1         21.15         26.23        16.81 o
   0  11   1          4.28         19.70        18.19 o
   1  11   1         38.71         21.07        15.55 o
  -8   0   2        157.40        167.94        65.33 o
  -6   0   2        826.28        944.06        42.23 o
  -4   0   2       5347.54       5359.67        95.83 o
  -2   0   2       5300.00       5284.82       150.59 o
   2   0   2       5644.76       5331.54       106.90 o
   4   0   2        488.87        463.65        20.84 o
   6   0   2       1330.62       1519.49        59.77 o
   8   0   2        299.00        162.49        80.68 o
  -8   1   2         77.89         86.87        27.57 o
  -7   1   2          6.15         16.08         8.50 o
  -6   1   2        217.24        235.24        17.48 o
  -5   1   2       1459.71       1573.43        46.03 o
  -4   1   2        967.87        889.99        26.80 o
  -3   1   2         25.68         23.75         4.74 o
  -2   1   2       7625.13       7340.13        71.83 o
  -1   1   2        166.99        161.59         5.51 o
   0   1   2       6051.76       6229.33        72.24 o
   1   1   2      11669.05      12987.34       234.47 o
   2   1   2       1003.69       1033.78        15.41 o
   3   1   2         16.08          8.35         4.88 o
   4   1   2       2146.88       2156.56        46.99 o
   5   1   2        513.33        530.69        25.15 o
   6   1   2          3.55          9.27         6.85 o
   7   1   2        140.79        121.75        30.60 o
   8   1   2        371.76        336.37        62.32 o
  -8   2   2         13.34         25.05        13.80 o
  -7   2   2       1418.73       1418.59        74.42 o
  -6   2   2          3.77         10.72         8.88 o
  -5   2   2       2551.77       2831.18        77.30 o
  -4   2   2        155.96        182.46        40.84 o
  -3   2   2       2302.43       2301.22        33.39 o
  -2   2   2         41.28         48.66         7.95 o
  -1   2   2         61.24         77.97         4.59 o
   0   2   2       2618.17       2334.52        40.11 o
   1   2   2       8812.64       8866.21       126.15 o
   2   2   2        166.43        175.62         5.77 o
   3   2   2       7802.91       8041.22       245.90 o
   4   2   2        300.25        340.34        10.54 o
   5   2   2         36.52         46.38         9.56 o
   6   2   2         21.14         15.09        17.35 o
   7   2   2         22.37         13.46        13.09 o
   8   2   2          5.51         14.03        15.27 o
  -8   3   2         32.85         45.28        19.48 o
  -7   3   2         22.62         31.55        16.75 o
  -6   3   2         25.36         17.34        14.77 o
  -5   3   2       3624.55       3949.06        85.71 o
  -4   3   2        634.06        647.17        22.43 o
  -3   3   2       2995.80       3215.93       111.50 o
  -2   3   2       4589.52       4333.88       114.74 o
  -1   3   2         68.60         71.01         7.67 o
   0   3   2        261.47        255.38         8.08 o
   1   3   2       3150.38       2860.32        32.44 o
   2   3   2       1110.90       1092.94        32.87 o
   3   3   2         90.36         70.43        10.04 o
   4   3   2        255.24        248.59        15.50 o
   5   3   2        913.32        835.16        34.07 o
   6   3   2          7.41          9.98         8.98 o
   7   3   2          0.92          7.87        13.09 o
   8   3   2        294.74        342.72        56.33 o
  -8   4   2        127.86        131.46        25.56 o
  -7   4   2         23.50         18.61        15.64 o
  -6   4   2         82.57         91.62        21.30 o
  -5   4   2         93.50         98.73        23.79 o
  -4   4   2       2796.94       2904.51        78.99 o
  -3   4   2         65.02         52.53         7.31 o
  -2   4   2       2154.34       2144.02        35.78 o
  -1   4   2          0.61         13.21         8.39 o
   0   4   2       4920.37       4771.88        75.69 o
   1   4   2       1598.51       1514.49        47.04 o
   2   4   2        154.79        139.64         8.37 o
   3   4   2         23.62         24.62         8.55 o
   4   4   2         38.11         31.03         8.44 o
   5   4   2         12.81          8.28         9.32 o
   6   4   2        948.99       1047.78        41.59 o
   7   4   2         12.36         11.15        15.81 o
   8   4   2          5.98          7.78        14.17 o
  -7   5   2         55.99         68.15        20.10 o
  -6   5   2          1.22          9.79         9.83 o
  -5   5   2        214.13        306.82        46.32 o
  -4   5   2        173.40        175.59        34.08 o
  -3   5   2          1.38         11.37         5.48 o
  -2   5   2       2928.13       3003.61        54.55 o
  -1   5   2       1629.37       1727.41        34.05 o
   0   5   2       1708.28       1742.78        38.93 o
   1   5   2       3931.56       4282.39       113.30 o
   2   5   2        219.38        189.57        20.06 o
   3   5   2         54.93         37.36         8.57 o
   4   5   2       1880.66       1923.07        41.06 o
   5   5   2        108.17         99.00        24.21 o
   6   5   2        462.23        463.29        23.33 o
   7   5   2         67.81         65.12        20.82 o
  -7   6   2        193.39        195.47        28.59 o
  -6   6   2          0.94         14.98        11.60 o
  -5   6   2         28.89         28.34        14.06 o
  -4   6   2          8.54         16.03        11.13 o
  -3   6   2        912.82        977.52        26.91 o
  -2   6   2          0.13          3.83         9.89 o
  -1   6   2       1179.94       1170.31        35.11 o
   0   6   2          2.20         -6.75        15.57 o
   1   6   2         52.86         56.72        12.08 o
   2   6   2         88.83         93.57        21.11 o
   3   6   2       2620.21       2866.56        85.43 o
   4   6   2        208.04        224.87        16.19 o
   5   6   2        117.83         67.44        19.97 o
   6   6   2         76.26         48.74        24.46 o
   7   6   2         22.26         19.68        16.54 o
  -6   7   2         12.97          8.74        14.49 o
  -5   7   2        362.62        356.45        33.12 o
  -4   7   2        136.87        127.03        26.41 o
  -3   7   2        695.52        708.24        31.11 o
  -2   7   2        592.62        607.32        26.44 o
  -1   7   2        348.00        359.87        27.83 o
   0   7   2         45.25         35.47        12.95 o
   1   7   2       1765.62       1909.65        41.24 o
   2   7   2        991.26       1031.61        31.82 o
   3   7   2        705.94        650.39        27.06 o
   4   7   2        304.59        326.06        33.38 o
   5   7   2        348.80        339.92        42.67 o
   6   7   2        145.37         93.58        30.16 o
  -6   8   2         18.72         25.64        24.99 o
  -5   8   2         28.25         11.80        23.90 o
  -4   8   2        757.24        811.23        35.20 o
  -3   8   2         37.07         34.35        15.72 o
  -2   8   2         28.82         31.55        11.61 o
  -1   8   2        121.93         99.82        18.34 o
   0   8   2       1671.01       1793.85        55.66 o
   1   8   2        709.00        667.20        32.75 o
   2   8   2          3.05         -7.26        12.64 o
   3   8   2         13.66         20.25         9.79 o
   4   8   2         13.86         14.94        22.75 o
   5   8   2        347.18        288.60        71.42 o
   6   8   2        125.69        117.79        40.90 o
  -5   9   2         68.97         30.20        17.88 o
  -4   9   2          1.33         15.97        16.53 o
  -3   9   2          2.21          1.30        13.73 o
  -2   9   2       1024.55       1132.42        31.99 o
  -1   9   2        157.08        155.68        20.07 o
   0   9   2        187.11        229.29        22.12 o
   1   9   2        133.42        157.42        26.38 o
   2   9   2         16.30         15.65         9.90 o
   3   9   2         18.12          4.18        16.52 o
   4   9   2        171.23        155.12        32.36 o
   5   9   2         49.64         42.80        22.46 o
  -4  10   2         15.95         20.36        22.73 o
  -3  10   2         82.76         87.86        27.98 o
  -2  10   2          1.43          1.18        16.59 o
  -1  10   2         70.75         52.29        16.86 o
   0  10   2        141.52        140.54        26.73 o
   1  10   2         44.35         34.58        19.01 o
   2  10   2         96.01         76.44        21.91 o
   3  10   2        406.63        504.25        54.63 o
  -1  11   2          2.78         11.42        10.10 o
   0  11   2          4.71          4.34        10.76 o
   1  11   2        370.21        414.85        52.96 o
  -7   0   3        402.91        377.75        76.59 o
  -5   0   3       4498.15       4777.68       262.64 o
  -3   0   3        606.65        520.93        17.48 o
  -1   0   3      26368.27      38573.04      1304.76 o
   1   0   3       9971.26      10832.22       163.44 o
   3   0   3      17353.17      20316.49       388.02 o
   5   0   3        252.65        253.93        17.12 o
   7   0   3         99.07         56.37        21.10 o
  -8   1   3         18.12         19.38        15.12 o
  -7   1   3          4.48          9.76        17.02 o
  -6   1   3          1.72          5.62         4.62 o
  -5   1   3        639.05        581.94        17.22 o
  -4   1   3       1290.53       1330.82        31.16 o
  -3   1   3        208.79        255.77         8.53 o
  -2   1   3       7030.41       6865.25        76.83 o
  -1   1   3         95.57        106.80         3.49 o
   0   1   3         33.77         39.68         2.89 o
   1   1   3        253.78        251.32         5.54 o
   2   1   3        613.81        600.89        13.86 o
   3   1   3       1904.13       1998.15        28.70 o
   4   1   3       2869.11       2845.22        61.55 o
   5   1   3        771.03        737.01        19.95 o
   6   1   3        173.65        164.22        22.16 o
   7   1   3        114.76        112.79        27.01 o
   8   1   3         83.75         60.41        20.82 o
  -8   2   3        178.16        135.98        29.79 o
  -7   2   3          2.43          9.96         9.74 o
  -6   2   3        151.09        139.00        23.86 o
  -5   2   3          9.63         31.31        17.94 o
  -4   2   3       3210.75       3319.34        75.82 o
  -3   2   3        374.90        423.61        16.85 o
  -2   2   3       6820.44       6573.51        98.00 o
  -1   2   3          8.08         17.27         3.92 o
   0   2   3      19004.96      21081.58       238.46 o
   1   2   3       1085.16       1080.51        21.87 o
   2   2   3       2753.05       2597.35        60.42 o
   3   2   3          9.56         17.50         8.41 o
   4   2   3        147.25        124.12        10.55 o
   5   2   3         28.99         33.13        10.52 o
   6   2   3       2002.63       2311.81        71.42 o
   7   2   3         49.89         47.81        13.73 o
   8   2   3         68.39         72.96        23.12 o
  -8   3   3         30.43         20.35        13.27 o
  -7   3   3          6.92         21.20        16.90 o
  -6   3   3         19.40         31.72        13.72 o
  -5   3   3       1177.22       1255.29        40.78 o
  -4   3   3         70.82         51.28        18.44 o
  -3   3   3        113.93        120.88        21.51 o
  -2   3   3       4523.27       4617.88       124.82 o
  -1   3   3         60.49         45.03         7.69 o
   0   3   3       1008.60       1070.93        24.68 o
   1   3   3        559.62        480.38        16.51 o
   2   3   3        481.08        404.24        10.46 o
   3   3   3       1952.73       2008.52        37.42 o
   4   3   3       2190.40       2131.65        48.36 o
   5   3   3         79.60        102.25        19.68 o
   6   3   3        199.78        159.78        28.55 o
   7   3   3         17.12         31.17        13.61 o
   8   3   3         76.62         53.73        16.68 o
  -8   4   3         56.23         50.62        17.14 o
  -7   4   3        279.04        287.79        47.75 o
  -6   4   3        546.12        617.94        36.48 o
  -5   4   3       1083.23       1115.74        41.97 o
  -4   4   3        215.20        239.56        35.87 o
  -3   4   3       3561.91       3764.50       157.44 o
  -2   4   3          9.72         11.22         6.65 o
  -1   4   3       2408.58       2564.73        74.66 o
   0   4   3       1028.46       1057.88        29.34 o
   1   4   3       3964.91       4134.52        78.45 o
   2   4   3        277.58        291.71        12.58 o
   3   4   3       4463.51       4619.86        79.24 o
   4   4   3        103.40         82.83        13.87 o
   5   4   3         17.14         17.19         9.10 o
   6   4   3        663.08        645.26        45.55 o
   7   4   3         56.26         44.26        18.84 o
   8   4   3        206.59        176.70        26.83 o
  -7   5   3        279.23        200.66        49.41 o
  -6   5   3         39.36         32.54        14.10 o
  -5   5   3        217.67        197.30        28.25 o
  -4   5   3        329.83        355.73        21.39 o
  -3   5   3        335.60        324.15        11.32 o
  -2   5   3       1495.14       1509.34        33.06 o
  -1   5   3        174.01        163.58        16.04 o
   0   5   3       1137.51       1220.91        29.80 o
   1   5   3       5177.40       5803.34       153.32 o
   2   5   3        472.50        474.27        18.95 o
   3   5   3         82.84         71.63        13.40 o
   4   5   3        436.48        463.78        16.91 o
   5   5   3         93.30         62.41        17.94 o
   6   5   3          9.91          3.51        14.79 o
   7   5   3         35.74         28.61        11.77 o
  -7   6   3         22.07         11.34        13.46 o
  -6   6   3         33.66         47.06        18.57 o
  -5   6   3         40.64         48.78        14.09 o
  -4   6   3        717.28        686.64        30.78 o
  -3   6   3         39.96         58.62        11.22 o
  -2   6   3       2715.98       2836.55        66.35 o
  -1   6   3         38.23         34.44        13.41 o
   0   6   3       2587.31       2656.71        65.79 o
   1   6   3        151.27        163.94        27.82 o
   2   6   3        348.92        362.31        17.68 o
   3   6   3         38.62         26.85        11.04 o
   4   6   3        268.11        290.22        19.61 o
   5   6   3         33.95         38.13        11.69 o
   6   6   3        781.72        867.70        37.96 o
   7   6   3          5.19         -0.73        25.47 o
  -6   7   3        205.31        210.59        36.64 o
  -5   7   3        209.65        218.60        47.53 o
  -4   7   3         56.44         46.58        14.20 o
  -3   7   3        145.32        132.91        19.44 o
  -2   7   3       1003.60       1048.29        35.73 o
  -1   7   3         12.85          8.51         8.80 o
   0   7   3       1239.22       1306.87        54.35 o
   1   7   3        552.07        536.34        27.26 o
   2   7   3          9.78          7.81         9.76 o
   3   7   3         25.50         17.15        10.78 o
   4   7   3        320.04        310.83        29.52 o
   5   7   3          6.88         13.21        16.59 o
   6   7   3        282.90        249.34        32.48 o
  -6   8   3          7.88         11.13        24.06 o
  -5   8   3        215.74        181.84        33.68 o
  -4   8   3        329.49        373.45        29.55 o
  -3   8   3       1471.55       1693.92        63.69 o
  -2   8   3         50.05         44.11        13.51 o
  -1   8   3        191.99        168.30        25.70 o
   0   8   3         69.58         66.01        14.68 o
   1   8   3        392.56        455.70        29.31 o
   2   8   3          1.49         30.78        17.18 o
   3   8   3        857.75        906.05        35.63 o
   4   8   3         38.08         47.67        22.03 o
   5   8   3          7.05          4.18        10.75 o
   6   8   3          8.90         30.28        23.54 o
  -5   9   3         86.95         50.96        17.87 o
  -4   9   3        131.13        136.16        29.14 o
  -3   9   3         71.17         79.44        22.80 o
  -2   9   3         60.77         33.77        11.78 o
  -1   9   3        214.99        230.05        21.78 o
   0   9   3          7.96          5.25        14.52 o
   1   9   3        736.65        836.79        39.63 o
   2   9   3        273.07        308.99        26.01 o
   3   9   3        313.50        234.60        72.62 o
   4   9   3          3.77         37.93        27.53 o
   5   9   3          4.43         18.98        32.00 o
  -4  10   3        193.48        113.79        38.04 o
  -3  10   3        261.82        227.64        50.44 o
  -2  10   3        125.15        115.85        25.84 o
  -1  10   3         47.14         48.45        13.87 o
   0  10   3        276.98        332.72        40.06 o
   1  10   3          9.52         33.45        21.19 o
   2  10   3         10.75          4.02        20.15 o
   3  10   3          4.88         14.88        25.10 o
  -1  11   3         50.30         38.99        13.65 o
   0  11   3         55.45         55.53        19.23 o
   1  11   3          7.01         -2.93        18.78 o
  -8   0   4        142.60        200.10        66.02 o
  -6   0   4         23.38         13.16        12.80 o
  -4   0   4       1609.36       1585.45        51.54 o
  -2   0   4       2507.52       2222.68        36.83 o
   0   0   4       1906.63       1769.62        18.23 o
   2   0   4       1726.16       1973.44        39.05 o
   4   0   4       6074.58       6767.54       256.99 o
   6   0   4       1612.15       1624.43        64.95 o
   8   0   4        117.38         47.78        33.27 o
  -8   1   4        121.68        113.60        29.07 o
  -7   1   4        249.58        292.64        25.71 o
  -6   1   4        763.07        725.14        25.38 o
  -5   1   4        653.62        682.91        20.55 o
  -4   1   4       1133.04       1080.73        26.82 o
  -3   1   4        438.30        464.47        13.12 o
  -2   1   4      13082.40      13699.45       111.63 o
  -1   1   4       1143.11       1100.27        11.53 o
   0   1   4       2189.63       2105.24        32.79 o
   1   1   4      39942.71       3101.19        78.93 o
   2   1   4       1276.89       1196.81        14.37 o
   3   1   4       1549.55       1586.65        20.06 o
   4   1   4       1793.54       1790.79        46.39 o
   5   1   4         16.29         14.71         9.10 o
   6   1   4        682.55        667.85        29.14 o
   7   1   4        529.22        542.71        26.70 o
   8   1   4         32.09         21.78        12.09 o
  -8   2   4          5.97          9.19        20.13 o
  -7   2   4        158.48        111.25        24.18 o
  -6   2   4        105.81        129.75        22.17 o
  -5   2   4       1781.50       1908.15        58.05 o
  -4   2   4         77.46         59.17        14.66 o
  -3   2   4       2422.46       2436.45        70.35 o
  -2   2   4        352.40        381.64        13.53 o
  -1   2   4      12357.94      13466.34       179.06 o
   0   2   4       7392.93       7401.71       115.54 o
   1   2   4      26323.57      32530.76       946.07 o
   2   2   4        282.88        288.61         6.94 o
   3   2   4       5428.55       5164.88        84.07 o
   4   2   4        145.77        128.89        12.12 o
   5   2   4         44.19         51.02        11.27 o
   6   2   4          8.33          3.84         8.86 o
   7   2   4        117.31         83.74        20.12 o
   8   2   4         28.31         33.15        15.67 o
  -8   3   4        237.04        178.79        58.24 o
  -7   3   4        300.68        230.63        34.33 o
  -6   3   4        488.22        504.96        36.76 o
  -5   3   4        170.78        137.42        30.26 o
  -4   3   4       1107.19       1145.68        32.86 o
  -3   3   4       2529.99       3106.26        47.54 o
  -2   3   4       5196.58       5112.95       100.00 o
  -1   3   4       3962.55       3823.75        70.94 o
   0   3   4         51.88         60.83         8.28 o
   1   3   4       6057.28       6162.96       149.27 o
   2   3   4        574.88        524.63        11.67 o
   3   3   4       2931.93       3227.46        42.13 o
   4   3   4       1400.08       1478.02        39.49 o
   5   3   4          9.61         18.37         8.12 o
   6   3   4         42.36         42.20        14.97 o
   7   3   4        133.50        125.25        24.86 o
   8   3   4          1.89         15.95        15.29 o
  -8   4   4         17.97         41.27        20.43 o
  -7   4   4        256.91        221.25        36.29 o
  -6   4   4         90.81         94.61        24.63 o
  -5   4   4        125.79        132.11        23.71 o
  -4   4   4       1892.37       1976.69        53.23 o
  -3   4   4        383.51        394.01        21.22 o
  -2   4   4       5052.93       5250.61       131.28 o
  -1   4   4       1807.85       1950.04        42.96 o
   0   4   4       2156.18       2142.65        27.90 o
   1   4   4        755.50        872.56        20.79 o
   2   4   4        532.92        484.22        17.21 o
   3   4   4         28.54         24.69         6.05 o
   4   4   4       3148.08       3183.68        72.54 o
   5   4   4        646.97        662.82        23.85 o
   6   4   4        786.85        821.43        45.85 o
   7   4   4         12.20         14.45        14.40 o
   8   4   4         19.99         24.28        17.52 o
  -7   5   4        104.32        109.99        29.99 o
  -6   5   4          1.87         12.49        15.32 o
  -5   5   4        973.77       1058.68        42.05 o
  -4   5   4        304.73        271.69        23.81 o
  -3   5   4        176.60        166.76        19.38 o
  -2   5   4       3244.42       3481.57        98.90 o
  -1   5   4        166.70        131.86        13.12 o
   0   5   4        595.09        631.68        20.97 o
   1   5   4       2072.22       2071.11        62.31 o
   2   5   4        852.40        887.69        19.77 o
   3   5   4          3.48          5.21         6.20 o
   4   5   4       2016.58       2119.76        45.05 o
   5   5   4         50.42         34.59        13.21 o
   6   5   4        169.32        117.84        37.41 o
   7   5   4         10.20          7.77        11.16 o
  -7   6   4        219.82        190.92        48.50 o
  -6   6   4         25.65         43.31        19.64 o
  -5   6   4        689.02        762.68        32.65 o
  -4   6   4        417.21        391.45        29.39 o
  -3   6   4        123.24        117.97        20.67 o
  -2   6   4          7.13         14.48        10.25 o
  -1   6   4       1509.50       1555.72        41.71 o
   0   6   4        568.37        595.36        24.51 o
   1   6   4       2306.42       2311.31        58.01 o
   2   6   4        205.09        231.94        22.81 o
   3   6   4       1102.40       1131.75        29.33 o
   4   6   4          6.21         -6.06         9.13 o
   5   6   4         16.01         26.73        14.24 o
   6   6   4          5.40         32.25        15.76 o
   7   6   4        131.79         71.68        38.14 o
  -6   7   4         59.21         32.16        21.13 o
  -5   7   4        257.42        286.71        44.38 o
  -4   7   4        440.19        487.87        32.42 o
  -3   7   4        701.80        625.39        39.13 o
  -2   7   4        708.03        741.28        28.85 o
  -1   7   4        376.91        374.98        18.00 o
   0   7   4        240.52        247.22        15.26 o
   1   7   4        569.35        515.99        22.62 o
   2   7   4         11.62         13.96        10.42 o
   3   7   4        267.47        268.64        24.17 o
   4   7   4        939.43        996.65        47.06 o
   5   7   4         10.35         12.18        18.42 o
   6   7   4         47.43         53.86        32.70 o
  -6   8   4         34.65         48.02        21.36 o
  -5   8   4          8.62         16.33        13.83 o
  -4   8   4        331.52        283.95        55.15 o
  -3   8   4        148.93        161.95        28.69 o
  -2   8   4       2011.71       2128.78        69.64 o
  -1   8   4        169.68        172.53        29.81 o
   0   8   4        223.90        234.79        20.16 o
   1   8   4        702.42        697.77        37.73 o
   2   8   4        342.03        393.65        23.33 o
   3   8   4          9.40         10.72        14.19 o
   4   8   4        347.13        406.34        50.47 o
   5   8   4         38.82         40.74        21.23 o
  -5   9   4         19.60         20.21        22.27 o
  -4   9   4        190.15        145.64        42.03 o
  -3   9   4         11.22         19.84        10.06 o
  -2   9   4        210.91        203.57        24.27 o
  -1   9   4        206.85        197.67        21.72 o
   0   9   4         40.10         56.39        16.53 o
   1   9   4         33.03         28.04        16.08 o
   2   9   4         59.64         49.93        20.54 o
   3   9   4         14.56         22.98        13.84 o
   4   9   4        100.61         84.99        34.51 o
   5   9   4          1.53         21.13        31.41 o
  -4  10   4        173.81        158.11        32.24 o
  -3  10   4         33.46         30.17        22.16 o
  -2  10   4         11.51         -3.97        16.39 o
  -1  10   4         28.13         39.85        15.89 o
   0  10   4         49.49         53.94        19.51 o
   1  10   4        170.12        190.32        29.08 o
   2  10   4         23.98         22.61        17.09 o
   3  10   4         28.29         23.68        16.03 o
  -1  11   4         25.21         29.74        13.41 o
   0  11   4         29.63         35.92        17.38 o
   1  11   4        291.62        345.09        49.53 o
  -7   0   5        828.82        790.75        71.97 o
  -5   0   5          5.85         15.36        10.56 o
  -3   0   5       8723.85       9048.56       174.29 o
  -1   0   5       1840.51       1701.56        38.58 o
   1   0   5       3576.48       3249.04        44.17 o
   3   0   5       3420.21       3327.34       144.45 o
   5   0   5          0.98        -13.77        13.77 o
   7   0   5         55.08         34.79        14.53 o
  -8   1   5         60.05         36.47        21.06 o
  -7   1   5        456.01        465.43        30.07 o
  -6   1   5        117.20        106.59        19.10 o
  -5   1   5        739.68        723.14        18.92 o
  -4   1   5       2883.01       2966.00        69.14 o
  -3   1   5         84.32        100.71         5.67 o
  -2   1   5       1953.90       2036.75        34.53 o
  -1   1   5       8546.70       8656.14        64.81 o
   0   1   5        361.27        316.37         6.58 o
   1   1   5      17754.63      19249.73       383.06 o
   2   1   5        741.60        681.85        17.23 o
   3   1   5       3833.30       4155.27       118.71 o
   4   1   5       1080.22       1043.99        34.93 o
   5   1   5         10.51          8.58         8.75 o
   6   1   5        181.72        139.74        26.45 o
   7   1   5        419.04        457.53        20.24 o
   8   1   5         11.61         27.36        20.22 o
  -8   2   5        114.70         79.86        26.59 o
  -7   2   5         29.32         21.51        15.31 o
  -6   2   5       1282.05       1310.21        46.04 o
  -5   2   5        129.93        160.42        20.58 o
  -4   2   5       1161.69       1177.77        41.79 o
  -3   2   5        221.04        248.79        18.89 o
  -1   2   5        185.62        201.38         8.11 o
   0   2   5       9214.79       9520.21       123.48 o
   1   2   5       2753.81       2789.88        52.30 o
   2   2   5        678.80        575.32        12.12 o
   3   2   5       1223.46       1312.33        25.64 o
   4   2   5       4676.67       5056.41       132.92 o
   5   2   5        116.95        114.34        14.29 o
   6   2   5        267.84        275.89        21.45 o
   7   2   5         61.14         45.11        14.56 o
   8   2   5         36.92         15.50        14.91 o
  -8   3   5         10.11         16.17        19.19 o
  -7   3   5        197.21        338.74        57.84 o
  -6   3   5        695.94        654.45        35.01 o
  -5   3   5        360.30        385.29        25.46 o
  -4   3   5       3404.56       3493.82        94.87 o
  -3   3   5          0.40         12.48         7.71 o
  -2   3   5       7052.17       7194.61       173.79 o
  -1   3   5       2204.33       2216.24        32.49 o
   0   3   5        635.31        588.25        15.15 o
   1   3   5       5973.65       5521.92       102.64 o
   2   3   5       1965.26       1910.31        31.68 o
   3   3   5       1400.27       1412.23        29.82 o
   4   3   5       1655.05       1682.72        43.43 o
   5   3   5          7.35         11.28         4.11 o
   6   3   5        846.87        789.14        39.19 o
   7   3   5        397.98        473.42        24.27 o
   8   3   5         69.38         98.72        36.78 o
  -8   4   5          1.28          4.11        15.60 o
  -7   4   5        242.42        232.32        29.13 o
  -6   4   5         23.01         23.04        13.66 o
  -5   4   5         74.68         38.26        12.20 o
  -4   4   5        225.08        205.90        27.18 o
  -3   4   5       1334.27       1287.76        24.66 o
  -2   4   5         52.80         52.25         9.53 o
  -1   4   5       3003.92       3081.95        56.65 o
   0   4   5          8.17         11.79         5.16 o
   1   4   5       4441.11       4334.09       101.98 o
   2   4   5        700.06        729.92        16.69 o
   3   4   5       1334.01       1414.27        45.40 o
   4   4   5         16.14         10.56         7.89 o
   5   4   5          7.39         15.81         8.80 o
   6   4   5        420.40        468.26        28.57 o
   7   4   5          6.53          2.31        15.55 o
  -7   5   5        233.22        207.13        26.21 o
  -6   5   5         80.44         56.26        18.34 o
  -5   5   5        321.22        278.80        60.98 o
  -4   5   5       1555.29       1609.23        59.15 o
  -3   5   5         73.20         61.98         6.92 o
  -2   5   5       1794.68       1937.33        42.21 o
  -1   5   5       2839.86       3065.36        70.33 o
   0   5   5        166.97        170.98        14.23 o
   1   5   5       1026.19        939.74        23.18 o
   2   5   5        607.49        623.60        16.16 o
   3   5   5        606.90        517.00        14.78 o
   4   5   5       1699.37       1745.46        45.22 o
   5   5   5        694.04        654.70        32.59 o
   6   5   5          0.13         11.38         9.39 o
   7   5   5        163.05        161.45        41.85 o
  -7   6   5         76.07         70.66        18.95 o
  -6   6   5        244.47        222.65        53.94 o
  -5   6   5        100.51         74.36        21.34 o
  -4   6   5        390.65        399.52        27.47 o
  -3   6   5         70.11         72.85        13.19 o
  -2   6   5        661.64        671.89        28.03 o
  -1   6   5        869.15        908.93        28.85 o
   0   6   5        261.17        245.03        14.68 o
   1   6   5       1302.75       1502.09        41.86 o
   2   6   5        304.76        337.96        14.58 o
   3   6   5        282.61        300.86        19.06 o
   4   6   5        267.41        278.43        18.95 o
   5   6   5          0.67         13.31        10.29 o
   6   6   5        185.45        246.42        38.94 o
   7   6   5         28.53         48.96        26.52 o
  -6   7   5         85.98         71.98        23.56 o
  -5   7   5         43.34         42.83        15.66 o
  -4   7   5       1042.05       1063.50        48.92 o
  -3   7   5        105.84         97.86        18.29 o
  -2   7   5        517.17        538.89        25.17 o
  -1   7   5        503.01        474.69        18.59 o
   0   7   5          6.72         -2.30        10.59 o
   1   7   5        294.02        293.13        19.27 o
   2   7   5       1050.47       1118.84        33.56 o
   3   7   5         19.83         35.53        11.72 o
   4   7   5        587.43        592.39        40.13 o
   5   7   5        400.32        408.32        47.90 o
   6   7   5        215.61        157.58        62.20 o
  -6   8   5          5.24         19.65        15.65 o
  -5   8   5         86.75        116.11        31.60 o
  -4   8   5        921.81        990.38        35.58 o
  -3   8   5         27.23         29.35        11.22 o
  -2   8   5         77.16         70.53        23.89 o
  -1   8   5        774.68        785.72        43.83 o
   0   8   5        415.85        410.66        25.90 o
   1   8   5        970.93       1025.61        44.03 o
   2   8   5        250.50        259.98        29.52 o
   3   8   5         84.42         97.28        20.12 o
   4   8   5        376.40        349.57        33.91 o
   5   8   5          9.94         21.81        19.62 o
  -5   9   5          2.18         -0.56        15.85 o
  -4   9   5         35.78         81.28        21.34 o
  -3   9   5        108.76        114.40        35.81 o
  -2   9   5        674.57        703.40        27.91 o
  -1   9   5        472.41        435.38        21.85 o
   0   9   5          3.35          7.96        14.25 o
   1   9   5        184.23        176.16        29.41 o
   2   9   5         13.00         23.11        20.09 o
   3   9   5         75.90         53.90        23.39 o
   4   9   5        330.38        326.95        29.93 o
  -3  10   5         12.88         -2.17        19.71 o
  -2  10   5         73.44         81.05        21.64 o
  -1  10   5        293.35        316.99        35.04 o
   0  10   5          8.65         14.54        17.63 o
   1  10   5         52.44         59.80        21.67 o
   2  10   5        218.37        212.73        32.40 o
   3  10   5          3.45         16.93        21.14 o
  -1  11   5        130.57         85.29        25.40 o
   0  11   5          4.90          7.88        16.03 o
   1  11   5        120.95        131.42        23.25 o
  -8   0   6         27.41         14.25        22.16 o
  -6   0   6       4154.16       4700.43       145.19 o
  -4   0   6        529.56        554.21        19.63 o
  -2   0   6      15264.22      16510.21       173.98 o
   0   0   6       1272.98       1237.06        22.07 o
   2   0   6       9282.30       8876.08        97.81 o
   4   0   6       2326.64       2203.37        88.50 o
   6   0   6         73.04         88.93        26.48 o
   8   0   6        127.00         73.99        59.67 o
  -8   1   6         12.28         19.21        13.93 o
  -7   1   6        734.77        804.06        39.90 o
  -6   1   6        904.38        936.66        42.59 o
  -5   1   6        513.12        551.55        11.27 o
  -4   1   6       4100.62       3929.53       106.70 o
  -3   1   6        245.09        225.97         8.24 o
  -2   1   6         40.39         45.39         7.86 o
  -1   1   6      18333.18      21012.77       215.19 o
   0   1   6         10.12         12.07         2.31 o
   1   1   6         52.46         78.84         4.52 o
   2   1   6       4161.72       3881.84        34.30 o
   3   1   6        122.45        120.26        10.55 o
   4   1   6        248.73        236.41        13.77 o
   5   1   6       1224.80       1254.51        52.94 o
   6   1   6         65.32         56.87        12.31 o
   7   1   6        231.74        271.07        23.47 o
   8   1   6         52.56         53.32        17.34 o
  -8   2   6          0.66          1.08        21.69 o
  -7   2   6         35.89         37.22        14.77 o
  -6   2   6         20.41          9.12        14.17 o
  -5   2   6        139.76        132.93        24.19 o
  -4   2   6        414.82        438.64        19.37 o
  -3   2   6       5823.25       5990.50       139.24 o
  -2   2   6        532.46        453.47        12.70 o
  -1   2   6       1685.74       1571.96        31.55 o
   0   2   6         55.47         52.09         3.87 o
   2   2   6        364.97        356.31         9.17 o
   3   2   6        925.10        872.01        18.03 o
   4   2   6          4.01          1.93         9.67 o
   5   2   6        218.41        233.17        20.38 o
   6   2   6         17.84         26.37        12.39 o
   7   2   6        241.05        183.33        42.00 o
   8   2   6         23.48         27.85        21.30 o
  -8   3   6          2.34          1.15        15.71 o
  -7   3   6        273.38        284.20        35.67 o
  -6   3   6        766.83        731.63        41.17 o
  -5   3   6        368.86        390.50        31.16 o
  -4   3   6       3334.09       3694.57       128.54 o
  -3   3   6        639.16        637.84        21.30 o
  -2   3   6        273.93        234.87        12.04 o
  -1   3   6       4765.12       4973.78       120.14 o
   0   3   6       3000.49       3124.39        51.13 o
   1   3   6         17.77         15.57         6.06 o
   2   3   6       5080.79       5168.88       107.67 o
   3   3   6          2.69          6.92         3.34 o
   4   3   6        136.75        133.68        15.03 o
   5   3   6        367.24        359.34        13.78 o
   6   3   6         15.27         18.24         9.45 o
   7   3   6         13.28         14.96        12.84 o
   8   3   6          1.65          8.02        20.06 o
  -8   4   6          0.21         -4.94        18.84 o
  -7   4   6         45.52         35.51        15.93 o
  -6   4   6       1043.18       1077.78        45.97 o
  -5   4   6          0.55          7.60        11.21 o
  -4   4   6        398.32        428.23        26.63 o
  -3   4   6        107.79         93.55         8.77 o
  -2   4   6       4551.50       4844.87       143.46 o
  -1   4   6        131.83        140.54        11.57 o
   0   4   6       5665.66       5560.34       103.22 o
   2   4   6       1856.67       1775.57        32.69 o
   3   4   6        698.44        729.23        21.26 o
   4   4   6       2114.87       2149.19        45.87 o
   5   4   6        719.15        776.27        29.52 o
   6   4   6        314.57        369.59        26.26 o
   7   4   6        222.62        129.96        50.61 o
  -7   5   6        293.31        374.62        49.54 o
  -6   5   6        154.25        151.72        28.01 o
  -5   5   6         70.20         45.26        17.17 o
  -4   5   6       1777.34       1908.12        52.36 o
  -3   5   6        767.86        695.70        36.77 o
  -2   5   6         18.61         10.34         9.87 o
  -1   5   6       3825.09       3924.03        68.60 o
   0   5   6          3.95         13.99         7.35 o
   1   5   6        121.09        101.67         9.79 o
   2   5   6        384.23        366.78        12.88 o
   3   5   6        160.43        156.66        15.67 o
   4   5   6        251.11        275.15        25.33 o
   5   5   6        848.11        931.89        40.60 o
   6   5   6        225.80        168.84        39.85 o
   7   5   6         77.07         77.45        36.93 o
  -7   6   6         15.47         22.63        14.26 o
  -6   6   6          5.51         12.31        18.34 o
  -5   6   6         61.24         78.22        23.60 o
  -4   6   6        303.90        261.41        30.92 o
  -3   6   6       3042.69       3189.62       148.62 o
  -2   6   6        103.91         76.97        13.08 o
  -1   6   6       1252.21       1267.35        47.95 o
   0   6   6        678.47        638.56        22.87 o
   1   6   6       1210.37       1163.68        32.18 o
   2   6   6         83.38         77.33        11.86 o
   3   6   6        217.71        236.13        11.94 o
   4   6   6        181.21        154.81        34.16 o
   5   6   6        323.09        307.57        55.73 o
   6   6   6         69.97         65.49        29.97 o
   7   6   6        218.21        157.07        40.85 o
  -6   7   6          5.47          0.43        18.88 o
  -5   7   6          6.02         22.85        14.14 o
  -4   7   6        243.85        234.63        46.32 o
  -3   7   6        299.83        259.34        20.05 o
  -2   7   6          5.43         32.48        14.52 o
  -1   7   6       1142.90       1218.53        34.71 o
   0   7   6        366.66        429.70        48.29 o
   1   7   6        106.49        111.61        19.27 o
   2   7   6        816.28        793.83        29.53 o
   3   7   6        209.09        198.64        24.46 o
   4   7   6         41.96         18.52        18.83 o
   5   7   6         31.30         27.75        18.65 o
   6   7   6         16.35        -10.73        22.20 o
  -6   8   6        111.74         64.24        19.05 o
  -5   8   6         17.05          9.05        11.75 o
  -4   8   6         65.48         59.84        20.76 o
  -3   8   6         27.04         16.54        18.76 o
  -2   8   6        270.94        279.93        23.59 o
  -1   8   6        220.07        189.56        22.55 o
   0   8   6       1249.95       1322.65        49.91 o
   1   8   6         68.06         86.92        20.66 o
   2   8   6        259.44        268.24        24.19 o
   3   8   6          7.66         15.55        12.96 o
   4   8   6        694.36        725.87        37.61 o
   5   8   6         53.06         78.73        32.80 o
  -5   9   6          3.20          7.53        16.54 o
  -4   9   6        147.98        152.97        34.53 o
  -3   9   6        105.56         92.10        25.19 o
  -2   9   6         43.82         32.98        12.42 o
  -1   9   6        195.10        143.27        20.02 o
   0   9   6          0.42         16.75         9.71 o
   1   9   6        268.30        254.40        32.20 o
   2   9   6        219.22        239.02        30.10 o
   3   9   6          4.23          0.06        20.93 o
   4   9   6         89.27         92.32        35.65 o
  -3  10   6        193.56        175.26        35.47 o
  -2  10   6          2.70          6.73        16.87 o
  -1  10   6        412.70        388.40        56.07 o
   0  10   6        222.79        197.32        41.05 o
   1  10   6        368.42        389.34        38.49 o
   2  10   6         69.79         68.39        20.96 o
   3  10   6        102.45        141.06        37.63 o
  -1  11   6         83.48         97.81        23.76 o
   0  11   6         32.61         36.05        12.84 o
  -7   0   7         53.22         46.29        20.83 o
  -5   0   7       1651.83       1759.44        64.25 o
  -3   0   7       3968.93       3648.73        49.89 o
  -1   0   7       2316.44       2293.61        31.21 o
   1   0   7      25408.91      27328.05      1029.49 o
   3   0   7        599.16        535.84        19.78 o
   5   0   7       1823.06       2085.50        66.22 o
   7   0   7        958.28        848.03        84.10 o
  -8   1   7        103.39        134.89        39.73 o
  -7   1   7        404.83        370.06        44.61 o
  -6   1   7        549.91        536.51        29.30 o
  -5   1   7        756.22        728.88        35.42 o
  -4   1   7       2741.23       2688.71        46.53 o
  -3   1   7       1737.03       1866.12        40.45 o
  -2   1   7        768.18        814.03        20.26 o
  -1   1   7      11378.09      12409.45       152.62 o
   0   1   7       1415.40       1366.89        18.12 o
   1   1   7        904.42        793.53        19.84 o
   2   1   7       3449.79       3325.69        93.06 o
   3   1   7       2420.00       2634.55        37.21 o
   4   1   7         55.50         66.31        11.49 o
   5   1   7        812.82        734.35        29.70 o
   6   1   7          6.07          8.98         8.09 o
   7   1   7         36.59         49.37        13.65 o
   8   1   7         46.07         43.55        24.41 o
  -8   2   7         56.62         42.40        23.22 o
  -7   2   7          4.88         -8.83        18.49 o
  -6   2   7        640.28        652.52        27.30 o
  -5   2   7         98.18        113.85        19.52 o
  -4   2   7        820.65        861.91        26.74 o
  -3   2   7        360.85        393.03        12.47 o
  -2   2   7       4706.71       4782.86       101.21 o
  -1   2   7          8.87          9.87         3.91 o
   0   2   7       1117.07       1081.87        12.79 o
   1   2   7         44.05         40.46         4.56 o
   2   2   7       1299.57       1233.01        21.78 o
   3   2   7        335.05        350.05         9.96 o
   4   2   7       7009.87       7484.51       169.15 o
   5   2   7         18.03         29.65         8.63 o
   6   2   7        271.84        307.86        18.87 o
   7   2   7         31.07         25.02         9.54 o
   8   2   7         99.35         86.27        31.25 o
  -8   3   7        130.90         57.59        26.19 o
  -7   3   7        296.25        374.73        39.63 o
  -6   3   7          1.30          1.52        14.40 o
  -5   3   7        713.40        709.25        37.77 o
  -4   3   7       1910.45       1864.51        53.94 o
  -3   3   7         54.01         49.25         6.90 o
  -2   3   7       1641.34       1923.69        34.51 o
  -1   3   7       8897.99       9223.10       166.47 o
   0   3   7       2005.60       2016.12        47.16 o
   1   3   7       7710.55       7726.24       138.05 o
   2   3   7       4607.28       4350.46        97.22 o
   3   3   7       1168.85       1125.64        21.69 o
   4   3   7        324.04        326.41        17.33 o
   5   3   7        250.10        235.11        16.94 o
   6   3   7          3.12         12.40         7.93 o
   7   3   7         27.04         22.42        15.15 o
   8   3   7         34.23         33.24        16.71 o
  -8   4   7         29.50         31.10        14.11 o
  -7   4   7          2.73         16.24        17.02 o
  -6   4   7        155.76         91.96        23.06 o
  -5   4   7         10.51         19.85        13.13 o
  -4   4   7          0.97          9.84         8.79 o
  -3   4   7       1552.12       1484.10        38.47 o
  -2   4   7        165.73        175.55         9.61 o
  -1   4   7        442.99        415.70        15.25 o
   0   4   7          7.06          5.90         5.39 o
   1   4   7       6364.55       6450.52       174.58 o
   2   4   7        158.20        159.66        14.50 o
   3   4   7        173.90        155.30        10.70 o
   4   4   7        654.94        660.75        18.20 o
   5   4   7        495.11        504.01        23.72 o
   6   4   7          0.77          7.95        13.51 o
   7   4   7       1219.82       1201.97        45.03 o
  -7   5   7        220.81        154.57        42.41 o
  -6   5   7        162.86        128.25        25.41 o
  -5   5   7         13.09          1.21        15.60 o
  -4   5   7        843.79        940.53        44.82 o
  -3   5   7        846.12        876.95        30.99 o
  -2   5   7        780.41        782.55        28.16 o
  -1   5   7       5105.35       5350.02        91.84 o
   0   5   7        146.61        148.77         9.19 o
   1   5   7        254.71        243.61        15.46 o
   2   5   7        845.19        704.84        20.81 o
   3   5   7          7.31          4.56         4.23 o
   4   5   7          9.33         15.00         9.19 o
   5   5   7        352.83        350.17        26.36 o
   6   5   7         40.38         34.13        24.44 o
   7   5   7        187.30        155.29        64.49 o
  -7   6   7          9.38         21.91        13.06 o
  -6   6   7        891.23        956.66        48.93 o
  -5   6   7        283.12        293.66        29.96 o
  -4   6   7          8.30         14.16        15.10 o
  -3   6   7        142.35        115.31        19.63 o
  -2   6   7       1291.46       1315.82        36.39 o
  -1   6   7          0.41         -0.84        10.02 o
   0   6   7       2249.59       2371.70        57.75 o
   1   6   7         70.04         61.48        11.80 o
   2   6   7        901.13        831.87        26.40 o
   3   6   7          0.52          4.63         5.50 o
   4   6   7       1218.96       1161.29        48.27 o
   5   6   7         28.78         45.08        17.09 o
   6   6   7          4.62         16.51        20.07 o
  -6   7   7         49.83         47.38        16.49 o
  -5   7   7        148.29        192.25        37.17 o
  -4   7   7        486.07        525.20        35.27 o
  -3   7   7          0.51          6.06        10.13 o
  -2   7   7        695.15        726.40        27.42 o
  -1   7   7       1953.23       1991.84        64.88 o
   0   7   7        146.25        117.03        23.75 o
   1   7   7        410.33        414.63        29.60 o
   2   7   7        535.11        544.00        21.93 o
   3   7   7         34.26         36.71        13.76 o
   4   7   7         64.71         69.30        28.13 o
   5   7   7         11.71         33.19        23.81 o
   6   7   7         65.25         32.56        28.61 o
  -6   8   7          0.25        -19.51        19.51 o
  -5   8   7         63.69         52.54        23.23 o
  -4   8   7        138.89        110.67        27.36 o
  -3   8   7        432.80        443.37        32.03 o
  -2   8   7         78.82         65.74        16.43 o
  -1   8   7         20.43          5.94        11.98 o
   0   8   7        223.70        244.75        20.33 o
   1   8   7        912.72        900.07        28.12 o
   2   8   7         12.92         -0.64        17.01 o
   3   8   7         79.10         55.00        20.21 o
   4   8   7         19.89         42.07        31.25 o
   5   8   7         14.77         38.83        24.85 o
  -5   9   7         30.42         29.97        20.27 o
  -4   9   7        143.80        165.47        36.16 o
  -3   9   7        231.13        266.83        27.41 o
  -2   9   7        405.53        420.11        22.30 o
  -1   9   7        348.61        396.47        32.84 o
   0   9   7          0.24          2.06        12.14 o
   1   9   7          8.82          1.84        19.42 o
   2   9   7        264.92        290.24        36.11 o
   3   9   7         24.16         13.45        23.41 o
   4   9   7         68.57         99.02        35.14 o
  -3  10   7        432.60        475.29        48.73 o
  -2  10   7         66.10         50.20        21.89 o
  -1  10   7          9.31          0.11        15.24 o
   0  10   7        317.18        264.85        37.73 o
   1  10   7          0.42          7.86        18.02 o
   2  10   7          9.00         19.36        11.55 o
   3  10   7         17.34         19.40        31.22 o
   0  11   7         16.46          1.79        17.88 o
  -8   0   8         73.59         81.24        36.31 o
  -6   0   8        811.26        966.69       112.45 o
  -4   0   8        439.61        473.06        26.87 o
  -2   0   8        114.88        126.89         9.83 o
   0   0   8      13806.56      14236.96       209.83 o
   2   0   8        664.71        607.40        16.85 o
   4   0   8       3371.48       3275.61       108.04 o
   6   0   8         68.35         61.73        17.33 o
   8   0   8        114.48        114.27        57.22 o
  -8   1   8         79.56         45.14        23.38 o
  -7   1   8        277.39        290.11        47.23 o
  -6   1   8        271.24        260.02        29.58 o
  -5   1   8       2209.51       2295.23        74.21 o
  -4   1   8       2772.48       2833.18        54.44 o
  -3   1   8         12.59         14.89         5.32 o
  -2   1   8       3891.98       3969.53        56.49 o
  -1   1   8       5239.11       4986.27        44.63 o
   0   1   8       1530.87       1516.34        15.97 o
   1   1   8       3807.16       3740.75        67.39 o
   2   1   8      14147.14      14875.91       215.36 o
   3   1   8        291.51        321.88        11.13 o
   4   1   8        402.18        422.17        18.67 o
   5   1   8        348.59        331.17        17.81 o
   6   1   8         15.64         12.56         9.29 o
   7   1   8         44.00         44.72        10.77 o
   8   1   8         35.51         10.05        15.35 o
  -8   2   8          0.47          4.00        20.83 o
  -7   2   8          7.31         15.88        18.04 o
  -6   2   8         13.35         19.65        10.54 o
  -5   2   8        314.13        294.66        23.41 o
  -4   2   8        143.07        151.37         5.75 o
  -3   2   8       4331.79       4274.27        58.87 o
  -2   2   8       3233.00       3515.98        75.24 o
  -1   2   8        322.70        299.96         8.29 o
   0   2   8        900.23        937.90        18.23 o
   1   2   8       1133.96       1060.56        27.54 o
   2   2   8        676.34        664.68        14.04 o
   3   2   8       2502.54       2402.45        38.57 o
   4   2   8         75.52         73.61        13.48 o
   5   2   8          1.83          9.93         5.54 o
   6   2   8          3.27         21.29         8.06 o
   7   2   8        893.79        956.85        38.16 o
   8   2   8         48.45         36.50        18.99 o
  -8   3   8         52.42         35.55        19.65 o
  -7   3   8         79.71         77.08        20.27 o
  -6   3   8        646.17        577.07        43.02 o
  -5   3   8         77.50         49.80        16.99 o
  -4   3   8       1482.35       1599.95        48.16 o
  -2   3   8       1449.76       1526.86        44.97 o
  -1   3   8       8105.34       8164.84       107.98 o
   0   3   8        672.93        742.90        17.03 o
   1   3   8       1681.93       1668.95        27.04 o
   2   3   8       6573.00       6771.07       124.71 o
   3   3   8          2.08          5.71         4.19 o
   4   3   8        408.53        428.47        12.42 o
   5   3   8       2326.65       2364.85        65.69 o
   6   3   8          8.36         16.05         7.69 o
   7   3   8         83.27         58.46        21.27 o
  -8   4   8         10.51          7.06        13.55 o
  -7   4   8          1.04         15.13        14.62 o
  -6   4   8       1644.01       1817.72        59.37 o
  -5   4   8         37.18         30.12        13.15 o
  -4   4   8         27.82         43.91        14.90 o
  -3   4   8        120.26         93.47        11.55 o
  -2   4   8         18.47         18.26        11.23 o
  -1   4   8        353.04        402.55        15.30 o
   0   4   8       6138.15       6177.25       152.94 o
   1   4   8        337.50        361.16        13.07 o
   2   4   8        507.27        490.76        23.30 o
   3   4   8        344.29        326.59        15.54 o
   4   4   8       1082.51       1070.32        27.05 o
   5   4   8          0.28         -6.26         8.45 o
   6   4   8         27.99         36.66        20.79 o
   7   4   8         19.15         18.69        17.38 o
  -7   5   8         84.31         63.21        21.49 o
  -6   5   8        119.93        122.86        23.06 o
  -5   5   8       1470.80       1568.65        70.34 o
  -4   5   8        527.58        523.10        36.88 o
  -3   5   8        473.13        446.23        14.10 o
  -2   5   8       1224.45       1224.36        34.90 o
  -1   5   8       2045.80       2014.94        45.26 o
   0   5   8        501.02        479.92        12.14 o
   1   5   8       1541.53       1553.81        31.19 o
   2   5   8       2837.51       2826.19        92.95 o
   3   5   8         82.86         66.79        13.54 o
   4   5   8          5.70          8.09        10.51 o
   5   5   8        185.90        170.33        32.96 o
   6   5   8          1.25         35.55        25.04 o
   7   5   8        162.63        164.43        35.03 o
  -7   6   8         29.68         34.27        18.04 o
  -6   6   8         39.55         25.39        15.67 o
  -5   6   8          2.20         12.75        16.61 o
  -4   6   8         68.43         57.28        17.29 o
  -3   6   8       1212.34       1303.36        71.27 o
  -2   6   8        895.79        873.32        37.60 o
  -1   6   8         83.21        107.73        13.75 o
   0   6   8        500.06        499.04        24.60 o
   1   6   8       2955.39       3179.33        72.33 o
   2   6   8         69.30         55.73         8.97 o
   3   6   8        156.88        158.18        21.94 o
   4   6   8         93.59         86.61        14.75 o
   5   6   8         20.79         62.01        28.37 o
   6   6   8          2.47         15.60        15.72 o
  -6   7   8         48.62         56.76        21.90 o
  -5   7   8         75.24         65.47        20.79 o
  -4   7   8        574.44        684.06        37.60 o
  -3   7   8         70.65         58.79        15.09 o
  -2   7   8        868.67        811.08        43.22 o
  -1   7   8       2915.65       3011.54        74.22 o
   0   7   8        377.22        393.49        18.22 o
   1   7   8         96.51         84.30         9.31 o
   2   7   8         14.47         30.88        15.73 o
   3   7   8        223.22        214.47        36.24 o
   4   7   8        204.73        199.38        40.66 o
   5   7   8        712.37        753.70        53.13 o
   6   7   8          0.02        -11.57        25.81 o
  -6   8   8        652.70        831.33        66.29 o
  -5   8   8        281.05        322.12        39.51 o
  -4   8   8          1.75         -2.35        14.02 o
  -3   8   8        121.71        110.71        29.48 o
  -2   8   8         23.02         24.85        11.11 o
  -1   8   8        154.82        150.71        22.58 o
   0   8   8        633.96        640.52        26.71 o
   1   8   8         82.37         53.75        20.45 o
   2   8   8          1.65          0.04        14.00 o
   3   8   8          1.62         15.93        10.89 o
   4   8   8         77.87         81.38        30.09 o
   5   8   8          8.01         39.12        22.09 o
  -5   9   8         50.92         54.54        24.59 o
  -4   9   8         99.87         85.22        24.80 o
  -3   9   8         84.65         81.73        26.10 o
  -2   9   8          3.79         10.28        12.28 o
  -1   9   8        391.73        351.63        19.63 o
   0   9   8         49.08         23.41        13.08 o
   1   9   8         97.44         84.87        20.57 o
   2   9   8        993.87       1064.05        84.69 o
   3   9   8         13.93         51.53        31.86 o
   4   9   8         39.51         40.53        22.24 o
  -3  10   8        477.54        528.34        34.33 o
  -2  10   8         23.17         16.59        17.95 o
  -1  10   8          6.29          6.98        15.70 o
   0  10   8         37.87         51.84        18.10 o
   1  10   8          3.29          6.16        17.14 o
   2  10   8         17.47         29.82        22.96 o
   3  10   8         20.56          3.97        33.11 o
  -7   0   9        121.51        137.53        38.49 o
  -5   0   9         13.19         13.24        15.58 o
  -3   0   9      22375.07      25922.83       472.72 o
  -1   0   9        646.97        652.21        23.94 o
   1   0   9        300.06        283.00         8.72 o
   3   0   9       5099.33       5105.47       111.74 o
   5   0   9        671.56        555.69        32.76 o
   7   0   9        304.11        281.26        27.27 o
  -8   1   9        122.49         93.10        36.49 o
  -7   1   9          2.73         10.82        15.58 o
  -6   1   9          5.86          7.14         7.39 o
  -5   1   9       1140.29       1118.15        43.83 o
  -4   1   9       1344.01       1277.15        28.85 o
  -3   1   9         35.07         32.73         7.07 o
  -2   1   9       6126.55       6274.69        64.89 o
  -1   1   9       4583.27       4632.96        84.80 o
   0   1   9       1694.36       1838.71        29.62 o
   1   1   9       2069.14       1959.18        68.19 o
   2   1   9       9188.44       9409.67       136.93 o
   3   1   9        571.76        578.25        18.50 o
   4   1   9        329.26        323.77        13.12 o
   5   1   9       1796.52       1822.84        49.56 o
   6   1   9         34.59         61.57        11.36 o
   7   1   9          9.93          5.93        12.70 o
   8   1   9         71.64         72.63        74.95 o
  -8   2   9         14.18         23.32        18.11 o
  -7   2   9         11.30          9.50        15.96 o
  -6   2   9       2182.91       2388.27       116.16 o
  -5   2   9        104.62         98.20        19.00 o
  -4   2   9         54.07         83.40         8.86 o
  -3   2   9        196.84        137.81        12.22 o
  -2   2   9        164.25        147.31         8.28 o
  -1   2   9        820.75        878.06        19.01 o
   0   2   9      15152.79      15839.75       209.24 o
   1   2   9         17.60         16.42         5.09 o
   2   2   9        386.06        390.75        14.02 o
   3   2   9          0.06          8.56         3.73 o
   4   2   9       1638.88       1708.46        40.81 o
   5   2   9         93.41         87.57        15.91 o
   6   2   9         17.28         14.07         7.14 o
   7   2   9          5.83         15.66        16.99 o
   8   2   9         76.13         76.37        28.37 o
  -8   3   9        200.04        167.61        49.67 o
  -7   3   9         60.90         62.77        21.64 o
  -6   3   9          7.78         20.18        15.76 o
  -5   3   9        990.04       1011.67        36.71 o
  -4   3   9        817.63        808.15        29.97 o
  -3   3   9          0.77          3.50         5.52 o
  -2   3   9        791.19        678.90        17.18 o
  -1   3   9       1027.20        962.87        23.54 o
   0   3   9         51.55         49.51         6.64 o
   1   3   9        479.45        446.88        16.66 o
   3   3   9         45.44         43.63         6.80 o
   4   3   9        123.48        119.51        12.86 o
   5   3   9       1044.11       1104.61        36.48 o
   6   3   9         87.13         66.07        26.02 o
   7   3   9         13.13         25.35        19.67 o
  -8   4   9         94.63         81.92        30.13 o
  -7   4   9         17.49         18.48        15.34 o
  -6   4   9         51.35         52.01        22.85 o
  -5   4   9        119.31        124.10        25.03 o
  -4   4   9          4.11          9.10        16.07 o
  -3   4   9       6535.06       7313.67       206.54 o
  -2   4   9        230.33        210.71        13.77 o
  -1   4   9         86.80         97.90        11.08 o
   0   4   9       2222.13       2500.66        32.64 o
   1   4   9        994.37        977.28        23.56 o
   2   4   9        945.73        991.52        43.61 o
   3   4   9       3412.68       3685.71       137.63 o
   4   4   9        148.29        116.61        21.33 o
   5   4   9         52.43         64.68        16.81 o
   6   4   9         22.31         11.94        24.47 o
   7   4   9        222.80        169.81        55.62 o
  -7   5   9          5.03          4.34        16.47 o
  -6   5   9        277.77        257.91        51.65 o
  -5   5   9       1062.22       1064.40        43.37 o
  -4   5   9        359.11        401.44        21.41 o
  -3   5   9         26.99         24.91         8.26 o
  -2   5   9        140.34        136.50        19.57 o
  -1   5   9       2955.65       3042.07        64.62 o
   0   5   9        430.81        432.46        17.85 o
   1   5   9        159.21        148.05         4.77 o
   2   5   9       2645.56       2566.77        66.36 o
   3   5   9         31.78         39.31        10.78 o
   4   5   9        356.13        358.40        21.64 o
   5   5   9        789.16        772.40        41.94 o
   6   5   9         14.13         16.05        17.74 o
   7   5   9        292.23        240.52        58.73 o
  -7   6   9         87.80         64.50        24.54 o
  -6   6   9        850.74        915.01        32.17 o
  -5   6   9        177.36        175.23        31.81 o
  -4   6   9        420.02        442.83        30.60 o
  -3   6   9        151.35        118.71        28.90 o
  -2   6   9          8.46          1.75        10.52 o
  -1   6   9         50.48         55.76        14.43 o
   0   6   9       3669.03       3749.53        83.00 o
   1   6   9          3.23          2.72         5.70 o
   2   6   9         11.49         23.63        13.69 o
   3   6   9        114.90        101.42        23.87 o
   4   6   9         19.63         20.54        10.81 o
   5   6   9          9.81          8.68        19.05 o
   6   6   9         75.74         82.39        31.93 o
  -6   7   9          2.42         19.72        14.79 o
  -5   7   9        115.31        128.17        32.87 o
  -4   7   9        127.67        113.28        35.09 o
  -3   7   9        163.78        154.73        17.82 o
  -2   7   9          9.93          1.97        13.00 o
  -1   7   9        470.85        459.95        23.65 o
   0   7   9         68.44         57.78        15.78 o
   1   7   9         54.69         34.92        12.43 o
   2   7   9       2459.51       2480.47        85.42 o
   3   7   9         17.56         27.02        11.39 o
   4   7   9        186.72        132.31        41.71 o
   5   7   9         81.75         89.11        40.19 o
   6   7   9          0.71         17.51        22.98 o
  -5   8   9        115.32        114.58        38.99 o
  -4   8   9          0.93          2.01        17.42 o
  -3   8   9        817.36        858.87        37.55 o
  -2   8   9         14.05         16.42         7.48 o
  -1   8   9        173.90        147.50        27.08 o
   0   8   9        128.81        103.60        22.26 o
   1   8   9         65.10         57.55        20.35 o
   2   8   9          2.09          7.36        11.23 o
   3   8   9        317.41        370.40        37.55 o
   4   8   9         80.36         69.03        45.68 o
   5   8   9        242.38        281.80        38.31 o
  -4   9   9         77.76         76.98        24.72 o
  -3   9   9         12.36          2.36        15.93 o
  -2   9   9          8.17         21.15        11.22 o
  -1   9   9        313.79        366.18        30.15 o
   0   9   9         47.12         28.55        21.63 o
   1   9   9         51.24         44.84        16.76 o
   2   9   9        106.09         76.54        22.81 o
   3   9   9        118.65        119.21        30.00 o
   4   9   9         53.36         29.56        23.69 o
  -3  10   9         39.86          5.43        19.13 o
  -2  10   9         30.25         46.76        23.52 o
  -1  10   9        125.72        116.50        35.52 o
   0  10   9        374.14        373.20        38.66 o
   1  10   9          8.01         12.91        14.91 o
   2  10   9          8.78         18.18        17.90 o
  -8   0  10          0.99        -21.52        39.57 o
  -6   0  10       1080.65       1158.30        58.79 o
  -4   0  10        214.97        223.67        20.16 o
  -2   0  10       2452.19       2936.46        87.79 o
   0   0  10      14955.34      15847.49       357.29 o
   2   0  10       1651.48       1672.69        79.97 o
   4   0  10        985.00       1029.36        42.10 o
   6   0  10        476.19        551.78        33.58 o
   8   0  10         31.17         21.38        29.56 o
  -8   1  10        432.38        447.66        70.08 o
  -7   1  10         24.85          9.29        17.84 o
  -6   1  10         12.08          1.45        16.08 o
  -5   1  10       2674.46       2698.21        64.93 o
  -4   1  10        561.22        486.75        18.93 o
  -3   1  10        909.97        827.84        20.01 o
  -2   1  10       5158.74       5396.62       144.29 o
  -1   1  10       3450.24       3581.11        60.48 o
   0   1  10       2094.88       2196.75        32.33 o
   1   1  10        693.11        593.11        13.55 o
   2   1  10        670.46        569.02        22.30 o
   3   1  10         31.67         36.90         4.76 o
   4   1  10         26.06         21.36         8.54 o
   5   1  10        494.27        493.57        17.51 o
   6   1  10          0.98          0.92         7.81 o
   7   1  10        186.79         99.26        30.38 o
   8   1  10        172.11        169.96        35.20 o
  -8   2  10          5.96         37.41        18.14 o
  -7   2  10        118.72         99.10        21.90 o
  -6   2  10        117.04         58.01        19.51 o
  -5   2  10        181.77        166.65        10.06 o
  -4   2  10          1.06          2.98         5.97 o
  -3   2  10      11501.58      11789.00       127.74 o
  -2   2  10        416.28        416.15        13.94 o
  -1   2  10        939.58        982.89        19.42 o
   0   2  10        119.32        101.61         6.47 o
   1   2  10        616.63        571.51        14.61 o
   2   2  10        168.48        156.54         6.58 o
   3   2  10       6187.98       6372.09       165.92 o
   4   2  10        125.21        140.41        15.36 o
   5   2  10         17.99          6.49         6.78 o
   6   2  10          1.39         -1.03         9.83 o
   7   2  10         88.73         49.54        21.04 o
  -8   3  10         86.27         86.04        34.61 o
  -7   3  10          1.91         14.40        12.87 o
  -6   3  10        238.50        190.53        36.83 o
  -5   3  10       2714.77       2779.21        90.15 o
  -4   3  10       1105.80       1074.36        28.24 o
  -3   3  10       1066.55        980.93        22.04 o
  -2   3  10       1897.55       1866.70        29.14 o
  -1   3  10       2485.99       2387.46        61.03 o
   0   3  10        467.69        460.77        13.93 o
   1   3  10       1105.22       1037.02        23.66 o
   2   3  10       1230.44       1152.22        29.17 o
   3   3  10         24.49         18.88         3.43 o
   4   3  10        954.53        976.65        47.50 o
   5   3  10        778.46        766.53        26.62 o
   6   3  10         25.22         12.13        14.06 o
   7   3  10          6.18         -2.20        18.98 o
  -8   4  10         17.11         13.05        18.87 o
  -7   4  10         53.98         59.77        23.07 o
  -6   4  10        576.20        679.52        44.16 o
  -5   4  10        174.84        222.08        31.16 o
  -4   4  10         90.41         80.48         7.18 o
  -3   4  10         30.37         19.12         6.36 o
  -2   4  10        123.04        135.90        19.06 o
  -1   4  10        349.74        370.75        13.36 o
   0   4  10       4537.63       4547.62        80.16 o
   1   4  10        243.90        250.04        19.36 o
   2   4  10       1121.18       1073.84        32.38 o
   3   4  10        386.33        370.20        16.69 o
   4   4  10        261.83        262.83        15.62 o
   5   4  10         53.02         38.91        14.43 o
   6   4  10        439.53        455.55        33.52 o
   7   4  10         26.71         25.97        23.73 o
  -7   5  10         48.67         69.71        19.91 o
  -6   5  10          0.53          4.24        14.29 o
  -5   5  10        154.05        158.30        31.02 o
  -4   5  10        212.38        184.48        29.83 o
  -3   5  10         34.00         37.06        10.61 o
  -2   5  10       3682.35       3724.68        82.59 o
  -1   5  10        592.60        576.76        22.60 o
   0   5  10         25.61         22.62         7.07 o
   1   5  10       1098.73        997.39        33.23 o
   2   5  10       1635.28       1609.24        46.75 o
   3   5  10         22.85         14.93         9.22 o
   4   5  10        104.93         75.11        14.38 o
   5   5  10        118.38        112.67        24.10 o
   6   5  10         98.01         94.56        29.65 o
   7   5  10          2.64         24.25        21.83 o
  -7   6  10         10.50         -2.68        15.47 o
  -6   6  10         69.03         27.06        13.78 o
  -5   6  10        266.02        291.03        36.62 o
  -4   6  10         51.13         25.75        19.18 o
  -3   6  10       2218.59       2165.36        84.99 o
  -2   6  10        169.11        159.80        17.49 o
  -1   6  10        119.17        112.94        18.60 o
   0   6  10        188.27        221.88        19.85 o
   1   6  10        471.58        509.15        25.72 o
   2   6  10          5.28         12.35        13.62 o
   3   6  10       2747.66       3066.00       139.62 o
   4   6  10         37.25         70.44        21.93 o
   5   6  10          5.35         11.79        27.72 o
   6   6  10          6.09         -0.11        19.50 o
  -6   7  10         89.07        102.17        26.60 o
  -5   7  10        703.60        736.86        40.51 o
  -4   7  10         99.77        112.14        22.88 o
  -3   7  10          3.35         10.59        19.54 o
  -2   7  10       1050.29       1057.73        42.49 o
  -1   7  10        156.34        139.81        22.57 o
   0   7  10         28.26         12.33         9.82 o
   1   7  10         13.31         23.46        12.71 o
   2   7  10        891.74        849.24        40.12 o
   3   7  10         15.67         12.31        22.44 o
   4   7  10         72.16         68.64        21.16 o
   5   7  10        464.13        453.51        56.81 o
   6   7  10          1.11         44.05        31.89 o
  -5   8  10         14.25          8.19        17.47 o
  -4   8  10          1.51        -19.45        20.71 o
  -3   8  10        111.70         84.21        23.34 o
  -2   8  10         16.26         11.10        10.86 o
  -1   8  10         52.62         53.50        14.02 o
   0   8  10       1153.14       1240.17        49.38 o
   1   8  10         89.11        103.32        25.21 o
   2   8  10         12.05         11.96        15.82 o
   3   8  10         39.08         45.98        19.53 o
   4   8  10         40.59         35.68        23.72 o
   5   8  10         43.52         59.75        26.79 o
  -4   9  10         20.47         13.15        17.36 o
  -3   9  10         74.26         55.06        17.26 o
  -2   9  10        161.19        150.65        23.90 o
  -1   9  10         30.03         34.97        20.04 o
   0   9  10         17.76         22.38        11.82 o
   1   9  10        437.98        419.21        41.44 o
   2   9  10        215.86        242.90        42.98 o
   3   9  10         18.03          8.01        20.10 o
   4   9  10          0.41        -31.20        31.20 o
  -3  10  10         18.27         34.98        17.54 o
  -2  10  10          5.56         19.24        24.16 o
  -1  10  10          3.17         -5.24        17.46 o
   0  10  10        277.96        268.13        42.90 o
   1  10  10         74.18         74.97        26.14 o
   2  10  10         55.60         36.02        21.84 o
  -7   0  11        343.39        304.02        99.77 o
  -5   0  11        264.59        280.36        22.47 o
  -3   0  11       2592.96       2447.73        55.81 o
  -1   0  11       1882.35       1957.70        59.26 o
   1   0  11         61.55         69.29         6.44 o
   3   0  11       3806.57       3857.16       151.87 o
   5   0  11        839.64        814.16        39.08 o
   7   0  11         15.65         14.68        20.30 o
  -8   1  11         68.41         41.45        21.79 o
  -7   1  11        199.30        156.09        37.23 o
  -6   1  11        407.69        390.31        37.36 o
  -5   1  11       1595.71       1574.12        41.54 o
  -4   1  11       2735.71       2759.60        67.61 o
  -3   1  11        687.08        652.52        21.87 o
  -2   1  11       7724.17       7699.35       153.46 o
  -1   1  11       2719.88       2866.27        33.51 o
   0   1  11         18.70         18.92         3.21 o
   1   1  11        522.18        414.61        15.02 o
   2   1  11       6615.53       6640.92       193.01 o
   3   1  11          8.64         19.59         7.99 o
   4   1  11        703.30        697.90        15.75 o
   5   1  11       1363.24       1359.74        40.32 o
   6   1  11         96.06         86.79        15.60 o
   7   1  11          0.26         11.56        13.72 o
  -8   2  11        169.84        142.26        43.93 o
  -7   2  11         16.88         10.86        17.47 o
  -6   2  11        348.26        345.47        29.66 o
  -5   2  11        560.69        520.19        33.97 o
  -4   2  11        213.31        192.61         9.96 o
  -3   2  11         69.77         75.55        16.85 o
  -2   2  11        894.35        845.70        21.59 o
  -1   2  11         64.22         81.61        11.62 o
   0   2  11       7092.67       6990.51       133.94 o
   1   2  11        243.19        283.93        10.43 o
   2   2  11        944.73        996.89        22.87 o
   3   2  11         58.02         61.84         7.01 o
   4   2  11        518.76        505.67        16.19 o
   5   2  11         41.26         19.21         7.42 o
   6   2  11       1038.70       1143.47        47.78 o
   7   2  11          1.08        -10.84        20.36 o
  -8   3  11        294.50        216.80        41.21 o
  -7   3  11        209.65        207.57        35.16 o
  -6   3  11        201.72        194.45        25.24 o
  -5   3  11        289.14        322.27        32.06 o
  -4   3  11         92.63         78.37         9.60 o
  -3   3  11        414.54        419.35        17.96 o
  -2   3  11       2232.83       2110.00        32.56 o
  -1   3  11       2117.35       2010.72        42.52 o
   0   3  11       1829.80       1916.80        28.61 o
   1   3  11        103.44         75.36         7.94 o
   2   3  11        765.46        786.18        28.01 o
   3   3  11        705.80        605.61        32.83 o
   4   3  11         86.19         89.12        10.22 o
   5   3  11       1785.68       1926.83        80.83 o
   6   3  11         79.97         68.85        22.47 o
   7   3  11         10.81          4.36        23.63 o
  -7   4  11        270.93        260.77        43.19 o
  -6   4  11         25.47          1.94        20.94 o
  -5   4  11        179.16        195.82        32.17 o
  -4   4  11        210.35        168.09        12.23 o
  -3   4  11       3936.26       4236.57        86.93 o
  -2   4  11         87.57         90.22        16.93 o
  -1   4  11          7.40          6.52         8.74 o
   0   4  11          0.27          0.44         3.64 o
   1   4  11         34.52         33.13         7.91 o
   2   4  11         24.82         16.43         6.90 o
   3   4  11       2950.33       3045.30       119.83 o
   4   4  11         10.24         23.25        16.74 o
   5   4  11        216.93        216.00        31.08 o
   6   4  11         22.43         32.23        34.88 o
   7   4  11          5.37         28.25        22.40 o
  -7   5  11          3.99         31.59        16.49 o
  -6   5  11         40.27         49.11        20.20 o
  -5   5  11        857.92        871.55        40.01 o
  -4   5  11       1527.05       1565.68        55.46 o
  -3   5  11        375.06        323.34        16.47 o
  -2   5  11       1790.74       1717.24        44.17 o
  -1   5  11       1135.15       1162.06        38.29 o
   0   5  11         11.51         11.35         4.38 o
   1   5  11       1924.59       1997.21        51.27 o
   2   5  11       1525.78       1589.23        55.52 o
   3   5  11         22.47         17.20        11.06 o
   4   5  11        220.15        225.05        27.64 o
   5   5  11        219.05        200.23        43.66 o
   6   5  11         42.81         60.19        26.12 o
  -7   6  11          3.31          5.31        11.84 o
  -6   6  11        162.43        195.97        31.19 o
  -5   6  11         88.24         73.98        19.08 o
  -4   6  11          6.81         12.27        17.59 o
  -3   6  11          0.97         -1.10        10.11 o
  -2   6  11         51.85         47.55        12.06 o
  -1   6  11          3.37         19.10         8.55 o
   0   6  11       3323.72       3438.85        65.31 o
   1   6  11         22.58         29.59        14.54 o
   2   6  11       1132.09       1031.04        44.19 o
   3   6  11          3.98         -4.19        16.52 o
   4   6  11        342.77        311.61        30.20 o
   5   6  11          4.21         28.54        24.82 o
   6   6  11        171.88        153.62        34.05 o
  -6   7  11         24.00         30.29        16.77 o
  -5   7  11         22.34         10.74        22.48 o
  -4   7  11         11.26         22.09        16.92 o
  -3   7  11         54.40         60.99        17.49 o
  -2   7  11       1630.33       1631.58        60.68 o
  -1   7  11       1161.43       1112.75        36.55 o
   0   7  11        557.54        638.07        28.39 o
   1   7  11        390.03        346.00        29.09 o
   2   7  11         10.63         20.25        14.56 o
   3   7  11         72.56         70.38        22.97 o
   4   7  11         26.52          8.88        18.56 o
   5   7  11        233.59        257.09        35.79 o
  -5   8  11        151.23        132.14        37.13 o
  -4   8  11         58.19         54.32        21.87 o
  -3   8  11        781.53        856.89        30.74 o
  -2   8  11          4.18         11.93         8.90 o
  -1   8  11         28.42         38.33        11.34 o
   0   8  11         19.39         35.11        14.91 o
   1   8  11         25.03         35.57        18.16 o
   2   8  11         23.96         43.43        20.72 o
   3   8  11        687.80        715.66        41.92 o
   4   8  11         38.89         14.75        27.40 o
   5   8  11         46.52          5.57        26.72 o
  -4   9  11         92.15        104.68        29.57 o
  -3   9  11        127.40        135.41        30.65 o
  -2   9  11          5.89          8.87        14.90 o
  -1   9  11          8.00         18.30        18.18 o
   0   9  11         16.43         19.67        19.18 o
   1   9  11        538.60        591.70        92.55 o
   2   9  11        249.67        209.43        45.70 o
   3   9  11        115.04         96.82        30.94 o
  -3  10  11          8.36         12.99        17.02 o
  -2  10  11          3.84         23.58        21.71 o
  -1  10  11          7.36         18.50        15.38 o
   0  10  11        240.67        235.39        31.95 o
   1  10  11          1.62         10.39        20.12 o
   2  10  11         19.84          8.33        20.28 o
  -8   0  12        845.71       1009.36        77.29 o
  -6   0  12        293.50        333.98        35.10 o
  -4   0  12       4355.69       4374.63       147.70 o
  -2   0  12       1793.43       1662.46        49.64 o
   0   0  12       7287.19       6891.42        85.44 o
   2   0  12        627.89        632.70        37.64 o
   4   0  12        666.72        640.88        21.69 o
   6   0  12        389.05        502.94        35.55 o
  -8   1  12         68.46         32.78        19.16 o
  -7   1  12        169.86        165.03        32.23 o
  -6   1  12         54.32         43.88        18.71 o
  -5   1  12         33.00         21.34         7.70 o
  -4   1  12        371.84        315.41        16.81 o
  -3   1  12         89.64         78.72        15.39 o
  -2   1  12       1421.27       1185.60        32.15 o
  -1   1  12       3845.39       4319.89        98.86 o
   0   1  12        421.96        368.64         9.55 o
   1   1  12       1480.95       1407.22        27.83 o
   2   1  12       2741.84       2778.73        58.91 o
   3   1  12        897.76        890.69        30.21 o
   4   1  12        564.61        561.98        21.66 o
   5   1  12       1506.04       1514.98        57.60 o
   6   1  12         25.98         19.22         8.61 o
   7   1  12         21.33          9.71        20.00 o
  -8   2  12          4.39          5.72        19.72 o
  -7   2  12        780.41        794.23        33.00 o
  -6   2  12          4.47         -1.20        17.09 o
  -5   2  12       1991.10       1961.16        48.89 o
  -4   2  12         38.11         40.65        11.22 o
  -3   2  12       2228.10       2281.75        55.60 o
  -2   2  12        965.32        972.09        29.41 o
  -1   2  12       2658.10       2810.72        37.99 o
   0   2  12        154.23        152.26         7.80 o
   2   2  12        628.83        656.04        16.17 o
   3   2  12       4211.88       4592.61       117.80 o
   4   2  12        141.38        134.47        16.92 o
   5   2  12        111.07         99.96        17.58 o
   6   2  12         91.73         64.84        16.71 o
   7   2  12          3.43         24.94        30.26 o
  -8   3  12        140.16        120.40        44.82 o
  -7   3  12        187.78        207.33        26.45 o
  -6   3  12          1.78          6.09        15.22 o
  -5   3  12        755.05        791.76        36.79 o
  -4   3  12        291.74        318.66        20.57 o
  -3   3  12        285.61        242.11        17.41 o
  -2   3  12       1338.98       1267.95        29.57 o
  -1   3  12        287.38        283.63        17.81 o
   0   3  12        539.12        514.94        12.76 o
   1   3  12       3098.09       3060.11        74.50 o
   2   3  12        444.52        414.88        27.34 o
   3   3  12        997.42       1001.01        35.30 o
   4   3  12         10.96         12.60         7.10 o
   5   3  12        249.36        231.65        30.78 o
   6   3  12         56.50         43.88        18.48 o
   7   3  12          1.58         31.02        24.73 o
  -7   4  12          1.32         18.22        14.72 o
  -6   4  12        207.36        182.25        32.80 o
  -5   4  12          0.37         19.52        17.83 o
  -4   4  12        751.31        754.90        28.75 o
  -3   4  12        153.60        163.33        15.62 o
  -2   4  12       1775.37       1726.47        46.40 o
  -1   4  12        417.80        452.84        14.52 o
   0   4  12       3801.56       3902.96       112.51 o
   1   4  12         37.46         12.94        10.02 o
   2   4  12         20.25         35.76         6.27 o
   3   4  12        601.73        569.99        23.09 o
   4   4  12        154.39        152.87        20.59 o
   5   4  12         86.63         73.29        23.26 o
   6   4  12        470.47        554.21        69.40 o
   7   4  12         25.78         13.79        17.31 o
  -7   5  12        120.53         93.97        25.48 o
  -6   5  12          6.59         -2.44        16.70 o
  -5   5  12         55.59         85.78        21.12 o
  -4   5  12         65.26         45.17        17.96 o
  -3   5  12       1007.95        987.29        43.41 o
  -2   5  12       1151.41       1086.76        31.70 o
  -1   5  12       2540.56       2599.61        59.78 o
   1   5  12        168.14        163.66        16.02 o
   2   5  12       1136.10       1129.30        31.86 o
   3   5  12        112.81         98.84        24.64 o
   4   5  12        277.12        281.93        34.06 o
   5   5  12        733.81        721.15        41.10 o
   6   5  12        384.15        360.23        60.79 o
  -7   6  12        341.17        272.63        84.35 o
  -6   6  12          0.10         15.21        17.89 o
  -5   6  12        254.81        241.92        48.17 o
  -4   6  12          7.48          3.18        13.43 o
  -3   6  12        798.01        815.01        32.55 o
  -2   6  12        361.07        402.60        21.32 o
  -1   6  12       2268.20       2340.10        51.32 o
   0   6  12        508.63        482.64        22.45 o
   1   6  12        158.88        174.67        20.99 o
   2   6  12         81.14         72.48        21.74 o
   3   6  12        135.41        173.68        28.11 o
   4   6  12         74.73         61.35        23.41 o
   5   6  12         16.68         -3.72        24.44 o
   6   6  12        133.00        113.12        30.84 o
  -6   7  12         38.47         19.49        15.02 o
  -5   7  12        603.62        562.62        49.04 o
  -4   7  12        421.18        544.77        51.47 o
  -3   7  12        482.85        499.69        27.37 o
  -2   7  12          3.51          4.84        12.69 o
  -1   7  12         17.42         12.91        14.75 o
   0   7  12        383.85        326.65        26.51 o
   1   7  12       1398.64       1513.87        63.84 o
   2   7  12        798.22        699.84        51.31 o
   3   7  12        563.15        494.12        42.56 o
   4   7  12         14.71         23.22        13.52 o
   5   7  12          5.94          9.26        30.10 o
  -5   8  12         11.16         24.73        23.97 o
  -4   8  12         89.15         78.46        23.43 o
  -3   8  12          0.95          4.29        19.64 o
  -2   8  12        478.05        485.18        23.32 o
  -1   8  12        100.11         76.74        18.89 o
   0   8  12        887.11        917.85        37.20 o
   1   8  12          2.05         25.33        12.15 o
   2   8  12         28.97         40.59        17.84 o
   3   8  12        225.72        192.33        42.39 o
   4   8  12          3.28         43.29        24.44 o
  -4   9  12          3.32         14.63        19.35 o
  -3   9  12         69.90         71.50        26.88 o
  -2   9  12        799.34        860.83        46.68 o
  -1   9  12        258.87        203.33        33.08 o
   0   9  12        495.66        501.80        32.66 o
   1   9  12         28.51         -3.09        20.77 o
   2   9  12         38.29         25.47        22.21 o
   3   9  12          5.41         -0.68        21.65 o
  -2  10  12          5.08         16.98        23.43 o
  -1  10  12          2.04          7.28        14.73 o
   0  10  12         50.28         47.64        21.45 o
   1  10  12         30.32         37.44        18.84 o
  -7   0  13        457.40        383.10       131.55 o
  -5   0  13       1681.51       1661.27        66.65 o
  -3   0  13       1396.35       1508.90        60.63 o
  -1   0  13       5574.44       5863.91       198.86 o
   1   0  13       4357.12       4355.58       135.35 o
   3   0  13       5043.36       5432.56       380.88 o
   5   0  13         30.54         27.21        16.07 o
   7   0  13         23.87         24.27        19.06 o
  -8   1  13         44.72         40.06        16.57 o
  -7   1  13        101.33         66.04        29.60 o
  -6   1  13         19.57         27.18        13.44 o
  -5   1  13        913.59        933.27        32.73 o
  -4   1  13        163.02        148.73        23.04 o
  -3   1  13        367.42        327.12        15.70 o
  -2   1  13       4766.79       5073.02        79.52 o
  -1   1  13       1065.66       1026.76        24.82 o
   0   1  13       2651.94       2738.12        46.64 o
   1   1  13       4850.85       4836.21        59.99 o
   2   1  13         39.13         39.96         6.21 o
   3   1  13       3010.84       3218.44       128.97 o
   4   1  13        900.56        870.61        51.21 o
   5   1  13         76.89         77.17        14.44 o
   6   1  13       1255.08       1164.46        31.47 o
   7   1  13         22.71         27.29        12.18 o
  -8   2  13        146.31        139.57        35.12 o
  -7   2  13         13.69          5.27        13.35 o
  -6   2  13        378.56        386.87        29.96 o
  -5   2  13          0.74          8.42         5.62 o
  -4   2  13       2247.92       2416.85        60.10 o
  -3   2  13        543.82        545.15        20.96 o
  -2   2  13       4921.12       5134.55        88.28 o
  -1   2  13         54.31         64.47         9.77 o
   0   2  13       3332.74       3474.32        50.85 o
   1   2  13          0.72         -3.95         5.52 o
   2   2  13        316.11        315.00        11.47 o
   3   2  13         25.01         19.06         5.57 o
   4   2  13       1840.44       1833.37        47.32 o
   5   2  13         85.02         72.18        16.19 o
   6   2  13        465.47        518.99        45.76 o
   7   2  13          0.73        -11.72        20.48 o
  -8   3  13         34.26         33.12        18.96 o
  -7   3  13        166.57        160.26        36.34 o
  -6   3  13        160.66        132.75        25.53 o
  -5   3  13        814.92        844.95        38.28 o
  -4   3  13        779.68        726.20        20.57 o
  -3   3  13       1160.25       1218.42        33.84 o
  -2   3  13       3458.52       3428.83        61.72 o
  -1   3  13       2786.16       2886.55        52.25 o
   0   3  13        417.47        350.17         8.66 o
   1   3  13       1785.47       1676.79        46.77 o
   2   3  13        439.33        489.79        28.16 o
   3   3  13        204.85        184.37        41.83 o
   4   3  13        618.32        649.66        29.79 o
   5   3  13         79.49         93.19        29.32 o
   6   3  13        299.48        313.58        30.34 o
   7   3  13         31.91         33.55        19.25 o
  -7   4  13        495.87        514.85        62.80 o
  -6   4  13         37.66         39.16        19.98 o
  -5   4  13       1142.88       1154.05        42.86 o
  -4   4  13          5.62          5.65         6.08 o
  -3   4  13        612.83        618.90        19.65 o
  -2   4  13         66.68         64.62        13.68 o
  -1   4  13       1029.00        977.15        29.50 o
   0   4  13        313.57         50.44       123.77 o
   1   4  13       2823.00       2866.22        82.59 o
   2   4  13        112.18        108.53        22.52 o
   3   4  13       1402.67       1560.43        57.11 o
   4   4  13         58.20         59.51        17.86 o
   5   4  13         95.35         62.75        18.81 o
   6   4  13         10.76          9.06        20.29 o
  -7   5  13         49.97         34.11        22.43 o
  -6   5  13         57.22         64.39        18.99 o
  -5   5  13        594.24        522.46        36.43 o
  -4   5  13         33.02         40.07        12.78 o
  -3   5  13          5.87         11.73         6.77 o
  -2   5  13        415.63        430.13        20.61 o
  -1   5  13         38.05         27.81        10.86 o
   0   5  13        908.46        824.46        21.94 o
   1   5  13       3743.20       3830.73       134.22 o
   2   5  13         11.37         14.03         7.82 o
   3   5  13       1266.38       1238.52        62.32 o
   4   5  13         61.56         72.69        22.06 o
   5   5  13          4.15        -17.26        17.26 o
   6   5  13        122.51         87.04        33.25 o
  -6   6  13         83.20         68.35        21.45 o
  -5   6  13          1.98         19.37        15.12 o
  -4   6  13        542.25        590.91        35.31 o
  -3   6  13         19.61         14.61         8.21 o
  -2   6  13       3017.03       3266.44       106.47 o
  -1   6  13          0.46          4.49         7.85 o
   0   6  13       1217.47       1168.19        37.55 o
   1   6  13         46.26         45.24        15.13 o
   2   6  13        246.84        253.17        47.31 o
   3   6  13        296.23        288.05        31.60 o
   4   6  13        110.82         89.56        29.63 o
   5   6  13        313.46        300.52        46.85 o
   6   6  13        501.36        539.83        46.47 o
  -6   7  13        166.07        125.25        33.22 o
  -5   7  13         75.23         66.25        19.84 o
  -4   7  13        208.68        153.75        36.30 o
  -3   7  13        213.93        217.00        42.37 o
  -2   7  13        485.59        486.92        26.27 o
  -1   7  13         53.64         44.48        16.36 o
   0   7  13         48.13         48.14        13.73 o
   1   7  13        574.67        506.78        30.09 o
   2   7  13        115.91         99.74        26.47 o
   3   7  13         67.68         41.55        22.18 o
   4   7  13         63.53         73.67        24.13 o
   5   7  13          3.84         29.87        17.71 o
  -5   8  13        335.64        344.77        43.50 o
  -4   8  13        100.09         77.34        23.93 o
  -3   8  13        114.42         90.93        27.42 o
  -2   8  13          2.77         10.24         9.61 o
  -1   8  13          2.33         17.08        14.54 o
   0   8  13         18.03         19.50        11.67 o
   1   8  13        577.78        602.43        36.17 o
   2   8  13          0.02         28.86        31.22 o
   3   8  13        204.35        206.11        44.54 o
   4   8  13         17.99         11.88        17.91 o
  -4   9  13        148.48        147.16        44.33 o
  -3   9  13          1.05         13.23        19.86 o
  -2   9  13         52.88         46.14        25.34 o
  -1   9  13         16.85         22.68        19.48 o
   0   9  13          1.72          4.43        19.83 o
   1   9  13         73.38         71.36        26.81 o
   2   9  13          2.39          9.56        21.31 o
   3   9  13         49.58         52.32        23.65 o
  -2  10  13        186.95        157.23        31.32 o
  -1  10  13         51.37         29.71        14.76 o
   0  10  13        132.24         89.49        32.56 o
   1  10  13          1.22         39.79        21.04 o
  -8   0  14         49.26         62.71        30.46 o
  -6   0  14        671.27        672.25        33.18 o
  -4   0  14       1554.96       1694.68        58.36 o
  -2   0  14       6388.84       6852.60       117.10 o
   0   0  14       2768.70       2819.29        56.32 o
   2   0  14        383.44        352.13        16.33 o
   4   0  14        331.80        291.09        21.81 o
   6   0  14        295.58        335.92        35.30 o
  -8   1  14         15.82          9.57        22.47 o
  -7   1  14        320.72        328.24        46.22 o
  -6   1  14         77.58         66.92        24.52 o
  -5   1  14        426.08        424.42        18.83 o
  -4   1  14       2008.85       1993.23        50.51 o
  -3   1  14        249.61        241.92        16.12 o
  -2   1  14       4460.35       4745.82        81.02 o
  -1   1  14       1786.72       1868.79        32.15 o
   0   1  14       2567.25       2741.60        52.53 o
   1   1  14       2724.45       2542.58        46.53 o
   2   1  14         90.21         93.14        15.62 o
   3   1  14        770.17        593.98        70.04 o
   4   1  14        746.40        778.38        29.30 o
   5   1  14        479.40        469.18        23.85 o
   6   1  14        317.17        280.56        31.68 o
   7   1  14        185.85        171.33        67.52 o
  -8   2  14        134.72        114.94        36.09 o
  -7   2  14        189.79        174.67        45.76 o
  -6   2  14         10.93         28.42        14.59 o
  -5   2  14        178.16        186.60        21.24 o
  -4   2  14         32.73         23.20         8.41 o
  -3   2  14       1869.85       1789.68        47.86 o
  -2   2  14        601.17        578.79        22.39 o
  -1   2  14        276.43        262.92        12.31 o
   0   2  14        149.75        154.52         9.63 o
   1   2  14       5529.55       5970.91        98.32 o
   2   2  14          4.50          8.11         4.12 o
   3   2  14         63.07         60.84        12.26 o
   4   2  14        368.25        391.68        19.55 o
   5   2  14        123.93         79.07        20.08 o
   6   2  14          2.45         -4.42        13.99 o
   7   2  14         46.54         34.79        24.07 o
  -7   3  14        212.75        226.00        32.94 o
  -6   3  14         24.41          5.11        12.68 o
  -5   3  14        941.12        910.26        37.82 o
  -4   3  14       1361.19       1391.00        46.85 o
  -3   3  14        144.46        138.10        15.77 o
  -2   3  14       1159.93       1151.75        32.11 o
  -1   3  14       2935.89       3208.00        77.78 o
   0   3  14       1041.82       1046.27        23.15 o
   1   3  14       1374.60       1369.32        51.57 o
   2   3  14        580.45        574.88        22.96 o
   3   3  14       1392.56       1337.03        48.88 o
   4   3  14       1086.25       1128.82        50.51 o
   5   3  14          8.98         -3.25        14.88 o
   6   3  14        244.67        214.78        44.50 o
   7   3  14         94.70         64.87        45.23 o
  -7   4  14        131.79        103.85        28.14 o
  -6   4  14        396.33        454.52        39.63 o
  -5   4  14         11.44          6.75        15.30 o
  -4   4  14       1171.99       1222.51        38.41 o
  -3   4  14        130.05        114.48        24.15 o
  -2   4  14       3022.54       3201.64       115.90 o
  -1   4  14        595.92        529.35        21.78 o
   1   4  14          1.01          5.04         3.83 o
   2   4  14        237.79        257.68        31.68 o
   3   4  14         26.76         14.69        16.98 o
   4   4  14        259.78        299.06        27.94 o
   5   4  14          7.31          7.62        16.79 o
   6   4  14        146.42        160.57        37.52 o
  -7   5  14        388.23        406.94        63.31 o
  -6   5  14        102.74        121.46        23.74 o
  -5   5  14        142.87        139.16        25.73 o
  -4   5  14        843.00        782.79        40.97 o
  -3   5  14          1.61          6.67         8.86 o
  -2   5  14        442.27        407.02        18.97 o
  -1   5  14        629.46        574.59        19.84 o
   0   5  14        875.31        812.55        28.33 o
   1   5  14        789.32        690.96        20.63 o
   2   5  14        439.53        451.34        33.34 o
   3   5  14        171.55        154.12        24.83 o
   4   5  14        367.30        414.80        41.46 o
   5   5  14         51.21         74.39        24.14 o
   6   5  14        139.85         71.87        31.94 o
  -6   6  14         55.25         60.15        19.35 o
  -5   6  14        419.24        494.05        44.64 o
  -4   6  14        461.55        438.18        72.25 o
  -3   6  14        127.39        110.50        25.28 o
  -2   6  14        269.78        285.93        30.73 o
  -1   6  14        412.45        435.60        19.35 o
   0   6  14        371.36        305.38        28.25 o
   1   6  14        376.23        368.78        29.75 o
   2   6  14         44.14         37.79        19.66 o
   3   6  14        966.84       1033.49        46.23 o
   4   6  14        171.27        143.04        37.78 o
   5   6  14         95.86         67.65        25.02 o
  -6   7  14        182.50        182.71        34.68 o
  -5   7  14        167.47        118.20        31.16 o
  -4   7  14        146.00        122.18        25.35 o
  -3   7  14         43.17         31.35        15.30 o
  -2   7  14          5.93          2.90        10.59 o
  -1   7  14        740.60        744.92        24.12 o
   0   7  14         84.64         63.39        15.62 o
   1   7  14        433.45        384.51        38.77 o
   2   7  14        446.06        451.16        44.71 o
   3   7  14        139.68        161.40        33.50 o
   4   7  14        104.55        104.35        28.59 o
   5   7  14         47.51          5.69        31.19 o
  -5   8  14         21.21         28.76        14.24 o
  -4   8  14        167.63        140.59        31.25 o
  -3   8  14          0.11          0.92        12.53 o
  -2   8  14        322.40        299.36        32.86 o
  -1   8  14         26.26         29.88        19.32 o
   0   8  14         73.79         63.57        19.95 o
   1   8  14        457.28        472.00        44.92 o
   2   8  14         38.82         19.46        21.53 o
   3   8  14          6.55         18.41        14.02 o
   4   8  14        112.97        121.31        35.21 o
  -4   9  14        250.18        224.46        56.09 o
  -3   9  14         55.15         51.98        23.04 o
  -2   9  14         76.18         57.04        22.89 o
  -1   9  14        165.49        126.78        28.50 o
   0   9  14          0.43         12.30        19.55 o
   1   9  14        166.22        147.47        35.10 o
   2   9  14         49.34         68.64        26.11 o
   3   9  14         15.33          5.69        16.87 o
  -1  10  14        123.87         94.72        25.02 o
   0  10  14         78.84         61.65        30.92 o
  -7   0  15         23.00         44.49        26.66 o
  -5   0  15       1766.15       1780.52        81.14 o
  -3   0  15       3327.24       3459.14       115.36 o
  -1   0  15       2563.36       2694.47        65.02 o
   1   0  15       4842.78       4875.48       142.06 o
   3   0  15        365.71        418.64        21.71 o
   5   0  15        667.71        820.13        47.62 o
   7   0  15        169.75        129.74       100.84 o
  -8   1  15         86.31         89.91        32.86 o
  -7   1  15        392.06        360.07        47.15 o
  -6   1  15          9.18          8.74        12.92 o
  -5   1  15         24.36         20.14         8.28 o
  -4   1  15        520.39        545.98        19.06 o
  -3   1  15         63.79         55.00        13.78 o
  -2   1  15         19.83         22.04         8.27 o
  -1   1  15       5742.04       6030.87       112.43 o
   0   1  15       1528.23       1529.09        26.16 o
   1   1  15        406.94        346.77        21.18 o
   2   1  15        436.94        345.52        12.91 o
   3   1  15        236.24        227.33        17.02 o
   4   1  15         63.14         69.54        14.45 o
   5   1  15         11.99         28.13        11.64 o
   6   1  15        447.65        492.89        82.25 o
   7   1  15        188.73        156.14       107.30 o
  -8   2  15         43.14         38.79        18.37 o
  -7   2  15        134.98         86.89        30.65 o
  -6   2  15       1136.35       1133.30        32.26 o
  -5   2  15         61.40         54.33        11.82 o
  -4   2  15       2339.62       2397.21        56.15 o
  -3   2  15        467.62        457.96        20.30 o
  -2   2  15       3173.41       3307.29        77.74 o
  -1   2  15         72.69         75.49         9.64 o
   0   2  15       1163.77       1125.24        21.63 o
   1   2  15        136.87        133.51        12.67 o
   2   2  15        858.92        755.39        41.26 o
   3   2  15        663.93        711.51        18.85 o
   4   2  15        438.86        476.07        21.32 o
   5   2  15         98.95         96.51        19.31 o
   6   2  15         88.21        123.24        30.24 o
   7   2  15          0.58          5.88        26.38 o
  -7   3  15        329.16        354.82        49.24 o
  -6   3  15         79.04         74.22        22.77 o
  -5   3  15         38.61          5.92        19.40 o
  -4   3  15       1678.79       1747.43        47.24 o
  -3   3  15          2.03          0.12         9.24 o
  -2   3  15        246.25        249.13        14.43 o
  -1   3  15       3136.86       3296.04       142.72 o
   0   3  15        798.09        832.07        20.64 o
   1   3  15        555.48        530.45        16.31 o
   2   3  15        858.94        893.27        50.15 o
   3   3  15        756.87        751.73        33.32 o
   4   3  15        275.20        269.43        47.14 o
   5   3  15          4.51         14.55        15.58 o
   6   3  15        163.36         95.32        31.19 o
  -7   4  15         36.59         43.23        21.13 o
  -6   4  15         13.94         42.78        19.32 o
  -5   4  15        637.45        642.32        29.42 o
  -4   4  15         21.87          9.49        10.24 o
  -3   4  15       1606.98       1621.28        44.60 o
  -2   4  15        789.11        736.53        23.04 o
  -1   4  15       1427.57       1422.45        40.99 o
   0   4  15         87.81         33.63        13.51 o
   1   4  15       2902.90       3053.86        80.40 o
   2   4  15        133.26        109.65        25.71 o
   3   4  15         77.33         65.03        19.44 o
   4   4  15          6.25         15.40        15.57 o
   5   4  15         63.13         71.53        20.37 o
   6   4  15          0.14          0.55        14.85 o
  -7   5  15        152.37        122.20        28.37 o
  -6   5  15          7.26         12.72        11.04 o
  -5   5  15        144.46        118.27        27.40 o
  -4   5  15        720.48        774.61        37.03 o
  -3   5  15         48.71         44.51        13.05 o
  -2   5  15         19.21         10.51         9.14 o
  -1   5  15        575.73        579.68        24.60 o
   0   5  15        680.50        586.90        12.79 o
   1   5  15         23.74         20.82         9.20 o
   2   5  15        917.81        921.40        47.11 o
   3   5  15        357.74        353.00        38.37 o
   4   5  15        392.27        405.67        46.63 o
   5   5  15         30.33         25.13        14.03 o
   6   5  15        222.70        147.83        38.74 o
  -6   6  15        406.44        441.84        36.67 o
  -5   6  15         11.08          9.39        18.76 o
  -4   6  15        140.67        133.72        26.61 o
  -3   6  15        107.17         85.87        23.67 o
  -2   6  15        638.02        666.45        28.27 o
  -1   6  15        119.57        102.00        20.63 o
   0   6  15        542.96        579.36        30.20 o
   1   6  15        212.46        192.56        39.14 o
   2   6  15        446.58        367.98        50.97 o
   3   6  15        293.95        331.34        46.98 o
   4   6  15        366.47        316.49        65.13 o
   5   6  15         42.22         45.43        26.20 o
  -5   7  15         34.67         35.56        15.94 o
  -4   7  15        875.35        925.09        51.38 o
  -3   7  15         24.19         18.76        14.97 o
  -2   7  15        249.30        280.47        24.28 o
  -1   7  15         70.73         50.90        15.67 o
   0   7  15         65.50         56.29        15.75 o
   1   7  15        155.32        191.38        31.68 o
   2   7  15        249.44        250.14        40.20 o
   3   7  15         73.33         65.01        22.60 o
   4   7  15        296.09        308.76        28.08 o
   5   7  15         81.56         68.70        33.21 o
  -5   8  15         51.86         40.62        21.52 o
  -4   8  15        125.08        149.83        24.12 o
  -3   8  15        157.73         93.66        26.78 o
  -2   8  15         27.25         27.44        13.54 o
  -1   8  15        449.98        359.18        25.12 o
   0   8  15        113.57         99.73        26.59 o
   1   8  15        572.90        618.89        42.80 o
   2   8  15         20.69         13.54        16.34 o
   3   8  15         21.89         47.18        25.24 o
   4   8  15         83.20         87.65        38.71 o
  -3   9  15         57.22         64.64        33.72 o
  -2   9  15          0.59         16.48        17.56 o
  -1   9  15        247.25        207.97        32.62 o
   0   9  15         76.10         30.66        22.14 o
   1   9  15         55.46         40.97        12.93 o
   2   9  15        363.36        332.41        36.29 o
  -8   0  16         15.69         58.18        47.68 o
  -6   0  16       1660.85       1749.91        64.98 o
  -4   0  16         37.49         36.26        17.14 o
  -2   0  16       1060.26       1052.29        51.45 o
   0   0  16       1976.18       2086.45        72.34 o
   2   0  16        516.34        442.37        38.13 o
   4   0  16       1103.08       1124.83        64.67 o
   6   0  16        128.13        100.40        60.79 o
  -8   1  16         55.78         45.74        25.50 o
  -7   1  16        592.90        660.83        52.06 o
  -6   1  16         15.28         30.03        12.54 o
  -5   1  16         27.76         32.92        14.70 o
  -4   1  16       1301.61       1270.33        32.26 o
  -3   1  16        377.42        353.59        17.13 o
  -2   1  16         16.09          9.49         7.78 o
  -1   1  16       3624.63       3666.15        72.67 o
   0   1  16         21.79         22.48         5.29 o
   1   1  16         24.95         13.77         5.11 o
   2   1  16       2557.98       2647.51        63.72 o
   3   1  16         18.85         17.18         8.36 o
   4   1  16        104.05        120.68        18.79 o
   5   1  16         33.44         40.85        23.52 o
   6   1  16        359.90        397.94        43.73 o
   7   1  16         24.42         17.14        33.72 o
  -7   2  16          1.61         11.39        19.99 o
  -6   2  16          0.14        -10.47        17.43 o
  -5   2  16        989.34        967.46        37.62 o
  -4   2  16        297.19        298.28        23.69 o
  -3   2  16       2170.30       2275.59        73.04 o
  -2   2  16          9.98          2.74        10.09 o
  -1   2  16        860.24        812.74        25.29 o
   0   2  16        134.05         98.52        12.52 o
   1   2  16       4389.99       4589.55       106.57 o
   2   2  16        250.36        258.31        17.06 o
   3   2  16       1583.19       1748.20        64.31 o
   4   2  16          0.19          5.87         9.95 o
   5   2  16        157.45        175.36        24.23 o
   6   2  16         19.65         23.23        11.60 o
  -7   3  16        206.95        129.86        29.85 o
  -6   3  16          4.52        -18.47        18.52 o
  -5   3  16         28.86         -2.40        19.49 o
  -4   3  16        886.31        990.70        41.78 o
  -3   3  16        253.52        258.14        31.24 o
  -2   3  16        651.95        631.84        19.67 o
  -1   3  16       1132.76       1133.38        35.87 o
   0   3  16        508.20        499.51        15.82 o
   1   3  16        243.28        224.52         6.71 o
   2   3  16       1002.03        910.90        46.20 o
   3   3  16        233.61        233.07        43.64 o
   4   3  16         52.60         41.74        14.80 o
   5   3  16         34.48         31.85        13.82 o
   6   3  16        236.23        157.91        62.97 o
  -7   4  16         11.16         17.02        20.73 o
  -6   4  16        893.03        983.08        45.95 o
  -5   4  16          6.64         23.91        15.63 o
  -4   4  16         40.33         64.07        15.45 o
  -3   4  16        326.34        330.68        24.26 o
  -2   4  16       1490.44       1523.59        45.86 o
  -1   4  16          2.87         -2.93         9.53 o
   0   4  16       1928.60       1945.82        48.68 o
   1   4  16         74.65         57.59        21.76 o
   2   4  16        460.84        474.43        43.61 o
   3   4  16          9.93         11.26        11.78 o
   4   4  16       1155.21       1286.65        45.25 o
   5   4  16          4.01         12.91        10.21 o
   6   4  16         41.44         58.76        24.27 o
  -6   5  16         52.86         68.33        21.15 o
  -5   5  16         46.94         39.10        17.76 o
  -4   5  16       1224.93       1126.98        46.67 o
  -3   5  16          9.25         22.47        10.05 o
  -2   5  16          7.74         24.84         9.57 o
  -1   5  16        544.78        500.92        21.07 o
   0   5  16        724.62        673.50        26.92 o
   1   5  16          4.23         28.72        14.75 o
   2   5  16        368.62        420.54        56.37 o
   3   5  16        259.82        187.37        32.69 o
   4   5  16          9.36         14.92        16.85 o
   5   5  16         21.49         13.03        12.36 o
   6   5  16         21.39         27.88        18.06 o
  -6   6  16          0.30         16.82        19.70 o
  -5   6  16        118.03        113.77        25.43 o
  -4   6  16         23.21         20.34        12.22 o
  -3   6  16       1646.83       1736.74        44.81 o
  -2   6  16          3.32          8.20        12.81 o
  -1   6  16         40.38         30.96         9.33 o
   0   6  16         39.64         29.16        12.61 o
   1   6  16       2078.03       2158.47        64.93 o
   2   6  16        174.55        200.62        31.87 o
   3   6  16        161.13        149.73        29.00 o
   4   6  16        226.05        209.25        40.35 o
   5   6  16        243.74        277.98        69.78 o
  -5   7  16         33.23         28.88        21.86 o
  -4   7  16        478.88        529.69        55.57 o
  -3   7  16          6.88         16.28        15.13 o
  -2   7  16         45.44         27.79        11.21 o
  -1   7  16        310.09        320.93        41.17 o
   0   7  16         38.06         31.18        17.19 o
   1   7  16         92.09        105.85        29.20 o
   2   7  16         42.15         50.38        28.16 o
   3   7  16        344.20        362.60        38.08 o
   4   7  16          3.98         27.77        16.83 o
  -4   8  16         69.68         55.02        20.93 o
  -3   8  16         29.12         38.31        17.32 o
  -2   8  16        577.95        604.73        47.25 o
  -1   8  16        417.37        374.73        45.58 o
   0   8  16        374.91        343.60        46.20 o
   1   8  16         26.34         19.74        21.14 o
   2   8  16         93.91         83.27        28.42 o
   3   8  16        244.07        212.73        45.15 o
  -3   9  16         33.81         44.77        21.70 o
  -2   9  16        107.14         88.84        22.92 o
  -1   9  16         14.10         11.14        17.12 o
   0   9  16          2.37          0.13        20.81 o
   1   9  16          2.17         22.84        18.32 o
   2   9  16         30.63         35.71        25.58 o
  -7   0  17         11.02         32.28        24.16 o
  -5   0  17        489.61        439.93        40.24 o
  -3   0  17       3631.09       3775.90       126.84 o
  -1   0  17        380.81        326.02        20.86 o
   1   0  17       5375.56       5343.18       163.10 o
   3   0  17        584.34        550.84        31.95 o
   5   0  17        260.66        270.66        65.39 o
  -7   1  17        253.09        234.56        38.42 o
  -6   1  17         31.21         27.57        14.42 o
  -5   1  17        114.72        123.23        16.59 o
  -4   1  17       2811.18       2902.70        67.59 o
  -3   1  17        543.30        538.88        26.82 o
  -2   1  17         26.98         17.62         9.99 o
  -1   1  17       2920.10       3083.14        74.93 o
   0   1  17        138.26        126.52         8.89 o
   1   1  17         26.36         16.74         4.88 o
   2   1  17       2384.87       2445.32        64.35 o
   3   1  17         25.93         26.14         7.74 o
   4   1  17        127.92        140.21        16.13 o
   5   1  17        545.90        537.66        35.90 o
   6   1  17          3.07        -20.15        20.15 o
  -7   2  17         16.73         17.45        19.19 o
  -6   2  17        914.47       1033.00        35.00 o
  -5   2  17        177.16        218.17        17.60 o
  -4   2  17          5.48         -1.79        10.37 o
  -3   2  17         81.94         67.97        15.95 o
  -2   2  17        737.24        692.86        26.21 o
  -1   2  17         99.19         99.76        17.82 o
   0   2  17       3247.38       3516.59        87.41 o
   1   2  17        107.35         87.16        15.73 o
   2   2  17        173.19        178.41        10.30 o
   3   2  17        266.07        247.73        21.87 o
   4   2  17       2292.78       2496.16        94.21 o
   5   2  17         13.89         23.92        15.33 o
   6   2  17         27.96         29.20        18.97 o
  -7   3  17         85.26         91.27        30.15 o
  -6   3  17         66.09         53.34        17.94 o
  -5   3  17         12.88         23.55        15.92 o
  -4   3  17       2087.55       1995.57        60.16 o
  -3   3  17         15.83         13.79         8.86 o
  -2   3  17        209.57        225.55        16.23 o
  -1   3  17       2545.59       2612.94        62.56 o
   0   3  17        250.57        241.82        23.24 o
   1   3  17        140.48        128.60        11.06 o
   2   3  17       3884.89       4061.42       114.65 o
   3   3  17         31.39         42.42        16.40 o
   4   3  17         44.93         30.65        14.92 o
   5   3  17        652.74        682.58        31.36 o
   6   3  17         70.22         56.79        24.56 o
  -7   4  17          7.84         35.12        17.53 o
  -6   4  17         57.10         23.25        18.92 o
  -5   4  17         45.71         22.54        16.30 o
  -4   4  17         55.57         34.44        12.80 o
  -3   4  17       1836.06       1936.31        54.93 o
  -2   4  17        190.72        192.88        23.97 o
  -1   4  17        113.47         78.25        13.18 o
   0   4  17        115.66         96.64        11.91 o
   1   4  17       1638.46       1747.13        65.78 o
   2   4  17         54.73         43.96        19.87 o
   3   4  17        234.94        245.18        37.73 o
   4   4  17        161.02        153.61        25.12 o
   5   4  17         23.86         28.34        12.64 o
   6   4  17         69.80         57.14        34.39 o
  -6   5  17         16.63         10.28        16.35 o
  -5   5  17        232.16        216.22        33.48 o
  -4   5  17        963.28       1011.94        42.25 o
  -3   5  17         17.16         14.63         7.97 o
  -2   5  17         94.17         87.12        15.84 o
  -1   5  17       2370.11       2292.92        65.85 o
   0   5  17         35.06         23.16        11.16 o
   1   5  17        183.35        210.61        49.95 o
   2   5  17        838.51        930.75        57.26 o
   3   5  17          7.15         15.69        18.83 o
   4   5  17         11.27         -3.71        15.07 o
   5   5  17        155.40        204.16        47.07 o
  -6   6  17        303.54        295.75        53.53 o
  -5   6  17        177.13        208.96        36.91 o
  -4   6  17          3.15         19.67        14.41 o
  -3   6  17         55.24         26.97        14.61 o
  -2   6  17       1195.25       1119.46        40.39 o
  -1   6  17          1.00          4.45        12.50 o
   0   6  17         81.05         74.84        23.73 o
   1   6  17         31.93         35.75        18.16 o
   2   6  17        212.77        209.34        46.13 o
   3   6  17          7.80         13.49        13.74 o
   4   6  17        649.20        637.85        37.86 o
   5   6  17         26.89         19.39        15.79 o
  -5   7  17          6.39         21.21        19.19 o
  -4   7  17        304.71        292.69        49.26 o
  -3   7  17         28.58         33.00        23.04 o
  -2   7  17         30.82         28.63        12.08 o
  -1   7  17        591.01        589.53        36.58 o
   0   7  17        101.95         99.86        24.82 o
   1   7  17        128.95         80.04        31.67 o
   2   7  17        648.50        690.50        44.17 o
   3   7  17          6.33         28.73        20.44 o
   4   7  17         28.76         26.20        18.91 o
  -4   8  17          4.66          7.09        15.91 o
  -3   8  17        538.49        544.45        41.96 o
  -2   8  17         15.39         32.81        20.13 o
  -1   8  17          0.53          5.73        15.06 o
   0   8  17         35.88         46.34        22.12 o
   1   8  17        150.37        137.69        29.58 o
   2   8  17          7.03         -2.84        26.64 o
   3   8  17         11.12         17.17        21.76 o
  -2   9  17         10.19         42.26        21.57 o
  -1   9  17        514.83        538.97        65.60 o
   0   9  17         27.09         25.10        15.99 o
   1   9  17         60.04         39.65        22.49 o
  -6   0  18        923.63       1032.27        78.18 o
  -4   0  18        182.36        185.81        36.04 o
  -2   0  18       1803.81       1920.29        78.06 o
   0   0  18       1607.10       1650.33        57.73 o
   2   0  18         79.56         82.16        16.46 o
   4   0  18       1861.11       2037.43        81.87 o
   6   0  18          2.32        -17.09        37.18 o
  -7   1  18        102.37         84.77        28.59 o
  -6   1  18          1.25         15.02        10.63 o
  -5   1  18        366.22        407.11        24.15 o
  -4   1  18        848.03        830.50        35.78 o
  -3   1  18        442.36        430.56        16.89 o
  -2   1  18        866.50        891.21        24.87 o
  -1   1  18       3212.40       3320.20        81.48 o
   0   1  18        289.49        304.71        10.48 o
   1   1  18         30.67         23.90         5.57 o
   2   1  18       1985.98       2072.22        65.12 o
   3   1  18        223.00        187.95        17.99 o
   4   1  18         16.19         28.30        14.47 o
   5   1  18        189.86        194.28        27.37 o
   6   1  18          5.25          4.96        20.64 o
  -7   2  18         17.14         31.75        21.16 o
  -6   2  18         40.49         26.75        19.22 o
  -5   2  18        158.05        100.35        22.00 o
  -4   2  18          3.46          6.81        10.64 o
  -3   2  18       5804.86       6823.15       134.23 o
  -2   2  18         85.26         93.42        14.57 o
  -1   2  18        911.33        914.04        26.13 o
   0   2  18         53.30         23.62        15.98 o
   1   2  18       1777.20       1873.68        41.02 o
   2   2  18          0.04          1.13         7.04 o
   3   2  18        115.59        154.16        20.57 o
   4   2  18         75.99         70.13        19.10 o
   5   2  18        652.61        670.75        41.01 o
   6   2  18         62.02         48.67        20.70 o
  -7   3  18         21.75         26.49        19.75 o
  -6   3  18         34.29          7.98        17.27 o
  -5   3  18        243.34        234.23        32.72 o
  -4   3  18        133.92        142.45        26.94 o
  -3   3  18          0.99          0.93         8.30 o
  -2   3  18          5.37          7.06        10.90 o
  -1   3  18       2863.35       2940.79        62.61 o
   0   3  18        105.56         95.62        11.53 o
   1   3  18         82.76         86.18        16.18 o
   2   3  18       1708.21       1640.31        60.38 o
   3   3  18         49.28         29.57        16.61 o
   4   3  18          6.92          5.69        14.13 o
   5   3  18        709.05        743.76        44.93 o
   6   3  18         88.24         50.73        21.05 o
  -7   4  18          1.87         18.26        18.50 o
  -6   4  18        711.68        748.88        36.68 o
  -5   4  18        328.03        374.11        29.62 o
  -4   4  18        110.56         84.17        22.90 o
  -3   4  18        445.36        401.32        35.45 o
  -2   4  18        800.61        793.61        26.21 o
  -1   4  18        615.00        609.09        21.98 o
   0   4  18       1721.01       1791.93        53.06 o
   1   4  18         15.84         20.37        13.82 o
   2   4  18        114.57        105.36        26.22 o
   3   4  18          5.24          7.24        14.57 o
   4   4  18        881.24        924.67        32.85 o
   5   4  18        134.00        103.90        24.73 o
  -6   5  18         38.35         22.75        19.07 o
  -5   5  18          2.88         17.04        16.39 o
  -4   5  18        952.19        977.91        30.56 o
  -3   5  18        326.22        312.23        26.86 o
  -2   5  18        306.63        279.89        17.83 o
  -1   5  18        851.80        759.76        33.69 o
   0   5  18         10.48         12.90         8.30 o
   1   5  18         38.64         26.35        12.99 o
   2   5  18        757.68        811.20        43.32 o
   3   5  18          6.44         25.67        17.40 o
   4   5  18         12.77         16.42        13.63 o
   5   5  18        114.59         96.76        29.47 o
  -6   6  18         61.09         25.65        25.69 o
  -5   6  18         73.87         54.79        19.99 o
  -4   6  18         14.48         22.61        11.74 o
  -3   6  18        811.64        820.27        22.40 o
  -2   6  18         51.82         43.55        12.43 o
  -1   6  18         45.60         56.70        11.52 o
   0   6  18        248.31        217.93        69.19 o
   1   6  18        400.26        492.94        44.13 o
   2   6  18         23.83         14.95        16.55 o
   3   6  18        190.73        207.27        50.24 o
   4   6  18         13.46         20.36        19.57 o
  -5   7  18         76.66         58.24        21.22 o
  -4   7  18        138.76        126.74        36.29 o
  -3   7  18         95.01         93.00        31.51 o
  -2   7  18         17.36         25.00        13.77 o
  -1   7  18       1238.66       1242.80        52.53 o
   0   7  18          2.56          1.42        18.09 o
   1   7  18         47.79         26.29        23.48 o
   2   7  18         20.77         33.69        20.07 o
   3   7  18         90.55         56.79        20.81 o
   4   7  18         50.69         53.08        24.74 o
  -4   8  18          0.26         -3.15        22.57 o
  -3   8  18         89.00         55.76        21.22 o
  -2   8  18         73.75         50.73        23.04 o
  -1   8  18        121.09        131.94        31.57 o
   0   8  18        405.84        347.04        88.44 o
   1   8  18         32.43         15.65        18.85 o
   2   8  18        111.79         73.92        21.68 o
   3   8  18          5.45         10.81        17.71 o
  -2   9  18         21.64         19.09        18.07 o
  -1   9  18          2.13          8.31        17.58 o
   0   9  18         28.38         18.59        24.37 o
   1   9  18          1.01        -20.45        24.95 o
  -7   0  19        101.70        104.21        44.82 o
  -5   0  19        208.17        187.81        42.01 o
  -3   0  19       4906.16       5598.52       167.28 o
  -1   0  19        178.87        171.33        42.01 o
   1   0  19        802.48        822.81        27.21 o
   3   0  19        315.30        335.95        32.74 o
   5   0  19         26.62         21.04        23.73 o
  -7   1  19          4.94         15.97        20.97 o
  -6   1  19        133.28        140.32        23.31 o
  -5   1  19        610.94        597.72        31.77 o
  -4   1  19        108.31        131.95        19.18 o
  -3   1  19        261.70        260.90        23.97 o
  -2   1  19       1334.37       1401.04        55.60 o
  -1   1  19       1335.56       1400.95        59.03 o
   0   1  19        491.38        552.48        23.66 o
   1   1  19         11.99         11.92         4.80 o
   2   1  19        626.96        580.79        43.55 o
   3   1  19         18.80         11.13         8.59 o
   4   1  19         54.10         61.35        17.53 o
   5   1  19        331.71        407.11        40.14 o
   6   1  19         68.46         56.22        35.69 o
  -7   2  19         21.91         24.84        18.88 o
  -6   2  19       1138.00       1241.63        43.51 o
  -5   2  19          5.68         17.74        16.82 o
  -4   2  19        489.40        430.75        27.42 o
  -3   2  19         25.40         22.27         9.34 o
  -2   2  19       1512.03       1595.78        39.14 o
  -1   2  19         51.11         48.43        13.00 o
   0   2  19       6634.84       7070.78       125.59 o
   1   2  19          9.52         14.69         6.25 o
   2   2  19        323.76        298.88        18.73 o
   3   2  19          1.67         -9.85        15.51 o
   4   2  19        398.89        436.92        47.93 o
   5   2  19         23.59         39.90        25.80 o
   6   2  19        312.29        358.32        31.22 o
  -7   3  19         88.34         55.78        18.47 o
  -6   3  19         19.67          7.45        11.09 o
  -5   3  19        353.37        473.27        63.79 o
  -4   3  19        178.81        156.19        20.19 o
  -3   3  19          5.60         11.95        10.91 o
  -2   3  19        606.47        559.58        22.62 o
  -1   3  19        149.37        146.66        24.21 o
   0   3  19          2.34          9.43         5.25 o
   1   3  19        173.02        143.77        38.16 o
   2   3  19        445.11        482.13        27.26 o
   3   3  19        112.66        101.87        28.65 o
   4   3  19        388.20        361.42        58.65 o
   5   3  19         28.87         36.63        22.60 o
   6   3  19          7.85         16.89        23.78 o
  -6   4  19          0.38        -13.68        17.18 o
  -5   4  19         73.19         57.20        17.96 o
  -4   4  19        330.00        276.62        28.53 o
  -3   4  19       2848.50       3099.11        64.78 o
  -2   4  19          4.49          7.23         6.86 o
  -1   4  19        338.14        356.01        18.81 o
   0   4  19         42.07         30.19        19.57 o
   1   4  19        601.16        641.73        43.47 o
   2   4  19        107.37         73.68        20.21 o
   3   4  19       1319.69       1432.00        54.45 o
   4   4  19         64.55         68.21        22.17 o
   5   4  19         28.33         37.06        19.48 o
  -6   5  19         23.87         28.26        15.71 o
  -5   5  19        374.99        413.14        47.50 o
  -4   5  19         47.54         77.31        23.82 o
  -3   5  19        116.65         95.26        16.44 o
  -2   5  19        147.19        128.65        29.65 o
  -1   5  19       1412.71       1340.56        54.41 o
   0   5  19         57.43         50.69        22.33 o
   1   5  19         67.43         33.75        13.48 o
   2   5  19         77.66         55.29        22.42 o
   3   5  19          6.49         16.53        12.16 o
   4   5  19         27.17         38.43        21.66 o
   5   5  19        266.23        215.68        69.23 o
  -5   6  19          9.78         14.21        15.51 o
  -4   6  19         16.47        -14.21        17.16 o
  -3   6  19         85.32         58.92        16.56 o
  -2   6  19         46.73         39.96        15.36 o
  -1   6  19          6.51         -1.12         9.74 o
   0   6  19       2097.79       2222.19        97.41 o
   1   6  19          9.78         13.93        15.11 o
   2   6  19        102.79         70.46        27.13 o
   3   6  19         10.13          7.93        18.41 o
   4   6  19         20.49         15.57        17.56 o
  -4   7  19        105.19         73.53        28.58 o
  -3   7  19        303.58        375.83        66.23 o
  -2   7  19         21.00         -5.36        18.34 o
  -1   7  19         78.51         73.50        27.38 o
   0   7  19          1.04         -4.45        19.54 o
   1   7  19         96.37         93.97        30.09 o
   2   7  19        521.38        635.50        43.91 o
   3   7  19        101.10        120.71        35.98 o
  -3   8  19        577.02        575.53        48.63 o
  -2   8  19        137.39         94.91        38.71 o
  -1   8  19         65.60         57.38        22.36 o
   0   8  19         15.29         21.05        16.99 o
   1   8  19         86.36         81.09        24.92 o
   2   8  19         35.87         43.55        18.38 o
  -6   0  20       1080.40       1192.99        79.44 o
  -4   0  20        305.51        295.43        45.89 o
  -2   0  20        410.86        481.01        25.06 o
   0   0  20      10048.95      11877.25       420.24 o
   2   0  20        378.53        362.22        31.27 o
   4   0  20          9.09          0.16        22.54 o
   6   0  20        331.27        414.64        44.16 o
  -7   1  20         77.09         67.65        24.10 o
  -6   1  20         62.77         36.70        15.01 o
  -5   1  20        639.72        586.15        31.26 o
  -4   1  20        310.84        292.35        35.19 o
  -3   1  20        242.76        261.10        24.98 o
  -2   1  20        261.11        251.94        17.76 o
  -1   1  20        878.54        948.28        32.16 o
   0   1  20          5.38         10.07         6.41 o
   1   1  20         34.58         30.86         8.72 o
   2   1  20        769.71        764.45        33.15 o
   3   1  20         34.06         56.31        17.73 o
   4   1  20         40.57         29.19        17.32 o
   5   1  20        354.21        343.33        35.59 o
   6   1  20         17.77         21.16        20.25 o
  -7   2  20         73.57         57.06        23.16 o
  -6   2  20         37.13         44.40        16.74 o
  -5   2  20        375.96        336.25        41.44 o
  -4   2  20          3.81         13.17         8.41 o
  -3   2  20        887.70        977.25        39.43 o
  -2   2  20          9.18          0.21         9.38 o
  -1   2  20        479.01        481.03        16.45 o
   0   2  20        234.50        212.05        25.34 o
   1   2  20        169.55        177.44        26.84 o
   2   2  20          0.06        -10.31        15.50 o
   3   2  20       1474.65       1638.84        76.07 o
   4   2  20          0.45          8.21         9.81 o
   5   2  20        365.76        280.22        35.81 o
   6   2  20         15.76          0.85        27.01 o
  -6   3  20         77.76         63.92        20.49 o
  -5   3  20        478.08        365.13        49.23 o
  -4   3  20        487.21        520.15        25.04 o
  -3   3  20        232.28        183.85        21.45 o
  -2   3  20        465.67        456.36        22.29 o
  -1   3  20        816.39        792.22        26.05 o
   0   3  20         60.39         48.81        17.51 o
   1   3  20        663.18        683.37        34.57 o
   2   3  20        273.41        245.54        54.77 o
   3   3  20         96.84         75.02        24.07 o
   4   3  20          4.53          1.30        21.78 o
   5   3  20        308.39        356.73        73.76 o
  -6   4  20        390.07        365.64        64.75 o
  -5   4  20          1.52          4.49        13.29 o
  -4   4  20         83.44         63.56        16.16 o
  -3   4  20         41.53         20.91        10.20 o
  -2   4  20        228.47        235.18        31.65 o
  -1   4  20          0.52         11.21         7.38 o
   0   4  20       2071.15       2007.65        81.28 o
   1   4  20        169.02        149.61        33.68 o
   2   4  20        421.64        413.12        34.53 o
   3   4  20         10.46          5.60        14.66 o
   4   4  20        151.84        129.89        28.06 o
   5   4  20         21.77         24.38        25.94 o
  -6   5  20         48.00         26.19        19.38 o
  -5   5  20        238.88        249.59        27.27 o
  -4   5  20         56.64         48.67        18.35 o
  -3   5  20         48.77         37.84        12.41 o
  -2   5  20        636.23        617.39        24.68 o
  -1   5  20        364.12        265.99        22.32 o
   0   5  20         61.85         59.29        18.64 o
   1   5  20         83.11         77.74        19.76 o
   2   5  20        889.08        977.60        35.60 o
   3   5  20         30.33         43.77        19.40 o
   4   5  20         29.01         22.86        12.48 o
  -5   6  20         34.50         27.22        12.22 o
  -4   6  20          4.90          3.83        13.39 o
  -3   6  20       1579.05       1736.44        70.45 o
  -2   6  20         99.76         78.67        18.44 o
  -1   6  20        286.33        278.09        49.20 o
   0   6  20         51.38         23.70        16.16 o
   1   6  20        139.83        185.04        29.13 o
   2   6  20         26.99         25.61        16.73 o
   3   6  20        369.29        336.15        97.81 o
   4   6  20          1.24         20.46        14.36 o
  -4   7  20         49.25         46.63        24.90 o
  -3   7  20         47.46         27.99        22.51 o
  -2   7  20        160.09        123.82        34.33 o
  -1   7  20         45.76         55.45        26.71 o
   0   7  20         83.42         46.72        23.27 o
   1   7  20        183.80        128.10        38.58 o
   2   7  20        155.19        110.58        32.96 o
   3   7  20          3.14          9.39        13.12 o
  -3   8  20          2.22         13.18        32.67 o
  -2   8  20        141.66        139.50        43.91 o
  -1   8  20         33.12         49.30        22.78 o
   0   8  20        134.06         84.36        24.16 o
   1   8  20         10.55         22.14        17.95 o
   2   8  20        136.74         90.35        27.78 o
  -7   0  21        128.72         95.71        46.83 o
  -5   0  21        377.83        372.49        42.26 o
  -3   0  21       1422.61       1516.83        65.48 o
  -1   0  21        152.04        172.72        25.31 o
   1   0  21        346.20        347.46        18.35 o
   3   0  21       1877.05       2249.07        67.41 o
   5   0  21        373.04        281.87       190.90 o
  -7   1  21        106.11         99.70        34.90 o
  -6   1  21         13.45         32.25        17.04 o
  -5   1  21        658.60        665.89        24.74 o
  -4   1  21        439.92        439.91        31.92 o
  -3   1  21        397.15        383.64        24.34 o
  -2   1  21        281.14        276.58        19.71 o
  -1   1  21        383.34        377.14        22.61 o
   0   1  21        317.13        302.60        22.09 o
   1   1  21       1463.63       1451.03        49.12 o
   2   1  21       1366.44       1379.71        60.20 o
   3   1  21         71.10         43.78        19.34 o
   4   1  21          3.95         16.04        14.55 o
   5   1  21        145.32        135.97        64.43 o
  -7   2  21         19.00         19.48        32.28 o
  -6   2  21        451.26        414.05        64.57 o
  -5   2  21          6.34         14.24        15.84 o
  -4   2  21        124.24        109.11        22.66 o
  -3   2  21          2.55          1.07        13.25 o
  -2   2  21        274.31        296.45        20.21 o
  -1   2  21         75.11         59.91        13.70 o
   0   2  21       2626.61       2840.44        86.44 o
   1   2  21        125.27        105.72        25.70 o
   2   2  21        226.40        211.88        41.78 o
   3   2  21        279.74        332.09        29.88 o
   4   2  21          6.29          4.53        17.90 o
   5   2  21         22.39         15.28        18.91 o
  -6   3  21         37.26         38.34        14.71 o
  -5   3  21        429.75        404.97        39.26 o
  -4   3  21         71.48         39.73        12.17 o
  -3   3  21        708.10        698.85        27.04 o
  -2   3  21        536.05        537.54        25.42 o
  -1   3  21        333.42        345.60        28.36 o
   0   3  21        641.56        686.34        28.26 o
   1   3  21        560.02        591.30        39.50 o
   2   3  21        193.37        208.28        25.19 o
   3   3  21         28.75         22.64        12.56 o
   4   3  21        117.71        112.07        32.12 o
   5   3  21        153.50        181.09        27.48 o
  -6   4  21          3.93        -18.76        19.33 o
  -5   4  21        476.33        517.04        36.24 o
  -4   4  21         71.05         63.81        20.65 o
  -3   4  21       1065.07       1089.11        36.57 o
  -2   4  21         48.84         45.55        13.61 o
  -1   4  21         13.52         11.62         8.07 o
   0   4  21        129.64        136.37        34.14 o
   1   4  21         90.38        106.95        31.78 o
   2   4  21         48.75         38.31        13.40 o
   3   4  21       1066.86       1234.07        78.44 o
   4   4  21         12.83         25.67        14.25 o
   5   4  21        161.41        152.58        40.84 o
  -5   5  21        261.37        252.55        29.42 o
  -4   5  21        117.11        105.56        28.49 o
  -3   5  21        222.08        181.66        32.38 o
  -2   5  21        158.36        113.36        25.53 o
  -1   5  21        219.79        204.96        30.11 o
   0   5  21        294.44        247.00        58.36 o
   1   5  21        212.92        198.05        48.12 o
   2   5  21        147.11        149.56        28.81 o
   3   5  21        136.81        124.87        40.20 o
   4   5  21         30.12         46.66        19.99 o
  -5   6  21         41.98         50.77        18.54 o
  -4   6  21        163.22        173.17        25.91 o
  -3   6  21         18.55         -6.91        19.98 o
  -2   6  21        394.90        438.34        42.87 o
  -1   6  21          1.75         20.21        11.98 o
   0   6  21        551.80        691.99        51.22 o
   1   6  21        175.27        177.99        42.56 o
   2   6  21         43.22         26.83        19.14 o
   3   6  21        119.89        162.39        34.45 o
  -4   7  21         24.04         23.15        21.49 o
  -3   7  21         52.79         45.26        31.44 o
  -2   7  21        860.62        827.16        34.62 o
  -1   7  21        413.70        298.97        82.25 o
   0   7  21        187.66        166.91        42.78 o
   1   7  21          2.86         -6.78        17.17 o
   2   7  21         21.31         27.60        15.84 o
   3   7  21          0.69         -7.12        28.22 o
  -2   8  21          0.89         28.91        27.46 o
  -1   8  21         16.72         -0.59        11.65 o
   0   8  21          2.68         17.61        14.91 o
   1   8  21         27.72         13.05        13.93 o
  -6   0  22        352.83        399.93        58.01 o
  -4   0  22        531.04        609.57        41.70 o
  -2   0  22       2055.38       2398.05       123.71 o
   0   0  22       3192.45       3519.54        55.48 o
   2   0  22         19.81         -3.38        10.51 o
   4   0  22        106.32         99.91        73.17 o
  -6   1  22         12.46         -5.88        19.66 o
  -5   1  22        256.40        221.59        45.24 o
  -4   1  22        315.72        241.17        40.79 o
  -3   1  22          6.88         11.15        13.31 o
  -2   1  22       1366.82       1490.03        48.83 o
  -1   1  22         57.11         55.80        13.17 o
   0   1  22       1083.47       1062.52        39.35 o
   1   1  22        251.04        218.79        18.50 o
   2   1  22        206.79        233.25        26.91 o
   3   1  22        499.58        490.49        49.79 o
   4   1  22         65.59         76.55        22.76 o
   5   1  22          3.92         12.20        36.82 o
  -6   2  22          0.06          9.62        18.01 o
  -5   2  22        656.42        646.90        31.33 o
  -4   2  22         37.15         12.56        11.34 o
  -3   2  22       1381.68       1438.10        39.71 o
  -2   2  22         86.17         93.02        17.89 o
  -1   2  22        123.03        134.42        22.14 o
   0   2  22         24.11         15.14        12.38 o
   1   2  22       1584.23       1740.17        67.69 o
   2   2  22        112.14         90.38        19.73 o
   3   2  22       1525.50       1779.26        44.18 o
   4   2  22          0.46         16.57        20.88 o
   5   2  22        163.13        124.96        42.84 o
  -6   3  22         57.32         41.69        16.51 o
  -5   3  22        722.17        802.36        37.07 o
  -4   3  22        551.73        530.89        25.90 o
  -3   3  22        111.01        109.48        19.88 o
  -2   3  22        174.10        178.88        22.64 o
  -1   3  22        255.37        242.65        21.15 o
   0   3  22         22.82         30.39        15.81 o
   1   3  22        436.33        436.31        37.01 o
   2   3  22        186.84        208.45        28.42 o
   3   3  22        208.66        300.48        50.04 o
   4   3  22         21.42          5.74        25.95 o
   5   3  22         32.90         58.99        27.57 o
  -6   4  22         67.94         71.65        24.68 o
  -5   4  22         60.58         62.53        20.34 o
  -4   4  22        113.88         89.34        21.72 o
  -3   4  22        177.36        154.70        19.06 o
  -2   4  22       1300.46       1317.97        45.13 o
  -1   4  22        176.02        172.70        29.01 o
   0   4  22       1341.33       1440.51        66.22 o
   1   4  22          2.82          6.25        13.55 o
   2   4  22        130.29        102.81        28.36 o
   3   4  22          1.54          2.49        16.24 o
   4   4  22          4.70         52.18        22.88 o
  -5   5  22         38.05         26.71        18.31 o
  -4   5  22          5.49          3.15        13.88 o
  -3   5  22         42.69         42.32        16.70 o
  -2   5  22        886.49        937.57        49.83 o
  -1   5  22        157.53        173.27        33.32 o
   0   5  22        914.14        964.46        41.06 o
   1   5  22         15.88         14.80        17.21 o
   2   5  22          6.39         -2.76        22.98 o
   3   5  22          6.44         11.55        17.02 o
   4   5  22         77.18         58.43        20.26 o
  -4   6  22        147.19        137.62        30.62 o
  -3   6  22        338.68        227.76        72.43 o
  -2   6  22          0.05          8.80        15.95 o
  -1   6  22         38.16         23.65        16.55 o
   0   6  22         16.13         34.24        22.50 o
   1   6  22        178.68        167.65        37.38 o
   2   6  22         44.88         50.68        25.60 o
   3   6  22        467.21        534.50        68.54 o
  -3   7  22        176.35        146.63        60.47 o
  -2   7  22          2.87         11.53        21.42 o
  -1   7  22        185.52        149.09        39.43 o
   0   7  22         19.64         18.36        15.88 o
   1   7  22        155.58        129.92        51.66 o
   2   7  22         64.21         50.87        21.13 o
  -1   8  22         16.25         -6.94        21.18 o
   0   8  22        143.08        142.33        38.69 o
  -5   0  23       1642.25       1701.38        88.04 o
  -3   0  23        104.20        122.64        26.92 o
  -1   0  23        424.27        400.39        38.92 o
   1   0  23       3936.06       4249.01       208.76 o
   3   0  23        308.32        311.80       101.37 o
   5   0  23         27.19         23.69        19.19 o
  -6   1  23          5.17         33.25        16.84 o
  -5   1  23        332.58        325.69        29.24 o
  -4   1  23        676.75        700.67        36.21 o
  -3   1  23        178.14        133.42        25.27 o
  -2   1  23       1255.69       1307.27        45.01 o
  -1   1  23        420.00        436.91        23.09 o
   0   1  23        251.79        228.87        20.60 o
   1   1  23        238.68        227.68        23.69 o
   2   1  23        108.01        115.87        29.39 o
   3   1  23        501.01        516.19        35.38 o
   4   1  23         82.82         53.63        36.50 o
   5   1  23          2.07         15.40        31.27 o
  -6   2  23         46.62         45.43        19.53 o
  -5   2  23          1.09         19.44        13.27 o
  -4   2  23        303.86        333.56        35.55 o
  -3   2  23        137.33        107.93        23.71 o
  -2   2  23       2163.19       2440.27        53.76 o
  -1   2  23         40.75         27.25         8.89 o
   0   2  23         67.54         67.31        15.99 o
   1   2  23          0.02          2.67         9.64 o
   2   2  23         73.15         69.20        25.74 o
   3   2  23        132.17         86.85        30.49 o
   4   2  23        260.27        272.30        34.19 o
   5   2  23          0.95          1.70        25.49 o
  -6   3  23         25.38         36.76        20.98 o
  -5   3  23         93.64         68.14        23.48 o
  -4   3  23        336.64        283.25        30.70 o
  -3   3  23        184.87        182.18        28.19 o
  -2   3  23       1029.43       1038.51        33.85 o
  -1   3  23        497.03        525.31        29.06 o
   0   3  23        867.09        950.42        45.52 o
   1   3  23        252.15        220.03        52.50 o
   2   3  23         76.34         57.49        17.23 o
   3   3  23        124.13        128.10        50.28 o
   4   3  23        119.38        124.65        30.64 o
  -5   4  23        665.49        707.93        34.15 o
  -4   4  23         49.61         52.29        16.82 o
  -3   4  23        170.05        191.23        20.68 o
  -2   4  23         61.26         53.66        13.55 o
  -1   4  23         24.37         20.17        12.96 o
   0   4  23         23.81         22.07        18.87 o
   1   4  23       1403.43       1505.01        39.56 o
   2   4  23        146.81        122.43        28.92 o
   3   4  23         77.67         72.28        31.42 o
   4   4  23          1.03        -10.40        24.83 o
  -5   5  23        151.96        144.32        32.51 o
  -4   5  23        350.60        387.97        27.05 o
  -3   5  23         14.03          6.32        12.92 o
  -2   5  23         42.17         35.86        18.91 o
  -1   5  23        150.95        136.18        39.28 o
   0   5  23         40.27         37.08        22.98 o
   1   5  23        605.24        664.79        38.78 o
   2   5  23        116.43         96.08        27.16 o
   3   5  23        150.13        145.18        34.90 o
  -4   6  23         28.57         23.32        10.92 o
  -3   6  23         10.42          2.22        21.64 o
  -2   6  23        871.63        840.16        42.66 o
  -1   6  23         14.68         -1.49        20.92 o
   0   6  23        242.01        180.58        56.12 o
   1   6  23          0.49         10.16        18.38 o
   2   6  23         52.39         31.16        17.27 o
   3   6  23         25.41         24.02        20.68 o
  -3   7  23         14.68         16.18        21.49 o
  -2   7  23        135.44         82.10        36.40 o
  -1   7  23         12.65          1.70        21.81 o
   0   7  23        297.68        270.99        65.61 o
   1   7  23        126.75         79.88        36.83 o
  -6   0  24         62.83         21.39        41.71 o
  -4   0  24         46.60         51.28        21.86 o
  -2   0  24       1549.56       1773.63       103.34 o
   0   0  24         15.34          7.61         8.90 o
   2   0  24         88.00         99.11        37.96 o
   4   0  24        513.35        380.26       205.62 o
  -6   1  24          6.13          4.36        16.59 o
  -5   1  24        113.73         97.20        23.07 o
  -4   1  24        801.63        797.47        34.83 o
  -3   1  24        718.06        712.84        25.14 o
  -2   1  24        213.60        185.66        21.62 o
  -1   1  24        182.83        151.04        28.91 o
   0   1  24        145.86        127.32        25.56 o
   1   1  24       1299.04       1271.96        43.42 o
   2   1  24         55.04         41.26        15.38 o
   3   1  24        320.67        299.62        34.68 o
   4   1  24        203.58        189.97        56.89 o
  -6   2  24          0.04         16.77        17.05 o
  -5   2  24        941.47       1145.65        38.38 o
  -4   2  24         20.18         23.65        10.58 o
  -3   2  24        240.16        254.52        22.70 o
  -2   2  24        105.44         65.64        20.52 o
  -1   2  24        350.93        337.50        23.26 o
   0   2  24          0.25          5.07         6.96 o
   1   2  24       1221.00       1287.86        50.44 o
   2   2  24         64.92         74.43        22.58 o
   3   2  24         30.95         49.51        18.20 o
   4   2  24         13.06         16.59        17.14 o
  -5   3  24         16.90         23.87        11.36 o
  -4   3  24        445.26        397.07        29.72 o
  -3   3  24        134.60        114.05        16.76 o
  -2   3  24        242.99        212.74        22.34 o
  -1   3  24        533.52        603.68        41.11 o
   0   3  24        539.67        569.05        32.67 o
   1   3  24        112.02         96.97        23.19 o
   2   3  24         63.63         67.86        23.00 o
   3   3  24        498.46        566.56        67.54 o
   4   3  24        343.35        272.69        42.33 o
  -5   4  24         18.60          9.37        21.48 o
  -4   4  24        100.64         87.56        24.98 o
  -3   4  24        121.88        115.98        20.13 o
  -2   4  24        827.15        878.34        38.22 o
  -1   4  24         89.25         69.70        24.70 o
   0   4  24         20.68         24.57        16.10 o
   1   4  24         54.52         56.52        24.76 o
   2   4  24          1.03         23.44        17.00 o
   3   4  24          0.48          2.88        32.56 o
   4   4  24        191.02        247.59        48.45 o
  -4   5  24        262.16        226.88        29.81 o
  -3   5  24        179.31        176.97        35.48 o
  -2   5  24        168.69        136.79        42.05 o
  -1   5  24        102.66         68.86        31.25 o
   0   5  24        267.30        255.92        58.79 o
   1   5  24        420.99        437.86        42.51 o
   2   5  24         70.71         54.62        23.89 o
   3   5  24        239.15        140.96        57.31 o
  -3   6  24         44.10         33.25        22.95 o
  -2   6  24         13.62          2.15        16.99 o
  -1   6  24         53.60         59.55        27.26 o
   0   6  24          0.12          3.95        16.32 o
   1   6  24        356.44        332.91        49.61 o
   2   6  24        124.98        117.78        30.32 o
  -2   7  24        310.44        219.15        71.78 o
  -1   7  24        124.10        111.37        28.47 o
   0   7  24        237.39        157.24        44.21 o
  -5   0  25        126.65         76.36        29.45 o
  -3   0  25        694.95        752.25        50.70 o
  -1   0  25          4.66         16.67        13.97 o
   1   0  25        316.63        297.56        60.17 o
   3   0  25        432.88        357.26       263.04 o
  -6   1  25          8.82         21.25        21.63 o
  -5   1  25          3.43         11.54        13.33 o
  -4   1  25        766.89        774.14        29.14 o
  -3   1  25         28.49         24.22        10.12 o
  -2   1  25          2.91         -4.01         7.71 o
  -1   1  25        732.84        719.94        35.75 o
   0   1  25         19.30         18.42         8.43 o
   1   1  25        147.02        152.41        37.85 o
   2   1  25        161.58        156.95        32.50 o
   3   1  25        230.99        246.75        68.52 o
   4   1  25         24.06        -14.48        33.76 o
  -5   2  25          6.64         16.68        12.79 o
  -4   2  25          8.38         14.41        11.08 o
  -3   2  25         21.63         15.28        11.29 o
  -2   2  25       1712.53       1924.98        49.02 o
  -1   2  25         49.56         35.60        11.53 o
   0   2  25        427.94        464.36        33.78 o
   1   2  25          4.83          2.86        15.96 o
   2   2  25        117.32         86.42        24.24 o
   3   2  25         30.35         47.16        21.96 o
   4   2  25        368.84        333.13       146.39 o
  -5   3  25         21.11         29.88        17.20 o
  -4   3  25        570.45        556.63        29.06 o
  -3   3  25        112.00        114.77        23.09 o
  -2   3  25         10.69          8.21        10.92 o
  -1   3  25        264.44        278.93        68.88 o
   0   3  25         41.85         34.45        16.06 o
   1   3  25          7.43          8.33        12.17 o
   2   3  25         69.82         80.34        29.07 o
   3   3  25        478.34        477.21        44.76 o
   4   3  25        163.99        159.01        54.17 o
  -5   4  25        215.63        202.11        30.29 o
  -4   4  25          4.26          7.54        17.61 o
  -3   4  25        419.16        377.77        28.50 o
  -2   4  25          1.98          3.01        18.59 o
  -1   4  25         89.49         72.22        26.34 o
   0   4  25          8.02         11.36        16.01 o
   1   4  25        742.51        899.65        47.60 o
   2   4  25        119.14        142.03        33.99 o
   3   4  25         41.70         48.90        28.41 o
  -4   5  25        280.96        245.11        79.17 o
  -3   5  25         26.23         26.70        18.27 o
  -2   5  25        125.86        106.22        32.48 o
  -1   5  25        277.71        237.21        42.54 o
   0   5  25         60.95         53.32        21.03 o
   1   5  25         11.46         30.47        15.39 o
   2   5  25         94.63         76.53        33.25 o
  -3   6  25          7.19         21.25        19.05 o
  -2   6  25        401.07        382.13        52.20 o
  -1   6  25        152.19        141.43        39.76 o
   0   6  25         37.47         42.63        25.30 o
   1   6  25         47.04         33.61        27.80 o
  -4   0  26          2.98         33.83        19.88 o
  -2   0  26        920.99       1021.10        42.59 o
   0   0  26         22.72         19.74        12.86 o
   2   0  26         68.31         61.19        40.24 o
   4   0  26       1081.45       1143.98       121.99 o
  -5   1  26         23.10         29.80        12.33 o
  -4   1  26        462.00        438.66        27.68 o
  -3   1  26          3.33          8.25        11.70 o
  -2   1  26         62.05         59.95        15.84 o
  -1   1  26       1898.39       1948.54        51.19 o
   0   1  26         64.61         48.75        17.93 o
   1   1  26        118.55        125.39        26.91 o
   2   1  26        379.86        383.34        51.25 o
   3   1  26          4.42         27.62        35.41 o
   4   1  26         15.11         27.59        26.93 o
  -5   2  26         44.48         39.03        18.06 o
  -4   2  26         25.90         35.26        12.02 o
  -3   2  26        553.91        586.97        30.99 o
  -2   2  26          0.85         -3.63        13.99 o
  -1   2  26          1.31         -0.01        10.87 o
   0   2  26        218.57        184.15        48.71 o
   1   2  26       1251.59       1403.51        53.61 o
   2   2  26         11.02         22.68        27.96 o
   3   2  26          2.95          0.38        18.67 o
  -5   3  26         54.25         69.06        17.42 o
  -4   3  26        451.61        547.80        40.10 o
  -3   3  26         87.75         73.75        19.64 o
  -2   3  26         21.02         38.72        22.47 o
  -1   3  26        889.60        976.78        40.24 o
   0   3  26         15.45         19.60        14.09 o
   1   3  26         26.87         15.98        13.64 o
   2   3  26        234.52        174.09        82.05 o
   3   3  26         53.18         55.52        28.69 o
  -4   4  26          1.58         14.64        17.35 o
  -3   4  26          8.46          0.86        12.46 o
  -2   4  26        943.66       1106.94        55.30 o
  -1   4  26         25.00         35.09        18.95 o
   0   4  26        143.50        114.29        28.32 o
   1   4  26        124.24        121.36        43.28 o
   2   4  26          1.55          1.12        28.56 o
   3   4  26         42.42         25.67        20.61 o
  -3   5  26         43.34         37.02        26.38 o
  -2   5  26         43.36         54.25        20.65 o
  -1   5  26        556.57        546.66        64.37 o
   0   5  26          1.57          1.80        19.40 o
   1   5  26          1.24         11.70        18.98 o
   2   5  26        149.41        169.12        42.59 o
  -2   6  26          0.11          4.50        15.27 o
  -1   6  26         37.41         36.54        21.94 o
   0   6  26         16.67         18.69        12.62 o
  -5   0  27         66.94         45.20        23.01 o
  -3   0  27        764.87        860.40        36.23 o
  -1   0  27         10.02          6.42        19.17 o
   1   0  27       1017.82        937.08       193.81 o
   3   0  27         66.07         76.88        62.86 o
  -5   1  27        132.27        134.04        33.08 o
  -4   1  27        461.68        485.46        41.23 o
  -3   1  27          2.35         -0.58        11.20 o
  -2   1  27         32.55         40.69        14.23 o
  -1   1  27       1171.54       1236.13        62.42 o
   0   1  27        172.19        152.69        33.94 o
   1   1  27          0.60          3.42        20.86 o
   2   1  27        473.85        455.46       162.73 o
   3   1  27          5.13         -8.16        35.84 o
  -5   2  27         12.84         24.68        14.79 o
  -4   2  27          4.29          5.31        11.33 o
  -3   2  27          1.38         -6.49        15.38 o
  -2   2  27        289.38        319.67        25.93 o
  -1   2  27          0.36          4.50        19.22 o
   0   2  27        314.90        245.82        48.66 o
   1   2  27        139.77        139.32        30.06 o
   2   2  27         13.08         33.63        19.10 o
   3   2  27          0.30         10.90        22.84 o
  -4   3  27        337.39        349.88        41.96 o
  -3   3  27         48.34         50.94        16.89 o
  -2   3  27        169.55        177.27        37.10 o
  -1   3  27       1005.97       1102.24        40.68 o
   0   3  27         32.22         34.28        25.76 o
   1   3  27         69.00         71.63        29.16 o
   2   3  27        781.58        978.71        58.85 o
   3   3  27         24.32         50.31        21.75 o
  -4   4  27         22.20         41.03        21.41 o
  -3   4  27        267.87        232.68        54.59 o
  -2   4  27         14.80         21.62        20.51 o
  -1   4  27         14.79         22.62        11.21 o
   0   4  27          0.22          5.47        20.62 o
   1   4  27        315.85        272.63        91.24 o
   2   4  27          4.68         17.98        22.12 o
  -3   5  27          1.61         10.77        28.31 o
  -2   5  27          9.15         21.71        16.86 o
  -1   5  27        869.59        925.10        41.35 o
   0   5  27          5.02          4.08        21.03 o
   1   5  27         18.30          4.71        25.56 o
  -4   0  28          0.50         13.70        19.41 o
  -2   0  28        567.87        469.03       102.32 o
   0   0  28        236.01        215.29        30.91 o
   2   0  28          9.77         50.63        59.33 o
  -4   1  28        491.87        485.45        35.60 o
  -3   1  28         96.26         79.75        18.42 o
  -2   1  28          6.37          4.20        13.76 o
  -1   1  28        371.75        321.26        27.27 o
   0   1  28          3.85         12.56        21.27 o
   1   1  28         56.95         18.57        15.42 o
   2   1  28        764.75        727.93        56.67 o
   3   1  28         11.73         19.32        22.46 o
  -4   2  28          8.26         23.31        12.86 o
  -3   2  28        669.00        700.49        42.14 o
  -2   2  28         25.51         27.79        11.98 o
  -1   2  28         58.48         45.29        26.08 o
   0   2  28          0.53         -6.36        25.78 o
   1   2  28        243.23        183.27        56.57 o
   2   2  28         37.15         27.18        18.24 o
  -4   3  28        202.66        244.92        33.12 o
  -3   3  28          8.12         34.97        17.89 o
  -2   3  28          6.02         -1.93        18.45 o
  -1   3  28        492.52        604.92        45.88 o
   0   3  28         62.45         76.19        21.36 o
   1   3  28        119.54        170.26        36.64 o
   2   3  28        540.03        647.37        80.81 o
  -3   4  28         23.85         28.91        22.21 o
  -2   4  28         86.84         77.62        26.99 o
  -1   4  28         16.24         13.37        15.69 o
   0   4  28        535.95        602.29        47.56 o
   1   4  28          0.08         -2.17        23.82 o
  -1   5  28        210.21        181.53        40.24 o
   0   5  28          3.54         17.34        20.64 o
  -3   0  29       1202.68       1318.13        95.98 o
  -1   0  29        441.87        442.68        34.53 o
   1   0  29          8.37        -39.75        46.44 o
  -4   1  29        108.95         85.76        27.28 o
  -3   1  29         89.01         65.34        18.37 o
  -2   1  29         95.41         53.73        19.17 o
  -1   1  29        293.20        254.34        38.80 o
   0   1  29        173.57        108.10        43.94 o
   1   1  29          6.58         33.69        20.45 o
   2   1  29        172.68        169.94        42.09 o
  -3   2  29          2.86          2.60        12.48 o
  -2   2  29        194.76        181.45        38.69 o
  -1   2  29          7.11         17.76        21.99 o
   0   2  29        181.80        159.93        39.54 o
   1   2  29         33.82         26.49        16.29 o
   2   2  29         33.16         32.48        23.59 o
  -3   3  29         42.83         17.32        16.71 o
  -2   3  29         19.85         11.51        12.84 o
  -1   3  29        105.02         78.90        35.15 o
   0   3  29         13.85         17.08        40.60 o
   1   3  29         59.49         47.89        22.42 o
  -2   4  29         12.93          6.72        16.68 o
  -1   4  29        124.44        116.90        31.56 o
   0   4  29        135.74         71.87        41.76 o
  -2   0  30         42.11         27.35        30.10 o
   0   0  30       1254.50       1214.00        87.70 o
  -3   1  30        107.04        116.16        34.88 o
  -2   1  30        267.01        179.62        42.39 o
  -1   1  30        242.00        230.40        40.70 o
   0   1  30        307.59        242.90        43.13 o
   1   1  30          8.07         15.77        35.76 o
  -3   2  30        676.48        715.79        40.58 o
  -2   2  30          9.52         11.19        18.08 o
  -1   2  30        132.22        113.40        72.99 o
   0   2  30         12.19         23.92        20.63 o
   1   2  30         24.39         24.36        16.59 o
  -2   3  30        127.27         65.85        32.11 o
  -1   3  30        200.83        156.10        39.57 o
   0   3  30        293.95        181.83        86.03 o
  -1   0  31         21.45         13.24        45.37 o
  -2   1  31        173.53        133.30        38.54 o
  -1   1  31         89.19         76.67        33.06 o
   0   1  31        114.72         92.38        49.97 o
                                                
