# Supplementary material for: Cysteine-specific protein multi-functionalization and disulfide bridging using 3-bromo-5-methylene pyrrolones
Source: Nat Commun. 2020 Feb 21;11:1015. doi: 10.1038/s41467-020-14757-4 (PMC7035330; doi:10.1038/s41467-020-14757-4)
Supplement: Supplementary file 4 — Supplementary Data 1 [file 41467_2020_14757_MOESM4_ESM.zip › shelxl.hkl]

   0   0   3    0.30    0.96
   0   0  -3    0.17    0.96
   0   0  -3    0.55    1.10
   0   0   3    0.44    0.66
   0   0   3    0.80    0.82
   0   0  -3    0.43    0.82
   0   0  -4  397.29   10.06
   0   0   4  400.10    9.17
   0   0  -4  375.49    8.65
   0   0   4  371.55    8.56
   0   0   4  387.85    8.59
   0   0  -4  387.29    8.62
   0   0  -5    1.45    1.68
   0   0  -5   -1.02    2.14
   0   0   5    0.66    1.23
   0   0   5    0.81    0.75
   0   0  -5   -0.04    0.58
   0   0  -6  300.46    8.44
   0   0  -6  287.34    7.83
   0   0  -6  286.60    9.18
   0   0   6  285.45    7.30
   0   0   6  279.41    6.80
   0   0  -6  253.70    6.22
   0   0  -7   -0.16    1.73
   0   0  -7    1.14    2.52
   0   0   7   -1.20    2.92
   0   0   7   -0.42    1.81
   0   0  -7   -0.01    1.77
   0   0  -8 2659.51   56.50
   0   0  -8 2706.62   58.51
   0   0   8 2563.56   53.86
   0   0   8 2651.98   55.16
   0   0  -8 2876.09   59.49
   0   0  -9    0.20    7.50
   0   0  -9    4.43    4.42
   0   0   9   -1.71   21.20
   0   0   9    1.31    1.06
   0   0  -9   -0.19    3.03
   0   0 -10 3185.28   73.13
   0   0 -10 3306.71   74.98
   0   0  10 2865.25   65.03
   0   0  10 2990.21   66.97
   0   0 -10 3008.39   67.54
   0   0 -11   -1.20   15.35
   0   0 -12 1476.15   39.65
   0   0 -12 1450.79   35.00
   0   0  12 1482.20   35.95
   0   0 -12 1497.13   36.31
   0   0 -13    1.46    2.70
   0   0 -13   -5.69    8.72
   0   0 -13    0.65    1.66
   0   0 -14  652.78   22.85
   0   0 -14  644.81   26.68
   0   0 -14  625.89   18.83
   0   0 -15   11.12    8.50
   0   0 -15    0.69    3.18
   0   0  15    2.91    4.32
   0   0 -15    0.34    1.75
   0   0 -16  467.33   21.51
   0   0 -16  454.70   19.85
   0   0  16  514.39   22.35
   0   0 -17    2.63    5.90
   0   0 -17    6.10    5.53
   0   0  17    1.95    3.61
   0   0 -18  375.96   24.06
   0   0 -18  404.96   24.75
   0   0  18  363.29   20.85
   0   0 -19   -1.55   29.63
   0   0 -20 2613.71   35.13
   0   0 -20 2404.75   97.97
   0   0  20 2396.98  102.43
   0   0 -21    1.93    6.28
   0   0 -21   -1.77    8.75
   0   0  21    3.81    3.94
   0   0 -22  798.50   26.21
   0   0 -22  779.57   49.73
   0   0  22  806.73   15.11
   0   0 -23    3.07    7.64
   0   0 -23    2.09    6.05
   0   0  23    1.62    1.92
   0   0 -24    4.53    5.90
   0   0 -24    0.74    2.22
   0   0 -25    4.87    9.55
   0   0 -25    3.67    4.90
   0   0 -26    4.87    4.72
   0   0 -26    4.39    3.89
   0   0 -27   -8.42   11.42
   0   0 -27    1.52    4.26
   0   0 -28   47.34   31.00
   0   0 -28   50.49    7.41
   0   0 -29    7.69   11.05
   0   0 -30  281.42   20.33
   0   0 -31   -7.87   12.76
   0  -1   0    3.69    1.64
   0   1   0    1.05    1.19
   0  -1   0    0.78    1.06
   0   1   0    0.22    0.82
   0   1   0   -1.22    1.65
   0  -1   0    0.53    0.76
   0  -1   1  308.98    7.39
   0   1  -1  351.34    8.20
   0  -1  -1  315.36    7.62
   0   1   1  301.32    7.29
   0  -1   1  323.72    7.50
   0   1  -1  306.07    7.16
   0   1   1  278.93    6.49
   0  -1  -1  297.65    6.98
   0  -1   1  304.26    7.15
   0   1  -1  342.13    8.04
   0   1   1  336.39    8.34
   0  -1  -1  323.60    7.89
   0  -1   2 1198.80   25.72
   0  -1  -2 1277.83   27.02
   0   1   2 1174.64   25.19
   0  -1  -2 1187.16   24.67
   0   1   2 1180.79   24.56
   0   1  -2 1079.63   23.04
   0  -1   2 1177.54   25.18
   0   1  -2 1161.26   24.89
   0  -1   2 1220.77   25.62
   0   1   2 1079.34   24.13
   0  -1   3    9.48    3.63
   0   1  -3   10.81    1.97
   0  -1  -3   10.11    3.59
   0   1   3    7.84    3.70
   0  -1  -3   10.35    1.11
   0   1   3    8.79    3.21
   0  -1   3    6.57    1.33
   0   1  -3    8.41    4.19
   0   1  -3    7.20    5.09
   0   1   3    9.17    3.21
   0  -1  -3    7.71    4.38
   0  -1   4  503.41   12.03
   0   1  -4  457.70   10.77
   0  -1  -4  437.01   10.55
   0   1   4  494.34   11.41
   0  -1  -4  448.64    9.82
   0   1   4  477.38   10.37
   0   1  -4  494.40   11.76
   0  -1   4  430.41   10.13
   0   1  -4  446.27   10.19
   0  -1   4  429.81    9.62
   0   1   4  469.09   11.19
   0  -1   5   76.22    6.18
   0   1  -5   77.10    5.42
   0  -1  -5   71.60    5.48
   0   1   5   64.46    4.45
   0  -1  -5   83.23    6.20
   0   1   5   78.32    5.03
   0   1  -5   76.13    8.19
   0  -1   5   66.00    4.61
   0   1  -5   80.47    5.24
   0  -1   5   74.58    4.85
   0   1   5   72.30    5.14
   0  -1  -5   64.79    4.48
   0  -1   6    2.86    4.06
   0   1  -6    3.38    2.63
   0  -1  -6    1.26    3.53
   0   1   6    1.68    0.78
   0  -1  -6    4.39    1.79
   0   1   6    4.87    2.28
   0   1  -6    3.32    3.87
   0  -1   6    1.36    2.54
   0  -1   6    5.31    3.48
   0   1   6    2.00    3.11
   0  -1  -6    2.40    3.01
   0  -1   6    2.86    1.44
   0  -1   7  304.59    9.14
   0   1  -7  292.87    8.44
   0  -1  -7  313.35    9.16
   0   1   7  297.69    7.93
   0  -1  -7  326.67    7.90
   0   1   7  323.59    8.22
   0   1  -7  323.85   10.24
   0  -1   7  302.72    8.19
   0  -1   7  339.75    8.51
   0   1   7  313.15    9.16
   0  -1  -7  272.38    7.41
   0  -1   7  314.25    7.25
   0  -1   8  325.31    9.87
   0  -1  -8  349.06   10.55
   0  -1  -8  328.77    8.18
   0   1   8  357.53    8.72
   0   1  -8  366.44   11.00
   0  -1   8  340.51    9.15
   0  -1   8  339.91    8.95
   0   1   8  331.65   12.21
   0  -1  -8  345.25    9.15
   0  -1   8  356.74    8.28
   0  -1   9  438.93   12.47
   0  -1  -9  405.14   11.93
   0  -1  -9  456.25   12.03
   0   1  -9  453.31   12.89
   0   1   9  379.91    9.58
   0  -1   9  400.95   10.82
   0   1   9  410.42   10.86
   0  -1  -9  418.62   10.79
   0  -1   9  417.18   10.46
   0  -1 -10  497.74   14.42
   0   1 -10  512.27   15.23
   0   1  10  524.15   14.15
   0  -1  10  498.00   12.81
   0   1  10  523.22   13.96
   0  -1 -10  452.81   12.64
   0  -1  10  484.15   12.04
   0  -1 -11    6.28    6.05
   0   1 -11    5.08    5.10
   0  -1 -11    4.65    2.90
   0   1 -11    3.52    4.29
   0   1  11    2.81    1.52
   0  -1  11    4.94    2.79
   0   1  11    6.29    4.66
   0  -1  11    4.73    1.20
   0  -1 -11    4.03    2.02
   0  -1 -12   87.54    8.92
   0   1 -12   87.09    6.67
   0  -1 -12   74.51    5.14
   0   1 -12   80.50    7.69
   0   1  12   87.95    5.34
   0  -1  12   89.48    6.28
   0   1  12   90.68    6.86
   0  -1  12   88.27    5.62
   0  -1 -13  584.58   27.41
   0   1 -13  627.77   21.41
   0  -1 -13  575.09   17.41
   0   1 -13  602.28   20.63
   0  -1  13  622.37   20.14
   0   1  13  650.07   20.53
   0  -1  13  663.25   18.87
   0  -1 -14  599.89   19.81
   0   1 -14  616.51   20.59
   0  -1 -14  721.65   21.41
   0   1 -14  574.97   18.86
   0  -1  14  611.32   20.34
   0   1  14  608.26   27.22
   0  -1  14  620.34   17.97
   0  -1 -15  343.31   16.71
   0   1 -15  358.30   16.98
   0  -1 -15  318.13   14.31
   0   1 -15  354.64   17.43
   0  -1  15  348.60   14.69
   0   1  15  383.42   17.36
   0  -1  15  360.21   14.95
   0  -1 -16    3.57    8.34
   0   1 -16   18.41    8.74
   0  -1 -16    6.34    5.50
   0   1 -16    4.13    4.73
   0  -1  16    2.51    1.76
   0   1  16    4.70    4.76
   0  -1  16    6.10    2.13
   0  -1 -17   34.42   14.48
   0   1 -17   31.61   13.91
   0  -1 -17   27.78    4.79
   0   1 -17   27.79   13.40
   0  -1  17   30.14    2.61
   0   1  17   22.13   11.28
   0  -1  17   29.70    7.28
   0  -1 -18   73.19   27.59
   0   1 -18   70.58    8.52
   0  -1 -18   68.71    4.86
   0   1 -18   60.05   24.53
   0  -1  18   62.33    8.46
   0   1  18   74.18    5.33
   0  -1  18   72.59    4.09
   0  -1 -19  124.94   11.92
   0   1 -19  142.28   12.56
   0  -1 -19  107.22    5.82
   0   1 -19  130.91    8.71
   0   1  19  153.73    7.93
   0  -1  19  120.94   10.55
   0  -1 -20    1.54    6.51
   0   1 -20   -0.13    9.63
   0  -1 -20    4.28    4.73
   0   1 -20    1.74    2.57
   0   1  20    3.00    4.14
   0  -1  20    2.49    2.52
   0  -1 -21   72.71   31.10
   0   1 -21   65.02   29.67
   0  -1 -21   67.40    6.68
   0   1 -21   75.57   10.56
   0   1  21   75.25   15.35
   0  -1 -22  288.27   46.42
   0   1 -22  234.53   21.42
   0  -1 -22  244.06   17.31
   0   1 -22  244.97   18.41
   0   1  22  249.72   17.95
   0  -1 -23   58.70   25.32
   0   1 -23   57.14   27.99
   0  -1 -23   54.23    7.56
   0   1 -23   53.54   20.39
   0   1  23   51.53    6.96
   0  -1 -24   33.51   22.08
   0   1 -24   33.14   16.02
   0  -1 -24   28.82   12.49
   0   1 -24   28.51    9.98
   0   1  24   27.06   13.20
   0  -1 -25    4.71   11.73
   0   1 -25    4.68    3.29
   0  -1 -25    3.45    3.92
   0   1 -25    6.62    7.42
   0   1  25    3.40    3.65
   0  -1 -26   14.41   11.54
   0   1 -26   11.76    9.62
   0  -1 -26    8.47    5.54
   0   1 -26   14.19   12.67
   0  -1 -27   37.55   32.27
   0   1 -27   41.96   11.29
   0   1 -27   26.66   11.82
   0  -1 -28    5.19    6.78
   0   1 -28  -10.67   12.26
   0   1 -28    8.14    6.71
   0  -1 -29   17.99   16.46
   0   1 -29   27.14   18.77
   0   1 -29   31.35   18.28
   0  -1 -30   71.83   16.72
   0   1 -30   44.98   13.91
   0   1 -30   44.75   29.45
   0  -1 -31   20.13   12.70
   0   1 -31   24.85   29.41
   0  -2   0  796.46   18.69
   0   2   0  821.13   18.75
   0   2   0  735.01   16.36
   0  -2   0  751.98   16.61
   0   2   0  704.51   16.76
   0  -2   0  746.55   17.35
   0  -2   1 4673.25  223.95
   0   2  -1 4450.65   92.00
   0  -2  -1 4559.01  218.57
   0   2   1 4632.99  221.98
   0   2  -1 4684.96  224.35
   0   2   1 4730.47  226.70
   0  -2   1 4846.30  231.98
   0  -2  -1 4324.22   88.77
   0   2  -1 4366.04   90.89
   0  -2   1 4157.54   86.28
   0   2   1 4506.16  216.20
   0  -2  -1 3889.34   81.08
   0  -2   2  518.76   14.05
   0  -2  -2  528.43   13.21
   0   2  -2  562.83   13.80
   0  -2   2  498.61   11.77
   0   2   2  470.53   10.82
   0   2  -2  465.09   11.82
   0  -2   2  527.66   12.60
   0   2   2  541.61   13.97
   0  -2  -2  512.96   12.72
   0  -2   3 3830.44   80.10
   0   2  -3 3658.60   76.05
   0  -2  -3 3495.79   72.90
   0   2   3 3683.34   76.78
   0   2   3 3341.28   68.81
   0   2  -3 3533.86   73.58
   0   2   3 3605.15   73.90
   0   2  -3 3617.35   75.47
   0  -2   3 3287.67   68.42
   0   2   3 3651.71   76.76
   0  -2  -3 3439.06   72.36
   0  -2   4 1566.74   34.43
   0   2  -4 1699.02   36.85
   0   2   4 1502.86   32.67
   0  -2  -4 1446.70   30.53
   0   2   4 1555.44   33.28
   0   2  -4 1491.58   32.84
   0  -2   4 1370.98   29.91
   0   2  -4 1598.60   34.49
   0  -2   4 1410.83   30.31
   0   2   4 1490.56   35.42
   0  -2  -4 1396.67   32.10
   0  -2   5 1811.86   39.98
   0  -2  -5 1857.88   42.24
   0   2   5 1862.26   40.01
   0  -2  -5 1858.62   38.64
   0   2   5 1936.65   40.44
   0   2  -5 1900.82   41.25
   0   2  -5 1980.92   42.28
   0  -2   5 1783.47   37.78
   0   2   5 2087.25   45.81
   0  -2   6   19.52    8.50
   0   2  -6   11.41    4.67
   0  -2  -6   10.27    7.75
   0  -2  -6   11.34    2.20
   0   2   6   13.45    1.72
   0   2  -6   14.22    6.07
   0   2  -6   12.96    2.73
   0  -2   6    9.57    1.90
   0   2   6   13.41    8.21
   0  -2  -6   11.28    2.55
   0  -2   7  240.15    9.03
   0  -2  -7  246.56    8.78
   0  -2  -7  245.09    6.13
   0   2   7  248.93    6.22
   0   2  -7  250.72    9.02
   0   2  -7  263.95   10.38
   0  -2   7  235.16   13.52
   0   2   7  249.91    9.20
   0  -2   8  213.88   12.21
   0  -2  -8  206.21   12.10
   0  -2  -8  214.45   10.97
   0   2   8  209.46   10.68
   0   2  -8  215.06   12.74
   0   2  -8  230.55   11.95
   0  -2   8  220.57   11.35
   0   2   8  216.38   13.85
   0  -2   9 3054.10   72.76
   0  -2  -9 3060.43   72.10
   0  -2  -9 3343.18   75.15
   0   2   9 3131.07   69.73
   0   2  -9 2835.79   65.96
   0   2  -9 3018.21   68.37
   0  -2   9 3018.84   67.64
   0   2   9 3213.74   73.88
   0  -2  10   30.09    9.74
   0  -2 -10   20.87   11.08
   0  -2 -10   33.09    7.57
   0   2  10   22.57    2.08
   0   2 -10   26.69   11.70
   0  -2  10   21.05    3.08
   0   2  10   19.53   15.06
   0  -2  10   26.07    3.53
   0  -2  11 1535.87   38.75
   0  -2 -11 1609.12   40.10
   0  -2 -11 1472.24   34.34
   0   2 -11 1694.03   41.73
   0   2  11 1432.41   32.92
   0  -2  11 1481.21   34.77
   0   2  11 1391.37   38.61
   0  -2  11 1459.22   33.31
   0  -2  12   37.20   20.82
   0  -2 -12   28.02   26.10
   0  -2 -12   35.99    4.52
   0   2  12   37.67    6.31
   0   2 -12   31.92   16.45
   0  -2  12   38.65    6.17
   0   2  12   37.41    6.60
   0  -2  12   34.37    2.41
   0  -2  13  757.99   35.92
   0  -2 -13  768.94   25.10
   0  -2 -13  804.58   23.78
   0   2 -13  713.08   23.23
   0   2  13  798.47   22.44
   0  -2  13  796.15   24.13
   0   2  13  849.36   26.88
   0  -2  13  766.00   21.56
   0  -2  14   30.03   12.99
   0  -2 -14   36.02    9.13
   0  -2 -14   30.75    4.13
   0   2 -14   38.89   18.39
   0   2  14   35.12    6.42
   0  -2  14   37.33    6.17
   0   2  14   33.85   25.55
   0  -2  14   39.83    3.87
   0  -2 -15  265.67   15.11
   0   2 -15  245.36   12.73
   0  -2 -15  247.47   11.24
   0   2 -15  255.79   14.04
   0  -2  15  257.26   13.06
   0   2  15  275.15   14.55
   0  -2  15  276.54   12.92
   0  -2 -16   26.17    9.08
   0   2 -16   34.98   10.16
   0  -2 -16   28.03   12.67
   0   2 -16   32.60   11.28
   0  -2  16   15.15    2.63
   0   2  16   32.53   17.21
   0  -2  16   25.77    3.31
   0  -2 -17  806.30   45.38
   0   2 -17  717.19   51.93
   0  -2 -17  760.52   41.51
   0   2 -17  772.39   49.84
   0   2  17  866.25   48.22
   0  -2  17  843.81   46.05
   0  -2 -18   12.33   13.98
   0   2 -18   14.93    8.91
   0  -2 -18   12.53   10.15
   0   2 -18   14.17    9.01
   0  -2  18   -7.62    2.34
   0   2  18   13.72    7.71
   0  -2  18   16.20    7.91
   0  -2 -19 1587.46   70.51
   0   2 -19 1558.35   64.76
   0  -2 -19 1509.17   61.06
   0   2 -19 1617.18   67.65
   0   2  19 1705.55   70.02
   0  -2  19 1468.74   59.28
   0  -2 -20   45.93   28.08
   0   2 -20   57.45   24.71
   0  -2 -20   40.16   32.26
   0   2 -20   48.23   22.43
   0   2  20   36.53   18.66
   0  -2  20   51.82    7.08
   0  -2 -21  718.50   47.83
   0   2 -21  657.32   45.81
   0  -2 -21  576.26   43.00
   0   2 -21  634.15   41.77
   0   2  21  666.93   43.70
   0  -2 -22   10.05    6.79
   0   2 -22   -1.48    9.30
   0  -2 -22   -0.41    4.58
   0   2 -22    5.89    8.75
   0   2  22    4.60    6.23
   0  -2 -23   15.32   11.24
   0   2 -23   14.53   10.87
   0  -2 -23   16.99    9.31
   0   2 -23   17.67    8.02
   0   2  23   14.28    5.94
   0  -2 -24    4.17    5.68
   0   2 -24    6.31    4.70
   0  -2 -24   -0.36    2.25
   0   2 -24   -4.95    7.71
   0   2  24    0.73    3.36
   0  -2 -25   95.97   44.62
   0   2 -25   89.55   37.76
   0   2 -25  101.52   17.39
   0   2  25  111.57    9.26
   0  -2 -26   40.86   19.26
   0   2 -26   46.69   17.18
   0   2 -26   40.21   24.46
   0  -2 -27   62.01   14.00
   0   2 -27   70.52   30.30
   0   2 -27   33.77   25.11
   0  -2 -28   -2.81   11.26
   0   2 -28   -3.06   11.30
   0   2 -28    0.87    9.17
   0  -2 -29   34.64   24.11
   0   2 -29   37.75   34.01
   0   2 -29   38.13   10.44
   0  -2 -30    7.88   10.10
   0   2 -30    5.53    8.09
   0   2 -30    3.94    7.45
   0  -3   0    0.53    3.39
   0   3   0    4.28    3.38
   0   3   0   -0.12    3.33
   0  -3   0   -0.12    2.07
   0   3   0    2.41    4.41
   0  -3   1  705.95   18.02
   0  -3  -1  648.36   16.34
   0   3  -1  660.61   16.18
   0   3   1  667.08   16.42
   0   3  -1  639.52   15.52
   0   3   1  750.41   17.35
   0  -3  -1  622.22   14.48
   0   3  -1  758.44   19.30
   0   3   1  746.83   19.32
   0  -3   1  753.71   18.39
   0  -3   2   63.26    6.48
   0   3  -2   70.17    7.28
   0  -3  -2   57.77    5.75
   0   3  -2   52.54    4.99
   0  -3   2   55.20    4.69
   0   3   2   63.05    5.11
   0  -3  -2   71.76    5.69
   0   3  -2   58.86   13.50
   0  -3   2   50.77    4.40
   0   3   2   55.48    5.71
   0  -3   3  258.86    9.93
   0  -3  -3  237.94   10.06
   0   3   3  196.76   10.77
   0   3  -3  265.43    9.47
   0   3   3  250.47    6.84
   0   3  -3  249.11    9.32
   0   3   3  224.40   12.80
   0  -3   3  246.61    8.19
   0  -3   4    9.70    3.79
   0  -3  -4   11.23    8.78
   0   3   4   13.52    6.87
   0   3  -4   14.28    9.69
   0   3   4   15.58    3.12
   0   3  -4   16.63    6.54
   0  -3   4   14.26    7.32
   0   3   4   19.37   10.73
   0  -3   5  141.44   10.59
   0  -3  -5  135.66   10.17
   0   3   5  138.72    8.94
   0   3  -5  132.23    9.62
   0   3   5  136.11    8.51
   0   3  -5  126.23    9.16
   0  -3   5  133.90    9.15
   0   3   5  170.68   22.45
   0  -3   6  705.40   20.49
   0  -3  -6  713.66   19.61
   0   3   6  727.36   17.98
   0   3  -6  634.90   17.76
   0   3   6  687.89   16.42
   0   3  -6  671.29   18.57
   0  -3   6  690.54   17.64
   0   3   6  780.19   22.73
   0  -3   7  482.35   16.12
   0  -3  -7  436.91   13.27
   0   3   7  416.33   11.93
   0   3  -7  466.24   14.44
   0   3  -7  506.24   13.99
   0  -3   7  434.69   14.68
   0   3   7  474.59   16.12
   0  -3   8  165.00   10.72
   0  -3  -8  170.62   10.74
   0  -3  -8  174.17    9.26
   0   3   8  172.20   11.84
   0   3  -8  172.11   10.95
   0   3  -8  180.94   10.48
   0  -3   8  164.16   11.40
   0   3   8  174.37   18.04
   0  -3   9   12.95    5.97
   0  -3  -9   13.92    7.06
   0  -3  -9   12.46    3.05
   0   3   9   12.00    3.85
   0   3  -9   11.35    5.14
   0   3  -9   13.24    4.18
   0  -3   9    7.83    3.78
   0   3   9    8.57    5.97
   0  -3  10  118.58    8.93
   0  -3 -10  120.82   19.26
   0  -3 -10  110.16    6.12
   0   3  10  108.05    5.63
   0   3 -10  108.00   10.33
   0   3 -10  116.92    6.99
   0  -3  10   94.88    5.92
   0   3  10   91.32    7.29
   0  -3  11  418.27   13.06
   0  -3 -11  447.76   18.05
   0  -3 -11  463.55   14.04
   0   3  11  462.01   13.44
   0   3 -11  423.27   17.61
   0   3 -11  423.97    7.27
   0  -3  11  448.91   13.67
   0   3  11  458.88   17.36
   0  -3  12  115.77    9.43
   0  -3 -12  132.52   22.49
   0  -3 -12  123.92    6.67
   0   3  12  134.43    7.27
   0   3 -12  121.85    9.66
   0   3 -12  113.57    6.71
   0  -3  12  109.47    6.49
   0   3  12  111.22    9.38
   0  -3  13   84.25    8.32
   0  -3 -13   83.58    9.87
   0  -3 -13   84.32    6.96
   0   3  13   81.99    3.61
   0   3 -13   80.72    8.41
   0  -3  13   77.96    5.53
   0   3  13   70.11   31.64
   0  -3  13   80.85    3.61
   0  -3  14  241.13   16.01
   0  -3 -14  275.95   16.39
   0  -3 -14  244.98   11.78
   0   3  14  254.99   10.90
   0   3 -14  213.61   14.54
   0  -3  14  235.23   10.60
   0   3  14  215.77   14.07
   0  -3  14  243.10   10.72
   0  -3  15  213.84   17.25
   0  -3 -15  193.97   18.24
   0  -3 -15  202.30   12.17
   0   3  15  186.73   10.99
   0   3 -15  178.00   12.96
   0  -3  15  190.10   11.18
   0   3  15  182.94   27.07
   0  -3  15  195.17   11.98
   0  -3  16  115.32   11.17
   0  -3 -16  120.02   13.29
   0  -3 -16  125.20    8.52
   0   3 -16  123.98   12.58
   0   3  16  118.90    7.51
   0   3  16  106.14   10.13
   0  -3  16  100.91    8.88
   0  -3  17   55.34   17.93
   0  -3 -17   55.49   21.46
   0   3 -17   55.72    7.46
   0   3  17   57.78    9.59
   0  -3 -18   18.12    8.99
   0  -3 -18   26.01    9.99
   0   3 -18   18.29    8.73
   0   3  18   21.40    6.75
   0  -3  18   23.41    3.52
   0  -3 -19    3.49   12.63
   0   3 -19   -1.25    7.90
   0  -3 -19    1.75    2.21
   0   3 -19    2.45    5.55
   0   3  19    5.49    4.74
   0  -3  19    1.87    1.66
   0  -3 -20   12.71    7.71
   0   3 -20   12.80   13.34
   0  -3 -20   13.78    6.73
   0   3 -20    3.32   12.04
   0   3  20   11.81   10.88
   0  -3 -21  149.65   17.59
   0   3 -21  179.88   16.57
   0  -3 -21  162.78   11.58
   0   3 -21  147.61   11.61
   0   3  21  161.44   26.45
   0  -3 -22   13.50   12.13
   0   3 -22    5.75   10.85
   0   3 -22    6.70    5.52
   0   3  22    5.00    6.29
   0  -3 -23  220.26   24.93
   0   3 -23  232.83   29.82
   0   3 -23  225.36   16.84
   0   3  23  208.41   19.25
   0  -3 -24   94.03   44.37
   0   3 -24  137.41   12.84
   0   3 -24  125.78   20.71
   0   3  24  132.69   10.91
   0  -3 -25   11.45   10.16
   0   3 -25    7.83    7.81
   0   3 -25    7.71    9.25
   0   3  25    6.55    5.47
   0  -3 -26    4.31    8.93
   0   3 -26    3.60    5.45
   0   3 -26    7.15    8.36
   0   3  26    4.02    5.60
   0  -3 -27    7.69   10.58
   0   3 -27    8.28    9.55
   0   3 -27    8.00   11.35
   0  -3 -28   31.43   14.05
   0   3 -28   17.47   11.27
   0   3 -28   12.07    6.05
   0  -3 -29   15.60   16.53
   0   3 -29   17.23   13.88
   0   3 -29  -11.37    9.27
   0  -3 -30   56.99   42.43
   0   3 -30   36.23   32.50
   0   3 -30   37.44   31.86
   0   4   0 5416.71   28.69
   0  -4   1  151.50   10.51
   0  -4  -1  139.27   17.70
   0   4  -1  129.44    8.51
   0   4   1  134.58    8.20
   0   4   1  162.04   11.89
   0   4  -1  162.75   14.73
   0  -4   2 1097.09   28.44
   0  -4  -2 1053.00   29.69
   0   4  -2  964.55   26.32
   0   4   2 1021.61   25.03
   0   4  -2 1060.29   27.97
   0   4   2 1090.01   29.60
   0  -4   3  262.97   10.88
   0  -4  -3  254.09   10.27
   0   4   3  183.53   12.33
   0   4  -3  238.80    8.26
   0   4   3  252.22    8.13
   0   4  -3  231.81   14.16
   0   4   3  244.32    9.05
   0  -4   4  488.09   15.99
   0  -4  -4  501.13   16.22
   0   4  -4  468.56   14.27
   0   4   4  494.01   13.27
   0   4  -4  480.39   17.12
   0   4   4  487.28   17.70
   0  -4   5    3.47    3.43
   0  -4  -5    3.09    5.09
   0   4   5    1.31    2.47
   0   4  -5    8.33    5.13
   0   4   5    1.84    1.95
   0   4  -5    1.63    3.28
   0   4   5    3.11   12.08
   0  -4   6 1126.58   34.08
   0  -4  -6 1193.13   36.04
   0   4   6 1225.26   34.25
   0   4  -6 1136.94   33.90
   0   4   6 1327.47   36.88
   0   4  -6 1256.78   36.47
   0   4   6 1250.55   37.49
   0  -4   7   -0.52    4.35
   0  -4  -7    2.85    2.54
   0   4   7    1.58    1.52
   0   4  -7    5.76    6.10
   0   4   7   -0.78    2.10
   0   4  -7    3.80    5.22
   0   4   7   -7.68   20.90
   0  -4   8 1498.37   43.98
   0  -4  -8 1389.01   41.07
   0   4   8 1358.57   38.28
   0   4  -8 1215.60   36.23
   0   4   8 1274.27   36.03
   0   4  -8 1310.96   38.46
   0   4   8 1479.45   47.60
   0  -4   9  605.27   21.96
   0  -4  -9  575.44   23.63
   0   4   9  528.77   16.25
   0   4  -9  564.53   21.98
   0   4   9  576.22   16.51
   0   4  -9  593.14   19.11
   0   4   9  560.65   22.79
   0  -4  10 1050.40   33.97
   0  -4 -10  994.50   31.80
   0   4  10  944.04   26.56
   0   4 -10 1047.91   34.25
   0   4  10  971.35   27.60
   0   4 -10 1087.52   31.66
   0   4  10 1045.43   33.65
   0  -4  11   -6.35    7.80
   0  -4 -11   -0.75    8.05
   0   4  11    1.18    1.51
   0   4 -11    1.06    4.40
   0   4  11    0.60    1.04
   0   4 -11    0.21    2.12
   0   4  11   -4.54    8.80
   0  -4  12  952.40   40.99
   0  -4 -12  870.07   42.03
   0  -4 -12  773.32   32.77
   0   4 -12  964.41   41.40
   0   4 -12  906.69   36.96
   0   4  12  839.90   36.13
   0  -4  13   91.94   32.27
   0  -4 -13   83.26   34.84
   0   4  13   -6.47    2.38
   0   4 -13   67.68   33.86
   0   4  13   73.99   42.58
   0  -4  15   14.95    9.44
   0  -4 -15   16.74    9.24
   0  -4 -15   16.26    7.27
   0   4 -15   13.55    8.64
   0   4  15   -5.53    2.12
   0  -4  15   10.29    5.23
   0   4  15   21.26   15.42
   0  -4  15   15.21    5.12
   0  -4  16  440.05   33.67
   0  -4 -16  448.86   26.79
   0  -4 -16  452.59   22.98
   0   4 -16  454.25   46.96
   0   4  16  479.06   28.61
   0  -4  16  422.07   21.61
   0  -4  17   21.52   18.93
   0  -4 -17   24.71   14.38
   0  -4 -17   21.81    3.21
   0   4 -17   25.90   10.67
   0   4  17   26.36   15.84
   0  -4  17   21.29    9.08
   0  -4  18  428.79   36.22
   0  -4 -18  465.86   31.05
   0  -4 -18  377.40   21.20
   0   4 -18  404.20   30.53
   0   4  18  445.54   27.81
   0  -4  18  394.52   21.48
   0  -4  19    5.07    7.71
   0  -4 -19    3.27    8.29
   0   4 -19   10.59   12.72
   0   4  19   11.29    9.81
   0  -4  20  431.65   35.66
   0  -4 -20  482.85   40.94
   0   4 -20  475.46   38.60
   0   4  20  461.92   35.25
   0  -4 -21   34.41   21.34
   0   4 -21   29.49   14.95
   0   4 -21   32.02   11.92
   0   4  21   32.14   22.00
   0  -4 -22  325.72   24.22
   0   4 -22  355.11   34.57
   0   4 -22  292.55   22.62
   0   4  22  369.33   25.11
   0  -4 -23    0.94    6.97
   0   4 -23    6.49    9.02
   0   4 -23    6.23   10.07
   0   4  23    8.87   10.66
   0  -4 -24   10.81    8.67
   0   4 -24    7.24    6.47
   0   4 -24    5.35    7.85
   0   4  24   -0.10    7.59
   0  -4 -25   -2.71   12.13
   0   4 -25   -2.21   10.06
   0   4 -25    9.25   12.13
   0   4  25    4.39    4.56
   0  -4 -26   25.13   15.51
   0   4 -26   26.17   19.87
   0   4 -26   35.03   10.11
   0   4  26   16.28   12.46
   0  -4 -27  -10.06   15.30
   0   4 -27    7.43    7.19
   0   4 -27   -2.97    9.99
   0   4  27    4.46   10.25
   0  -4 -28  138.11   18.68
   0   4 -28  128.63   39.03
   0   4 -28  142.89   14.68
   0  -4 -29   13.89   19.23
   0   4 -29   21.76   23.53
   0   4 -29   15.96   12.88
   0  -5   0    8.34    7.33
   0   5   0    4.33    5.81
   0   5   0    4.62    7.54
   0  -5   1  310.38   18.23
   0  -5  -1  336.79   19.72
   0   5  -1  289.52   15.70
   0   5   1  292.63   15.65
   0   5  -1  317.17   18.82
   0   5   1  318.25   37.93
   0  -5   2  373.39   21.45
   0  -5  -2  404.35   23.42
   0   5  -2  403.55   20.93
   0   5   2  414.22    8.87
   0   5  -2  355.78   19.38
   0   5   2  373.28   20.38
   0  -5   3  295.91   19.28
   0  -5  -3  257.60   16.55
   0   5  -3  271.78   14.89
   0   5   3  288.20   15.06
   0   5  -3  298.72   18.19
   0   5   3  280.36   18.61
   0  -5   4  159.47   13.35
   0  -5  -4  138.51   13.28
   0   5  -4  143.69   10.52
   0   5   4  139.96    8.69
   0   5  -4  167.96   20.03
   0   5   4  148.28   12.68
   0  -5   5   57.03   12.62
   0  -5  -5   52.89   24.22
   0   5  -5   37.19    5.21
   0   5   5   38.21    3.14
   0   5  -5   40.23    5.07
   0   5   5   49.42   17.96
   0  -5   6    5.13    6.45
   0  -5  -6    5.36    6.58
   0   5  -6    5.94    7.65
   0   5   6    0.90    2.09
   0   5  -6    5.38    5.18
   0   5   6    0.83   10.48
   0  -5   7   21.04    7.86
   0  -5  -7   44.99   10.19
   0   5   7   33.59    3.09
   0   5  -7   38.64   19.43
   0   5   7   36.80    3.82
   0   5  -7   31.69   12.74
   0   5   7   32.64    9.93
   0  -5   8  107.53   11.81
   0  -5  -8  114.68   10.51
   0   5   8  108.02    4.27
   0   5  -8  101.02   10.33
   0   5   8  117.09    6.11
   0   5  -8  117.53    9.15
   0   5   8  116.93   12.28
   0  -5   9  108.78    9.27
   0  -5  -9   94.76    7.16
   0   5   9  105.07    3.94
   0   5  -9  119.80   12.29
   0   5   9   93.17    3.90
   0   5  -9  114.65   11.97
   0   5   9   88.65    9.51
   0  -5  10    3.64    7.42
   0  -5 -10    3.38    6.89
   0   5  10    4.67    3.81
   0   5 -10    1.53    7.45
   0   5  10    5.72    2.38
   0   5 -10    9.23    4.37
   0   5  10    5.91    9.00
   0  -5  11    1.54    4.80
   0  -5 -11    1.93    7.00
   0   5  11    2.26    1.83
   0   5 -11    0.64    5.92
   0   5  11    2.54    1.42
   0   5 -11    6.13    4.05
   0   5  11    3.71   10.34
   0  -5  13  187.85   13.67
   0  -5 -13  215.84   36.53
   0   5  13  182.64   10.31
   0   5 -13  193.08   15.93
   0   5  13  195.14   10.38
   0   5 -13  187.27   13.10
   0   5  13  201.47   15.55
   0  -5  14  210.12   17.04
   0  -5 -14  203.85   18.57
   0   5 -14  180.95   15.64
   0   5  14  202.18    9.18
   0   5 -14  161.37    9.35
   0   5  14  185.73   13.42
   0  -5  15  147.79   25.43
   0  -5 -15  141.02   12.09
   0   5 -15  136.59   11.63
   0   5  15  135.81    3.22
   0   5 -15  125.50    9.05
   0   5  15  148.34   10.79
   0  -5  16  153.53   17.22
   0  -5 -16  174.71   15.50
   0   5 -16  186.57   33.62
   0   5  16  150.61    8.71
   0   5 -16  145.48    9.30
   0   5  16  172.20   14.52
   0  -5  17    5.63    5.67
   0  -5 -17    5.41    7.09
   0   5 -17    5.08    7.23
   0   5  17   13.46   11.68
   0  -5  17    2.82    3.78
   0  -5  18    2.49    7.05
   0  -5 -18    2.64    7.80
   0   5 -18   -0.32    5.98
   0   5  18    7.39    5.94
   0  -5  18    2.87    2.40
   0  -5  19   16.20   11.81
   0  -5 -19   16.14    9.01
   0   5 -19    8.48   11.77
   0   5  19    6.22    9.94
   0  -5  20   15.52   10.78
   0  -5 -20   16.86   11.33
   0   5 -20   11.84    6.00
   0   5  20   12.86   10.72
   0  -5  21   71.02   43.25
   0  -5 -21   58.27   30.16
   0   5 -21   53.21   19.06
   0   5  21   54.20   31.28
   0  -5  22  219.44   20.72
   0  -5 -22  228.82   38.73
   0   5 -22  215.74   17.95
   0   5  22  230.01   14.27
   0  -5 -23    3.81   12.78
   0   5 -23   10.09    8.95
   0   5 -23    9.47   12.39
   0   5  23   10.21   10.18
   0  -5 -24   52.32   28.86
   0   5 -24   58.40   34.42
   0   5 -24   68.01   19.74
   0   5  24   52.31   37.41
   0  -5 -25    5.90   11.35
   0   5 -25   10.34    7.93
   0   5 -25   15.59   10.78
   0   5  25   18.16   10.40
   0  -5 -26   -0.22    7.67
   0   5 -26    8.08    9.81
   0   5 -26  -10.61   11.23
   0   5  26    2.88    8.63
   0  -5 -27    9.20   10.11
   0   5 -27   -6.62   10.42
   0   5 -27    4.02    8.72
   0   5  27   -3.61   10.35
   0  -5 -28    3.27    8.01
   0   5 -28   -1.88   11.06
   0   5 -28    5.75   12.47
   0   5  28    8.42    8.81
   0  -6   0   27.38    8.45
   0   6   0   19.83   10.03
   0   6   0   28.53    8.02
   0  -6  -1 1227.92   53.18
   0  -6   1 1267.80   53.76
   0   6   1 1243.53   50.13
   0   6  -1 1286.30   52.13
   0   6  -1 1122.26   48.16
   0   6   1 1204.62   65.84
   0  -6   2   -2.72    7.70
   0  -6  -2   -2.59    8.90
   0   6  -2    2.32    7.79
   0   6   2   -3.20   11.29
   0   6  -2    0.54    8.85
   0   6   2   -5.07   10.48
   0  -6   3  612.92   37.87
   0  -6  -3  639.81   38.49
   0   6  -3  558.71   32.33
   0   6   3  602.36   33.24
   0   6  -3  565.36   34.79
   0   6   3  674.98   40.64
   0  -6   4  139.55   13.13
   0  -6  -4  149.66   28.35
   0   6  -4  133.70   11.49
   0   6   4  139.18    9.29
   0   6  -4  128.72   24.48
   0   6   4  143.05   18.27
   0  -6   5   67.96    9.58
   0  -6  -5   50.17   16.21
   0   6  -5   66.28   10.71
   0   6   5   53.05    4.15
   0   6  -5   55.77   18.21
   0   6   5   62.56   31.30
   0  -6   6  163.66   14.91
   0  -6  -6  148.22   14.61
   0   6  -6  157.16   14.53
   0   6   6  143.18    9.45
   0   6  -6  135.19   11.38
   0   6   6  156.52   19.38
   0  -6   7  546.39   32.89
   0  -6  -7  553.47   33.65
   0   6  -7  548.70   32.76
   0   6   7  494.92   27.31
   0   6  -7  568.05   34.43
   0   6   7  566.27   35.48
   0  -6   8  123.96   12.89
   0  -6  -8  118.44   17.86
   0   6  -8  101.15   14.62
   0   6   8  100.01    7.02
   0   6  -8  143.17   10.99
   0   6   8  124.34   54.72
   0  -6   9  815.97   44.00
   0  -6  -9  815.16   43.83
   0   6  -9  867.76   47.84
   0   6   9  868.18   45.07
   0   6  -9  814.38   46.43
   0   6   9  924.05   50.19
   0  -6  10   32.62   17.45
   0  -6 -10   57.86    9.22
   0   6 -10   53.19   16.25
   0   6  10   37.28   20.63
   0   6 -10   53.03    6.45
   0   6  10   45.06   26.08
   0  -6  11  751.28   35.72
   0  -6 -11  782.96   40.39
   0   6 -11  822.70   38.83
   0   6  11  774.38   32.40
   0   6 -11  798.92   35.67
   0   6  11  766.97   36.96
   0  -6  12  112.08   17.26
   0  -6 -12  124.19   12.92
   0   6 -12  110.31   41.38
   0   6  12  108.93    9.08
   0   6 -12  117.15    8.12
   0   6  12   64.43   15.34
   0  -6  13  283.92   20.73
   0  -6 -13  272.77   20.02
   0   6 -13  279.07   41.83
   0   6  13  272.65   13.91
   0   6 -13  240.34   21.04
   0   6  13  275.63   47.96
   0  -6  14   99.65   37.15
   0  -6 -14   78.51   14.81
   0   6 -14   82.59   41.31
   0   6 -14   71.58    8.19
   0   6  14   53.26   12.27
   0  -6  15  118.13   14.21
   0  -6 -15  144.15   14.51
   0   6 -15  146.16   14.50
   0   6 -15  121.21   16.24
   0   6  15  140.12   22.25
   0  -6  16    9.62    8.83
   0  -6 -16   14.61   14.53
   0   6 -16   11.76    8.91
   0   6 -16    6.35    4.35
   0   6  16   -0.45    5.55
   0  -6  17   14.44    8.74
   0  -6 -17   19.37    9.25
   0   6 -17   18.09   15.26
   0   6  17   19.12   16.82
   0  -6  18   52.22   26.75
   0  -6 -18   58.92   33.17
   0   6 -18   35.64   30.08
   0   6  18   60.65   48.02
   0  -6  19  425.04   33.30
   0  -6 -19  554.91   28.54
   0   6 -19  497.83   30.07
   0   6  19  523.40   22.78
   0  -6  20    1.83    5.80
   0  -6 -20    7.90    9.97
   0   6 -20   13.74   12.06
   0   6  20    3.71    6.50
   0  -6  21  134.97   59.33
   0  -6 -21  168.84   17.25
   0   6 -21  161.75   22.35
   0   6  21  144.21   26.78
   0  -6  22    9.80   10.46
   0  -6 -22   17.05   14.17
   0   6 -22    3.69    9.68
   0   6  22    4.56    9.34
   0  -6  23   32.97   19.23
   0  -6 -23   48.22   28.80
   0   6 -23   49.96   28.34
   0   6  23   41.51   38.14
   0  -6 -24    2.43    5.12
   0   6 -24   -8.12   13.18
   0   6  24    3.40    6.33
   0  -6 -25    3.45   11.78
   0   6 -25   13.58   11.09
   0   6 -25   10.41   14.70
   0   6  25   12.02   10.72
   0  -6 -26   -5.69   12.28
   0   6 -26    5.57    3.89
   0   6 -26    5.79    7.55
   0   6  26    6.38    6.32
   0  -7   0   12.79   10.50
   0   7   0   -2.83    5.67
   0   7   0   -2.68    8.79
   0  -7   1   10.44    9.45
   0  -7  -1   14.79    8.49
   0   7  -1   16.19    7.72
   0   7   1   18.32    5.20
   0   7  -1   21.69    9.95
   0   7   1   11.55    8.84
   0  -7   2    7.69    7.52
   0  -7  -2   10.74    8.84
   0   7  -2   -0.52    6.98
   0   7   2    8.79    5.09
   0   7   2   17.16    9.95
   0   7  -2    8.95   10.13
   0  -7   3  331.29   29.91
   0  -7  -3  264.71   18.71
   0   7  -3  357.40   19.34
   0   7   3  304.70   15.25
   0   7   3  277.15   18.26
   0   7  -3  282.98   17.26
   0  -7   4   70.37   11.59
   0  -7  -4   55.19   11.91
   0   7  -4   46.31    7.81
   0   7   4   58.11    5.83
   0   7  -4   61.42    7.93
   0   7   4   46.58   18.63
   0  -7   5   -0.65    5.31
   0  -7  -5   -4.30    9.41
   0   7  -5   -4.64    7.24
   0   7   5   -1.01    3.97
   0   7  -5    8.20   10.30
   0   7   5    1.11    6.34
   0  -7   6   70.55   37.26
   0  -7  -6   79.61   14.75
   0   7  -6   76.16   10.14
   0   7   6  121.21    6.63
   0   7  -6   71.92    8.63
   0   7   6   72.25   23.14
   0  -7   7   32.52   13.41
   0  -7  -7   24.99   23.97
   0   7  -7   23.44   12.24
   0   7   7   27.69   12.56
   0   7  -7   36.77   13.14
   0   7   7   18.19   12.42
   0  -7   8   94.46    9.71
   0  -7  -8   97.28   20.88
   0   7  -8  100.63   13.42
   0   7   8   83.33    6.09
   0   7  -8   89.10   10.55
   0   7   8  120.16   17.35
   0  -7   9    7.85    8.56
   0  -7  -9   16.66   12.12
   0   7  -9   22.65   13.35
   0   7   9   15.29    6.15
   0   7  -9   10.89    9.54
   0   7   9   10.39    9.89
   0  -7  10   12.17    8.78
   0  -7 -10    2.10   10.67
   0   7 -10   -1.21    9.53
   0   7  10   -0.56    2.97
   0   7 -10    6.71    5.63
   0   7  10    2.17    8.82
   0  -7  11  126.07   13.09
   0  -7 -11  142.95   42.58
   0   7 -11  139.61   11.23
   0   7  11  155.46    5.76
   0   7 -11  144.79   11.93
   0   7  11  106.91   40.04
   0  -7  12   75.62   13.97
   0  -7 -12   94.90   14.49
   0   7 -12   68.29   41.68
   0   7 -12   67.98    8.24
   0   7  12   79.01   30.80
   0  -7  13   22.66    9.18
   0  -7 -13   11.07    9.89
   0   7 -13   10.87   10.12
   0   7 -13    7.62    4.23
   0   7  13    7.81   10.16
   0  -7  14    9.26    8.63
   0  -7 -14   19.26   10.35
   0   7 -14   24.51   14.43
   0   7 -14   13.72    6.21
   0   7  14   12.81    6.77
   0  -7  15   15.49    9.15
   0  -7 -15   12.70   10.10
   0   7 -15   13.77   12.72
   0   7 -15   10.19    5.12
   0   7  15   16.62   11.20
   0  -7  16    6.04    5.47
   0  -7 -16    6.39    9.22
   0   7 -16    3.44   10.26
   0   7  16   15.35   11.60
   0  -7  17   24.28    8.60
   0  -7 -17   19.89   15.55
   0   7 -17   24.42   12.45
   0   7  17   23.49   13.22
   0  -7  18   -3.68    9.79
   0  -7 -18    1.29    9.40
   0   7 -18    2.67    7.02
   0   7  18    0.12    8.45
   0  -7  19   -0.44    5.83
   0  -7 -19   11.39   13.95
   0   7 -19   -3.42   12.05
   0   7  19  -10.83   12.30
   0  -7  20   14.25   11.63
   0  -7 -20    8.10    8.10
   0   7 -20   15.94   15.73
   0   7  20    7.82   11.74
   0  -7  21   42.34   22.30
   0  -7 -21   28.51   15.96
   0   7 -21   46.19   19.85
   0   7  21   42.28   25.23
   0  -7  22    7.24    5.43
   0  -7 -22    2.71    6.98
   0   7 -22    3.08   12.09
   0   7  22    2.25    9.31
   0  -7  23   52.50   24.98
   0  -7 -23   74.85   26.83
   0   7 -23   66.73   40.24
   0   7  23   59.37   38.71
   0  -7  24   40.70   28.33
   0  -7 -24   21.95   13.10
   0   7 -24   53.20   30.94
   0   7  24   49.05   27.81
   0  -8   0  115.25   14.49
   0   8   0  105.97    9.27
   0   8   0  102.03   19.28
   0  -8   1   17.42   11.91
   0  -8  -1   15.22   11.53
   0   8  -1    7.70    9.38
   0   8   1    8.13    7.31
   0   8  -1    9.97    8.86
   0   8   1    9.00   11.54
   0  -8   2  429.59   32.45
   0  -8  -2  393.60   32.32
   0   8  -2  448.01   31.33
   0   8   2  381.30   25.33
   0   8  -2  432.32   43.88
   0   8   2  415.44   30.68
   0  -8   3   24.66   10.78
   0  -8  -3   28.93   10.34
   0   8  -3   12.18    8.28
   0   8   3    6.16    5.46
   0   8  -3   19.88   10.44
   0   8   3   10.25   10.04
   0  -8   4   52.18   10.21
   0  -8  -4   43.17   12.86
   0   8  -4   55.13    9.02
   0   8   4   48.96   22.06
   0   8  -4   63.32   10.07
   0   8   4   52.76   13.54
   0  -8   5   94.63   36.60
   0  -8  -5   80.15   32.27
   0   8  -5  109.53   14.83
   0   8   5   90.28    8.76
   0   8  -5  102.68   14.72
   0   8   5   87.56   16.61
   0  -8   6  291.65   44.20
   0  -8  -6  323.44   28.27
   0   8  -6  278.45   24.22
   0   8   6  337.01   24.97
   0   8  -6  274.40   30.98
   0   8   6  307.53   26.90
   0  -8   7   34.59   17.59
   0  -8  -7   52.33   10.00
   0   8  -7   66.33   14.69
   0   8   7   64.34    8.53
   0   8  -7   51.32   11.94
   0   8   7   54.10   13.02
   0  -8   8  146.77   19.18
   0  -8  -8  149.36   16.44
   0   8  -8  151.88   33.44
   0   8   8  144.69    9.63
   0   8  -8  144.13   15.66
   0   8   8  164.26   16.30
   0  -8   9   41.43   12.55
   0  -8  -9   23.02   10.08
   0   8  -9   17.03   13.60
   0   8   9   26.30   14.63
   0   8  -9   17.72   11.65
   0   8   9   16.19   17.01
   0  -8  10  315.55   22.41
   0  -8 -10  283.46   27.46
   0   8 -10  301.34   34.47
   0   8 -10  262.45   26.68
   0   8  10  268.11   21.94
   0  -8  11    7.42    7.69
   0  -8 -11    6.29    7.90
   0   8 -11    7.67    7.25
   0   8 -11    5.77    6.48
   0   8  11   17.81   12.19
   0  -8  12  212.97   19.46
   0  -8 -12  209.81   20.66
   0   8 -12  233.56   24.51
   0   8 -12  193.93   14.71
   0   8  12  234.51   21.59
   0  -8  13    2.27    4.23
   0  -8 -13    9.62   11.12
   0   8 -13    7.37    5.98
   0   8 -13    6.25    6.41
   0   8  13   -0.25    7.36
   0  -8  14    8.58   10.26
   0  -8 -14   22.78   11.16
   0   8 -14    4.38   11.49
   0   8 -14   19.01    8.88
   0   8  14   18.52   10.94
   0  -8  15   20.23   10.80
   0  -8 -15   26.06   12.06
   0   8 -15   22.15   12.39
   0   8  15   25.46   15.77
   0  -8  16   79.94   11.76
   0  -8 -16   77.91   41.42
   0   8 -16   84.76   53.24
   0   8  16   79.11   46.25
   0  -8  17    8.39    8.65
   0  -8 -17   16.19   12.16
   0   8 -17   12.05   10.53
   0   8  17    7.77   10.92
   0  -8  18   99.86   50.11
   0  -8 -18   65.40   32.68
   0   8 -18   75.96   44.13
   0   8  18   89.80   44.33
   0  -8  19    5.90    7.07
   0  -8 -19    8.41    9.52
   0   8 -19    3.24   12.87
   0   8  19    2.60    6.14
   0  -8  20   12.67    7.72
   0  -8 -20   28.30   13.80
   0   8 -20   17.79   17.30
   0   8  20   24.69   12.78
   0  -8  21    2.98    4.59
   0  -8 -21    2.49    6.78
   0   8 -21    3.84   11.14
   0   8  21   11.10   13.72
   0  -8  22   28.85   18.19
   0  -8 -22   45.85   23.80
   0   8 -22   40.72   16.37
   0   8  22   20.94   16.32
   0  -9   0   -1.72    9.16
   0   9   0   -3.13    6.05
   0   9   0   -6.05   10.74
   0  -9   1   18.68    9.93
   0  -9  -1    6.78    9.14
   0   9  -1   11.81    6.82
   0   9   1    7.00    5.75
   0   9  -1    6.46    8.72
   0   9   1   10.93   14.83
   0  -9   2   51.88   10.41
   0  -9  -2   37.68   22.62
   0   9   2   53.14    8.65
   0   9  -2   70.22   11.87
   0   9  -2   31.26   17.18
   0   9   2   44.26   19.80
   0  -9   3    9.91   10.78
   0  -9  -3   -1.49    9.05
   0   9   3   -6.05    5.75
   0   9  -3    3.24    8.09
   0   9  -3    5.14    9.50
   0   9   3    2.23   10.17
   0  -9   4   18.35   10.79
   0  -9  -4    9.83   13.72
   0   9   4   12.05    5.77
   0   9  -4   12.58   10.12
   0   9  -4   11.14   12.88
   0   9   4   15.12   11.61
   0  -9   5   -4.40   11.19
   0  -9  -5    1.19    9.58
   0   9  -5    1.93    7.51
   0   9   5    2.91    5.60
   0   9  -5    0.56    9.94
   0   9   5    7.05    9.24
   0  -9   6    0.81    3.85
   0  -9  -6   -2.49    6.26
   0   9  -6   -0.87    7.54
   0   9   6    9.34    5.05
   0   9  -6   12.10    7.49
   0   9   6    5.69    6.09
   0  -9   7   -0.44   10.02
   0  -9  -7   -1.58   10.06
   0   9  -7   -3.56    9.01
   0   9   7    0.79    4.02
   0   9  -7    5.81    6.57
   0   9   7   -1.19   11.63
   0  -9   8   16.54   10.24
   0  -9  -8    3.33   10.56
   0   9  -8    0.75    4.37
   0   9  -8    5.66    5.88
   0   9   8    7.36   11.51
   0  -9   9   12.60   11.03
   0  -9  -9    8.66   10.14
   0   9  -9    1.03   11.76
   0   9  -9   -1.51    9.59
   0   9   9   17.19   17.65
   0  -9  10    2.13    6.79
   0  -9 -10    9.99    7.10
   0   9 -10    3.75    5.48
   0   9 -10    6.13    4.43
   0   9  10    3.21   13.28
   0  -9  11    5.00    8.53
   0  -9 -11    7.29   11.99
   0   9 -11   -0.33   10.53
   0   9 -11    3.97    8.14
   0   9  11    8.40   14.07
   0  -9  12  118.62   15.42
   0  -9 -12   88.12   40.29
   0   9 -12  111.73   14.67
   0   9 -12  113.35   13.01
   0   9  12  139.65   22.75
   0  -9  13    2.71    9.87
   0  -9 -13   -3.17    7.68
   0   9 -13    5.97    8.77
   0   9  13   -1.27   12.46
   0  -9  14    3.88    9.97
   0  -9 -14   -6.22   11.41
   0   9 -14    2.38    8.00
   0   9  14    9.13    8.27
   0  -9  15    5.00    9.67
   0  -9 -15   10.74   11.75
   0   9 -15    4.11    8.77
   0   9  15   10.43   12.38
   0  -9  16   -1.68    9.68
   0  -9 -16    8.69   11.41
   0   9 -16  -14.44   12.50
   0   9  16    4.36    7.53
   0  -9  17    5.21    4.97
   0  -9 -17    1.86    6.92
   0   9 -17   10.58   13.69
   0   9  17   10.97   14.04
   0  -9  18   17.13   15.29
   0  -9 -18    7.90   12.26
   0   9 -18   -1.89    8.26
   0   9  18   -0.77   13.71
   0 -10   0   19.07   15.82
   0  10   0   15.52    9.81
   0  10   0    6.78   18.60
   0 -10   1  106.23   18.35
   0 -10  -1   78.36   34.68
   0  10   1   68.51   33.07
   0  10  -1   77.53    9.11
   0  10   1   98.98   15.37
   0  10  -1   94.52   13.82
   0 -10   2   32.71   11.85
   0 -10  -2   36.01   12.67
   0  10  -2   25.86   17.63
   0  10   2   32.67   18.32
   0  10   2   33.62   17.49
   0  10  -2   34.68   18.56
   0 -10   3   92.40   17.04
   0 -10  -3  110.03   19.55
   0  10  -3   49.04   26.93
   0  10   3   54.50   29.25
   0  10  -3   57.72   11.93
   0  10   3   70.99   39.33
   0 -10   4   12.30   11.30
   0 -10  -4   11.26   12.38
   0  10  -4    7.56    7.76
   0  10   4   21.98   10.14
   0  10  -4   16.71   17.78
   0  10   4    6.89   15.11
   0 -10   5    1.61    7.50
   0 -10  -5    8.76   12.40
   0  10  -5    1.25    8.54
   0  10  -5    0.80    8.29
   0  10   5    7.97   12.38
   0 -10   6   36.84   24.70
   0 -10  -6   58.59   16.48
   0  10  -6   38.81   25.29
   0  10  -6   37.64   19.97
   0  10   6   50.34   25.61
   0 -10   7   61.86   44.07
   0 -10  -7   64.14   19.17
   0  10  -7   69.05   29.27
   0  10  -7   58.86   11.11
   0  10   7   64.54   48.28
   0 -10   8   16.92   13.44
   0 -10  -8   18.98   10.36
   0  10  -8    8.34    6.61
   0  10  -8    2.87    8.66
   0  10   8   20.81   14.23
   0 -10   9   98.64   16.16
   0 -10  -9   81.21   16.09
   0  10  -9   56.27   46.88
   0  10  -9   62.36   39.30
   0  10   9   90.72   16.82
   0 -10  10   66.43   15.60
   0 -10 -10   43.46   26.94
   0  10 -10   51.18   22.51
   0  10 -10   35.97   33.09
   0  10  10   94.66   24.78
   0 -10  11   42.33   22.77
   0 -10 -11   74.96   15.24
   0  10 -11   33.51   31.51
   0  10 -11   54.35    9.01
   0  10  11   34.92   24.54
   0 -10  12   14.62   10.40
   0 -10 -12    6.02    8.28
   0  10 -12   14.65   11.42
   0  10  12   10.79   10.90
   0 -10  13   18.59   19.48
   0 -10 -13   21.68   10.59
   0  10 -13   31.02   23.13
   0  10  13   14.53   15.98
   0 -10  14   10.14    9.36
   0 -10 -14   -0.49    9.92
   0  10 -14   27.11   16.41
   0  10  14   32.53   15.40
   0 -11   0    9.46   10.41
   0  11   0    4.41    7.06
   0  11   0   -2.50   10.44
   0 -11   1   -2.95    9.88
   0 -11  -1    6.35    9.75
   0  11  -1    5.99    7.13
   0  11   1    6.16   13.19
   0  11  -1    7.42   10.40
   0 -11   2   -2.17    9.68
   0 -11  -2   -1.59    7.96
   0  11  -2    3.35    2.91
   0  11  -2   -5.14   11.46
   0  11   2    5.93   12.64
   0 -11   3   18.24   15.63
   0 -11  -3   19.43   12.24
   0  11  -3   10.40    6.99
   0  11  -3   15.71   11.51
   0  11   3    5.87    9.59
   0 -11   4   16.99   11.77
   0 -11  -4    9.66    7.43
   0  11  -4    2.71    6.91
   0  11  -4   15.58   10.76
   0  11   4   -1.45   13.10
   0 -11   5   -4.46    9.63
   0 -11  -5   13.76   10.47
   0  11  -5   -3.00   10.21
   0  11  -5    5.05    5.25
   0  11   5   -6.45   13.34
   0 -11   6    6.74    3.39
   0 -11  -6   11.30   16.36
   0  11  -6   23.99   11.76
   0  11  -6    0.60   10.14
   0  11   6    6.39    8.58
   0 -11   7   -0.86   10.47
   0 -11  -7   -4.57   11.35
   0  11  -7    5.69    6.64
   0  11  -7   -5.90    9.12
   0  11   7    6.46   13.14
   1   0 -31    3.09   10.59
   1   0 -30   15.03   16.99
   1   0 -30    4.59    6.46
   1   0 -29  105.94   13.75
   1   0 -29  101.53    9.91
   1   0 -28   -1.60    8.01
   1   0 -28    5.72    6.60
   1   0 -27   -1.45   10.48
   1   0 -27    2.89    4.95
   1   0 -26    8.99   10.50
   1   0 -26    3.47    4.13
   1   0 -25    6.50    4.90
   1   0 -25    2.42    6.08
  -1   0  25    2.07    6.28
   1   0 -24    6.19    5.02
   1   0 -24   14.01    9.72
  -1   0  24    2.67    4.88
   1   0 -23   75.94   31.03
   1   0 -23   83.01   28.99
  -1   0  23   96.04   10.02
   1   0 -22    8.29    8.20
   1   0 -22   -2.92    6.80
  -1   0  22   -0.86    4.74
   1   0 -21   34.19   17.35
   1   0 -21   43.40    7.18
  -1   0  21   33.47   12.93
   1   0 -20    5.78    7.94
   1   0 -20   -3.27    6.64
  -1   0  20   -0.29    4.28
   1   0 -19   43.49   20.61
   1   0 -19   34.02   15.80
  -1   0  19   43.11   15.68
   1   0 -18    3.01    7.85
   1   0 -18   -0.82    6.29
  -1   0  18    0.01    4.23
   1   0 -17   65.99    7.71
   1   0 -17   85.30   10.13
  -1   0  17   77.12    5.65
   1   0 -16    2.57    4.02
   1   0 -16   -1.46    7.18
  -1   0  16   -2.73    4.85
   1   0 -15  583.04   19.53
   1   0 -15  645.29   21.55
  -1   0  15  613.47   19.45
   1   0 -14   -0.14   10.74
   1   0 -14    2.83    3.61
  -1   0  14    0.97    2.03
   1   0 -13 1381.39   39.86
   1   0 -13 1228.04   37.67
  -1   0  13 1255.02   35.67
   1   0 -12    6.69    8.70
   1   0 -12   -0.17   23.45
  -1   0  12    0.22    2.05
   1   0 -11  462.65   13.94
   1   0 -11  458.41   14.76
  -1   0  11  418.19   13.05
   1   0 -10   -0.19    2.64
   1   0 -10   -0.84    6.06
  -1   0  10    2.20    2.16
   1   0 -10   -1.57    2.55
   1   0  -9  147.76   11.05
   1   0  -9  165.87   11.46
  -1   0   9  155.98   10.70
   1   0  -9  135.77    9.39
   1   0  -8    2.46    3.74
  -1   0   8   -1.02    2.28
   1   0  -8    1.86    2.76
  -1   0   8   -0.64    2.83
  -1   0   8   -0.12    2.69
   1   0  -8   -3.90    2.65
   1   0  -7  464.24   12.45
  -1   0   7  523.52   12.40
   1   0  -7  518.54   13.08
  -1   0   7  511.46   12.59
  -1   0   7  525.58   13.33
   1   0  -7  525.24   12.72
   1   0  -6    1.88    2.03
  -1   0   6    1.17    2.20
   1   0  -6    8.10    4.21
  -1   0   6    0.75    2.30
  -1   0   6    0.52    2.26
   1   0  -6    0.03    2.25
   1   0  -5  364.91    9.17
  -1   0   5  354.43    8.52
   1   0  -5  402.59   10.45
  -1   0   5  393.17    9.72
  -1   0   5  360.70   12.68
   1   0  -5  399.67    9.86
   1   0  -4    0.47    1.45
  -1   0   4   -0.12    1.41
   1   0  -4    1.02    2.58
  -1   0   4    0.37    1.78
  -1   0   4    0.41    1.01
   1   0  -4    0.76    1.50
   1   0  -3 5491.31  262.80
  -1   0   3 5236.52  250.53
   1   0  -2    0.22    0.86
  -1   0   2    2.85    1.15
   1   0  -2   -0.31    1.67
  -1   0   2    0.70    1.30
  -1   0   2    1.53    1.75
   1   0  -2    0.37    0.96
   1   0  -1  124.24    7.58
  -1   0   1  129.49    7.92
  -1   0   1  124.10    7.73
   1   0  -1  133.34    8.28
  -1   0   1  139.48    8.77
  -1   0   1  123.89    7.78
   1   0   0    1.51    1.72
  -1   0   0    0.06    1.38
   1   0   0    1.40    2.13
  -1   0   0    1.01    1.02
  -1   0   0    0.68    1.11
   1   0   0    2.54    1.42
   1   0   1 2553.60   52.64
  -1   0  -1 2751.58   56.61
   1   0   1 2382.23   49.59
  -1   0  -1 2413.20   49.89
   1   0   1 2347.79   48.73
  -1   0  -1 2638.42   54.61
   1   0   2    1.68    2.29
  -1   0  -2    0.70    2.36
   1   0   2    0.58    0.88
  -1   0  -2   -0.89    1.64
   1   0   2    0.84    1.36
  -1   0  -2   -1.28    1.37
   1   0   3 1967.31   41.52
  -1   0  -3 1977.30   41.55
  -1   0  -3 1928.09   41.51
  -1   0  -3 1992.77   41.64
   1   0   3 1880.89   39.03
  -1   0  -3 2190.75   45.31
   1   0   4   -0.35    2.03
  -1   0  -4    1.81    2.45
  -1   0  -4    1.21    1.67
   1   0   4    0.48    1.29
  -1   0  -4    1.54    1.22
   1   0   5  685.93   17.50
  -1   0  -5  741.94   18.37
  -1   0  -5  726.27   16.20
   1   0   5  687.60   15.30
   1   0   5  704.41   15.83
  -1   0  -5  671.18   14.82
   1   0   6   -0.54    3.33
  -1   0  -6   -2.17    3.65
  -1   0  -6   -1.62    1.94
   1   0   6    1.49    1.61
   1   0   6    0.42    1.09
  -1   0  -6    0.59    0.99
   1   0   7 5016.09  241.57
  -1   0  -7 5136.41  245.90
   1   0   7 4551.09  217.99
  -1   0  -7 4409.33   90.38
  -1   0  -8   -0.77    4.09
  -1   0  -8   -1.07    2.59
   1   0   8    3.24    2.77
   1   0   8   -0.48    1.31
  -1   0  -8    1.27    2.07
  -1   0  -9   66.96    5.15
  -1   0  -9   73.58    5.28
   1   0   9   62.21    4.07
   1   0   9   68.78    4.16
  -1   0  -9   61.09    3.58
  -1   0 -10    2.16    3.25
  -1   0 -10    2.22    1.76
   1   0  10    1.68    1.37
   1   0  10    0.36    1.52
  -1   0 -10    0.81    1.09
  -1   0 -11   22.38    6.70
  -1   0 -11   13.82    2.84
   1   0  11   17.37    2.29
  -1   0 -11   15.52    1.80
  -1   0 -12    3.98    6.82
  -1   0 -12    3.35    3.65
   1   0  12   -0.93    2.21
  -1   0 -12   -0.03    1.79
  -1   0 -13 1015.66   31.03
  -1   0 -13  965.90   28.69
   1   0  13 1039.64   28.83
  -1   0 -13  880.47   24.80
  -1   0 -14    2.29    7.44
  -1   0 -14   -2.47    4.05
   1   0  14   -1.54    3.73
  -1   0 -14    0.56    1.49
  -1   0 -15 1173.87   47.61
  -1   0 -15 1119.97   44.50
   1   0  15 1025.90   40.45
  -1   0 -15 1048.46   40.35
  -1   0 -16   -6.09   20.07
  -1   0 -16    3.69    5.60
   1   0  16   -5.86   15.99
  -1   0 -16    0.64    1.35
  -1   0 -17 1282.53   70.39
  -1   0 -17 1239.40   68.05
   1   0  17 1183.55   63.18
  -1   0 -17 1086.34   58.19
  -1   0 -18   -3.15    5.24
  -1   0 -18    3.52    4.67
   1   0  18   -0.46    2.61
  -1   0 -18   -0.09    0.79
  -1   0 -19  183.42   11.78
  -1   0 -19  189.34   11.39
   1   0  19  196.86    9.91
  -1   0 -20    5.22    6.56
  -1   0 -20   -2.15    4.59
   1   0  20    1.12    2.23
  -1   0 -21   83.72   38.13
  -1   0 -21   81.00    8.07
   1   0  21   80.80    5.08
  -1   0 -22    2.47    6.86
  -1   0 -22    0.67    4.33
  -1   0 -23 1000.59   34.13
  -1   0 -23  905.65   43.05
  -1   0 -24    1.76    5.90
  -1   0 -24   -1.87    5.85
  -1   0 -25   64.23   31.78
  -1   0 -25   70.98   15.62
  -1   0 -26    9.06   12.41
  -1   0 -26   -6.05    5.91
  -1   0 -27  217.43   44.97
  -1   0 -28    7.42    9.08
  -1   0 -29   -9.28   10.84
  -1   0 -30   17.49   12.78
   1  -1 -31   33.47   14.43
   1   1 -31    9.48   10.18
   1   1 -31   12.66   20.62
   1  -1 -30   44.18   46.61
   1   1 -30   56.47   26.71
   1   1 -30   54.32   10.40
   1  -1 -29   60.15   37.26
   1   1 -29   40.38   23.42
   1   1 -29   63.12   10.16
   1  -1 -28   98.49   15.34
   1   1 -28   78.28   31.53
   1  -1 -28   67.11    7.31
   1   1 -28   68.65   35.10
   1  -1 -27  304.31   34.01
   1   1 -27  295.65   20.49
   1  -1 -27  249.45   29.86
   1   1 -27  280.09   49.43
   1  -1 -26  417.00   21.83
   1   1 -26  469.30   20.84
   1  -1 -26  432.70   14.31
   1   1 -26  464.14   18.34
  -1   1  26  483.86   27.22
   1  -1 -25  176.03   15.90
   1   1 -25  186.66   32.49
   1  -1 -25  151.55   20.67
   1   1 -25  144.40   12.94
  -1   1  25  183.59   13.78
   1  -1 -24   29.81   16.62
   1   1 -24   43.26   28.92
   1  -1 -24   28.64   12.18
   1   1 -24   37.26   17.72
  -1   1  24   36.09   15.75
  -1  -1  24   42.54   17.58
   1  -1 -23   98.38   13.31
   1   1 -23   98.20   16.10
   1  -1 -23   95.99   10.48
   1   1 -23   98.87   12.07
  -1   1  23  110.74   11.60
  -1  -1  23  115.14   24.23
   1  -1 -22   15.60   11.97
   1   1 -22   15.25    9.70
   1  -1 -22   13.10    6.00
   1   1 -22   15.70    8.44
  -1   1  22    6.51    5.85
  -1  -1  22   15.59    7.61
   1  -1 -21   59.49   30.81
   1   1 -21   94.62   35.07
   1  -1 -21   87.54    6.41
   1   1 -21   65.53   32.31
  -1   1  21   87.18   17.71
  -1  -1  21   96.69   13.20
   1  -1 -20  212.38   17.08
   1   1 -20  213.89   15.10
   1  -1 -20  210.45   12.57
   1   1 -20  189.36   12.16
  -1   1  20  229.00   13.59
  -1  -1  20  257.41   13.73
   1  -1 -19  330.19   29.00
   1   1 -19  333.10   20.57
   1  -1 -19  272.28   15.80
   1   1 -19  348.36   22.46
  -1   1  19  297.63   17.17
  -1  -1  19  388.14   21.43
   1   1 -18  731.28   39.74
   1  -1 -18  699.08   41.80
   1   1 -18  776.72   41.41
  -1   1  18  747.87   43.37
  -1  -1  18  806.78   40.91
   1  -1 -17  676.97   53.35
   1   1 -17  688.86   40.88
   1  -1 -17  672.65   38.59
   1   1 -17  701.89   39.91
  -1   1  17  710.13   40.38
  -1  -1  17  746.97   41.52
   1  -1 -16  796.03   39.36
   1   1 -16  831.30   37.14
   1  -1 -16  812.62   34.15
  -1   1  16  818.83   33.84
  -1  -1  16  883.27   40.28
   1  -1 -15 1349.29   56.13
   1   1 -15 1330.01   54.67
   1  -1 -15 1240.10   49.45
  -1   1  15 1366.84   64.82
  -1  -1  15 1396.17   55.67
   1  -1 -14  432.68   22.00
   1  -1 -14  391.82   19.56
   1   1 -14  424.82   13.29
  -1   1  14  444.60   17.02
  -1  -1  14  435.68   14.68
   1  -1 -13  229.01   14.73
   1   1 -13  229.46   13.14
   1  -1 -13  243.40   13.53
   1   1 -13  241.86   19.23
  -1   1  13  227.79   12.73
  -1  -1  13  249.63   13.14
   1  -1 -12 1015.99   26.80
   1   1 -12  885.69   23.19
   1  -1 -12  962.37   24.33
   1   1 -12  925.42   25.34
  -1   1  12 1065.54   27.54
  -1  -1  12  939.34   26.59
   1  -1 -11  673.95   19.34
   1   1 -11  668.31   21.15
   1  -1 -11  628.82   18.03
   1   1 -11  658.60   23.24
  -1  -1  11  626.97   18.02
  -1   1  11  655.16   19.59
  -1  -1  11  624.66   17.41
   1  -1 -10  794.81   29.47
   1  -1 -10  862.10   21.83
   1   1 -10  798.46   27.82
  -1  -1  10  785.18   20.91
  -1   1  10  827.42   21.68
  -1  -1  10  727.36   18.48
   1  -1  -9 1089.14   25.57
   1   1  -9 1020.30   23.52
   1  -1  -9 1047.44   25.51
  -1   1   9  897.01   23.32
   1   1  -9  992.05   24.51
  -1  -1   9 1021.37   24.41
  -1   1   9  946.52   24.57
  -1  -1   9 1070.78   25.90
   1   1  -8 1089.00   24.80
   1  -1  -8 1088.44   25.62
   1   1  -8 1064.47   34.36
   1  -1  -8 1055.15   24.04
  -1   1   8 1048.91   23.69
   1   1  -8 1079.78   25.73
  -1  -1   8 1136.24   26.01
  -1   1   8  991.14   24.97
  -1  -1   8 1081.18   24.87
   1   1  -7 2491.12   52.60
   1  -1  -7 2350.16   51.69
   1   1  -7 2418.93   53.74
   1  -1  -7 2507.62   53.12
  -1   1   7 2407.56   50.91
   1   1  -7 2562.50   59.17
  -1  -1   7 2576.59   54.76
  -1   1   7 2405.57   51.84
   1  -1  -7 2239.62   51.29
  -1  -1   7 2261.53   48.30
   1   1  -6 3697.32   77.02
   1  -1  -6 3609.97   76.61
  -1   1   6 3595.30   75.12
   1   1  -6 3912.67   80.67
   1  -1  -6 3905.82   81.32
  -1   1   6 3668.66   76.72
   1   1  -6 3524.53   82.01
  -1  -1   6 3794.73   79.08
  -1  -1   6 3715.00   78.48
  -1   1   6 3522.06   85.16
   1  -1  -6 3395.86   71.57
  -1  -1   6 3790.30   78.52
   1   1  -5 1737.86   36.78
   1  -1  -5 1717.86   38.59
  -1   1   5 1725.91   37.12
   1   1  -5 1772.54   37.11
   1  -1  -5 1685.03   36.05
  -1   1   5 1595.86   34.51
   1   1  -5 1659.35   36.72
  -1  -1   5 1731.70   37.60
   1   1  -5 1656.45   37.03
  -1  -1   5 1764.67   38.35
  -1   1   5 1678.62   36.56
   1  -1  -5 1743.22   37.12
   1   1  -4  262.71    6.46
   1  -1  -4  251.31    7.63
  -1   1   4  244.49    6.90
   1   1  -4  228.73   11.55
   1  -1  -4  257.45    7.70
  -1   1   4  252.34    6.94
   1   1  -4  243.86    7.23
  -1  -1   4  239.92    6.82
   1   1  -4  244.34    7.59
  -1  -1   4  254.94    7.05
  -1   1   4  253.75    7.41
   1  -1  -4  227.14   12.62
  -1  -1   3   25.79    2.09
   1   1  -3   24.12    2.07
   1  -1  -3   26.54    8.81
  -1   1   3   22.74    2.28
   1  -1  -3   26.97    2.73
  -1   1   3   22.93    2.33
   1   1  -3   27.50    3.49
  -1  -1   3   27.11    2.47
   1   1  -3   23.12   10.20
  -1  -1   3   21.55    2.57
  -1   1   3   25.89    3.04
   1  -1  -3   26.29    8.94
   1  -1  -2   34.49    3.32
  -1   1   2   40.16    3.47
   1  -1  -2   36.93    3.48
   1   1  -2   44.08    6.57
  -1  -1   2   36.99    3.09
   1   1  -2   37.25    3.83
  -1  -1   2   38.24    3.16
  -1   1   2   35.54    4.13
   1  -1  -1  735.03   16.81
  -1   1   1  625.90   15.50
   1  -1  -1  634.18   14.93
  -1   1   1  721.12   16.66
   1   1  -1  697.59   15.59
  -1  -1   1  685.23   15.11
   1   1  -1  676.59   16.80
  -1  -1   1  722.27   16.29
  -1   1   1  772.25   17.14
   1  -1  -1  674.41   14.93
   1  -1   0    9.35    1.86
  -1   1   0   12.10    4.20
  -1  -1   0   11.35    1.73
   1   1   0    2.40    2.00
  -1   1   0    7.93    3.28
   1  -1   0   10.32    4.51
   1   1   0    8.98    1.28
  -1  -1   0   10.66    1.31
   1   1   0    9.54    2.12
  -1  -1   0   11.45    4.68
  -1   1   0    7.07    6.40
   1  -1   0   11.61    1.87
  -1   1  -1 2409.19   50.42
   1  -1   1 2567.96   53.83
  -1  -1  -1 2613.37   53.52
   1  -1   1 2606.69   54.88
  -1   1  -1 2280.51   48.22
   1   1   1 2537.97   52.28
  -1  -1  -1 2422.22   49.81
   1   1   1 2551.72   53.52
  -1  -1  -1 2464.11   51.64
  -1   1  -1 2445.28   50.65
   1  -1   1 2763.88   56.98
   1  -1   2 2616.33   55.38
  -1  -1  -2 2387.06   49.31
   1   1   2 2258.08   46.56
  -1  -1  -2 2347.07   48.20
  -1   1  -2 2424.86   50.73
   1   1   2 2185.68   46.37
  -1  -1  -2 2154.03   46.37
  -1   1  -2 2288.81   47.22
   1  -1   3   64.50    5.88
  -1   1  -3   54.42    4.35
  -1  -1  -3   58.89    4.42
   1   1   3   57.88    3.99
   1   1   3   60.33    3.94
  -1  -1  -3   59.07    4.18
  -1   1  -3   64.08    5.43
   1  -1   3   53.62    4.02
   1   1   3   55.77    4.94
  -1  -1  -3   58.39    4.34
  -1   1  -3   55.44    4.84
   1  -1   3   59.25    4.25
   1  -1   4  421.98   10.74
   1  -1   5 3625.19   76.19
  -1   1  -5 3299.89   69.09
  -1  -1  -5 3785.31   92.59
   1   1   5 3226.36   67.02
  -1  -1  -5 3554.93   72.62
  -1   1  -5 3350.66   70.99
   1  -1   5 3140.33   65.58
   1   1   5 3487.77   72.90
  -1  -1  -5 3100.73   66.25
   1  -1   6   16.44    4.38
  -1  -1  -6   18.71    8.60
   1   1   6   16.58    4.65
  -1  -1  -6   19.48    1.95
  -1  -1  -6   18.33    1.64
  -1   1  -6   16.55   11.89
   1  -1   6   18.20    7.04
   1   1   6   17.62    8.45
  -1  -1  -6   17.64    3.00
   1  -1   7  186.87   11.23
  -1  -1  -7  181.98   10.20
  -1  -1  -7  195.72   10.28
  -1   1  -7  180.41   10.10
   1  -1   7  176.67    9.79
   1   1   7  191.63   10.66
   1   1   7  203.86   11.21
  -1  -1  -7  142.54    9.17
   1  -1   8  832.09   20.86
  -1  -1  -8  894.10   20.88
  -1  -1  -8  869.57   19.14
  -1   1  -8  804.82   19.79
   1   1   8  803.16   17.86
   1   1   8  833.92   19.68
  -1  -1  -8  743.07   17.54
   1  -1   9  496.77   15.33
  -1  -1  -9  485.42   15.73
  -1  -1  -9  431.05   11.02
  -1   1  -9  475.38   13.44
   1   1   9  412.36   10.79
  -1  -1  -9  406.83   11.34
   1  -1  10  129.61    9.39
  -1  -1 -10  136.82    8.60
  -1  -1 -10  140.83    7.68
  -1   1 -10  139.60    9.00
   1   1  10  139.33    7.42
   1   1  10  145.13    8.77
  -1  -1 -10  126.80    7.80
   1  -1  11  117.56   12.06
  -1  -1 -11  108.01   10.85
  -1  -1 -11   94.48    6.09
  -1   1 -11   89.58    6.42
   1   1  11  103.53    5.94
   1   1  11   94.10    6.62
  -1  -1 -11   87.35    5.36
   1  -1  12  331.36   18.80
  -1  -1 -12  328.48   17.12
  -1  -1 -12  350.45   17.62
  -1   1 -12  317.43   17.89
   1   1  12  318.98   16.01
   1   1  12  342.22   16.95
  -1  -1 -12  283.67   13.89
   1  -1  13 1081.95   36.41
  -1  -1 -13 1112.81   41.80
  -1  -1 -13 1030.47   29.07
  -1   1 -13 1095.60   32.49
   1   1  13 1069.00   29.46
   1   1  13 1074.36   31.11
  -1  -1 -14  566.71   37.80
  -1   1 -14  583.33   30.01
  -1  -1 -14  579.26   23.46
  -1   1 -14  581.62   25.85
   1  -1  14  570.45   21.60
   1   1  14  581.29   24.35
  -1  -1 -15   90.09    8.54
  -1   1 -15  114.35   32.42
  -1  -1 -15   97.44    4.76
  -1   1 -15   81.87    9.45
   1  -1  15   78.13    1.47
   1   1  15   82.98   10.47
  -1  -1 -16   -2.57    7.61
  -1   1 -16    6.48    8.19
  -1  -1 -16    3.43    2.67
  -1   1 -16    4.35    4.17
   1  -1  16    3.35    1.60
   1   1  16    2.95    3.47
  -1  -1 -17    4.69    6.41
  -1   1 -17    5.72    5.76
  -1  -1 -17    4.47    4.21
  -1   1 -17    7.82    5.77
   1  -1  17    3.83    1.67
   1   1  17    1.60    1.92
  -1  -1 -18    3.02    7.88
  -1   1 -18    9.18    5.64
  -1  -1 -18    5.00    5.25
  -1   1 -18    5.43    7.21
   1  -1  18    4.82    1.54
   1   1  18    6.85    3.86
  -1  -1 -19    0.61    8.67
  -1   1 -19    7.94    4.34
  -1  -1 -19    1.36    3.64
  -1   1 -19    1.80    1.58
   1   1  19    2.93    1.98
  -1  -1 -20   16.55   12.85
  -1   1 -20    6.40    4.24
  -1  -1 -20    9.25    3.67
  -1   1 -20    5.22    8.28
   1   1  20    4.36    3.32
  -1  -1 -21  347.84   26.80
  -1   1 -21  343.95   25.64
  -1  -1 -21  317.66   21.02
  -1   1 -21  323.83   38.71
   1   1  21  341.67   22.79
  -1  -1 -22   46.56   24.63
  -1   1 -22   51.08   30.64
  -1  -1 -22   53.59   10.65
  -1   1 -22   70.63   13.78
   1   1  22   46.31    5.20
  -1  -1 -23   56.89   12.25
  -1   1 -23   34.33   30.81
  -1  -1 -23   49.34    8.45
  -1   1 -23   57.68    9.50
  -1  -1 -24  332.18   23.25
  -1   1 -24  300.79   21.86
  -1  -1 -24  274.11   15.51
  -1   1 -24  289.23   19.27
  -1  -1 -25   32.83   13.96
  -1   1 -25   36.76   14.54
  -1   1 -25   37.59   18.35
  -1  -1 -26   37.70   17.86
  -1   1 -26   26.37   21.69
  -1   1 -26   27.40    7.05
  -1  -1 -27   -1.15   11.06
  -1   1 -27   -8.14   10.87
  -1   1 -27    7.05    6.26
  -1  -1 -28    6.45    6.97
  -1   1 -28    4.45    6.58
  -1   1 -28    2.58    5.46
  -1  -1 -29   14.95   13.31
  -1   1 -29    5.40    4.63
  -1  -1 -30    1.79   13.18
  -1   1 -30    5.23   10.79
   1  -2 -30   29.42   29.17
   1   2 -30   24.32   20.97
   1  -2 -29   -8.36   12.99
   1   2 -29    9.17    7.09
   1   2 -29    6.45    9.08
   1  -2 -28   13.84   14.08
   1   2 -28   10.31   12.91
   1   2 -28    8.89    7.92
   1  -2 -27    2.50    8.87
   1   2 -27    1.20    9.68
   1   2 -27   -4.51   10.35
  -1   2  27    3.80    7.68
   1  -2 -26   -1.25   12.19
   1   2 -26   -2.90   10.08
   1  -2 -26    0.94    3.75
   1   2 -26    0.91    7.80
  -1   2  26    0.09    4.42
   1  -2 -25   12.79   10.48
   1   2 -25    6.64   11.10
   1  -2 -25    4.15    3.30
   1   2 -25   10.88    9.72
  -1   2  25   13.60    7.36
   1  -2 -24   99.00   22.03
   1   2 -24   78.03   40.34
   1  -2 -24   71.83    7.09
   1   2 -24   85.68    9.70
  -1   2  24   68.79   33.77
   1  -2 -23   -1.69   10.61
   1   2 -23    3.49    2.73
   1  -2 -23    4.14    3.46
   1   2 -23   15.79    8.23
  -1   2  23    9.04    5.41
  -1  -2  23    8.94    3.19
   1  -2 -22   29.85   10.08
   1   2 -22   27.54   14.88
   1  -2 -22   29.98   16.93
   1   2 -22   32.73   11.17
  -1   2  22   37.50   16.09
  -1  -2  22   31.14   11.35
   1  -2 -21   11.62   10.55
   1   2 -21   17.88   10.99
   1  -2 -21   12.47    8.86
   1   2 -21   15.73    6.29
  -1   2  21   13.29    8.28
  -1  -2  21   13.04    5.98
   1  -2 -20  130.90   13.19
   1   2 -20  113.25   22.01
   1  -2 -20  102.80    6.13
   1   2 -20  105.48    9.93
  -1   2  20  123.37   27.29
  -1  -2  20  115.85    5.50
   1  -2 -19   13.12   10.54
   1   2 -19    5.80    6.00
   1  -2 -19    8.55    7.30
   1   2 -19   11.20    9.16
  -1   2  19   18.95    8.66
  -1  -2  19   12.79    5.99
   1  -2 -18  247.07   18.18
   1   2 -18  214.38   16.42
   1  -2 -18  189.07   14.04
   1   2 -18  204.11   15.66
  -1   2  18  212.27   13.93
  -1  -2  18  211.10   12.66
   1  -2 -17   18.38    8.80
   1   2 -17   23.96    9.10
   1  -2 -17   23.33   11.42
   1   2 -17   26.55   11.91
  -1   2  17   27.70   14.04
  -1  -2  17   22.25    8.73
   1  -2 -16  185.58   16.82
   1   2 -16  191.15   13.98
   1  -2 -16  191.47   16.32
   1   2 -16  166.83   12.55
  -1   2  16  224.97   16.48
  -1  -2  16  178.94   12.21
   1  -2 -15   18.93    6.91
   1   2 -15   16.05    8.01
   1  -2 -15   17.06    4.69
   1   2 -15   14.49    7.44
  -1   2  15    4.78    7.88
  -1  -2  15   21.38    3.50
   1  -2 -14   59.99    6.86
   1   2 -14   56.58   14.39
   1  -2 -14   68.97    6.44
   1   2 -14   52.56    6.47
  -1   2  14   60.70   11.68
  -1  -2  14   61.60    4.98
   1  -2 -13   15.32    7.32
   1   2 -13   12.84    6.53
   1  -2 -13   27.12   13.85
   1   2 -13   11.77    9.32
  -1   2  13   12.78    7.47
  -1  -2  13   15.18    2.94
   1  -2 -12  637.42   21.56
   1   2 -12  621.99   23.04
   1  -2 -12  661.48   20.17
   1   2 -12  589.51   20.81
  -1   2  12  660.50   21.73
  -1  -2  12  641.22   19.13
   1  -2 -11   25.18   13.10
   1  -2 -11   18.19    3.20
   1   2 -11   15.62   11.52
  -1   2  11   19.76    8.49
  -1  -2  11   21.34    9.43
  -1  -2  10  212.29   12.46
   1  -2 -10  232.32    9.97
   1  -2 -10  234.63    6.56
   1   2 -10  212.50   12.64
  -1   2  10  211.31   12.14
  -1  -2  10  229.23   12.49
  -1  -2   9  221.96   18.59
   1  -2  -9  198.83   11.68
   1  -2  -9  202.80   13.15
  -1   2   9  187.96   10.48
   1   2  -9  190.31   11.18
   1   2  -9  212.48   12.87
  -1  -2   9  197.71   11.84
  -1   2   9  226.90   13.29
  -1  -2   8   66.02    5.31
   1   2  -8   61.62    4.31
   1  -2  -8   66.42    5.95
   1  -2  -8   77.04    5.39
  -1   2   8   80.44    9.08
   1   2  -8   74.19    6.77
   1   2  -8   76.36    5.99
  -1  -2   8   67.66    5.15
  -1   2   8   66.95    6.11
  -1  -2   7    0.11    2.33
   1   2  -7    4.09    2.79
   1  -2  -7    4.03    2.65
   1  -2  -7    2.09    2.84
  -1   2   7    1.57    1.46
   1   2  -7   -3.37   10.45
   1   2  -7    3.17    4.57
  -1  -2   7    6.76    3.87
  -1   2   7   -0.94    5.68
  -1  -2   6  360.05   10.32
   1   2  -6  361.98    9.49
   1  -2  -6  374.86   11.70
   1  -2  -6  330.96    9.33
  -1   2   6  338.06    8.94
   1   2  -6  378.98   11.34
   1   2  -6  352.41   10.82
  -1  -2   6  325.91    9.15
  -1   2   6  410.11   11.88
  -1  -2   5   45.70    6.47
   1   2  -5   48.00    4.03
   1  -2  -5   47.41    4.85
   1  -2  -5   46.67    4.76
  -1   2   5   45.27    4.75
   1   2  -5   23.70   16.87
   1   2  -5   56.34    5.92
  -1  -2   5   43.44    3.90
  -1   2   5   39.49   19.15
  -1  -2   4 2667.43   55.92
   1   2  -4 2823.60   58.80
   1  -2  -4 2330.34   50.12
   1  -2  -4 2674.64   57.10
  -1   2   4 2485.92   52.93
   1   2  -4 2573.36   54.78
  -1  -2   4 2514.22   53.19
   1   2  -4 2616.64   55.85
  -1  -2   4 2481.98   52.67
  -1   2   4 2520.36   53.85
  -1  -2   3    4.03    2.00
   1   2  -3    4.19    2.61
   1  -2  -3    3.24    2.84
  -1   2   3    3.23    3.52
   1  -2  -3    6.31    5.57
  -1   2   3    5.30    2.62
   1   2  -3    4.85   10.56
  -1  -2   3    3.05    3.84
   1   2  -3    5.28    3.99
  -1  -2   3    3.12    2.72
  -1   2   3    3.76    3.68
   1  -2  -3    3.33    3.96
  -1  -2   2   19.89    5.53
   1   2  -2   18.93    2.23
   1  -2  -2   18.17   10.76
  -1   2   2   17.14    7.16
   1  -2  -2   20.57   10.37
  -1   2   2   19.27    8.18
   1   2  -2   13.88    3.71
  -1  -2   2   15.00    2.79
   1   2  -2   17.36    3.36
  -1  -2   2   21.04    3.15
  -1   2   2   23.14   10.56
   1  -2  -2   18.06    2.30
  -1  -2   1  182.26    9.50
   1  -2  -1  178.07   10.43
  -1   2   1  155.83   10.33
   1   2  -1  174.15   10.83
   1  -2  -1  192.53   11.24
  -1   2   1  158.07   10.17
   1   2  -1  164.94   11.75
  -1  -2   1  174.18   10.87
   1   2  -1  184.21   10.30
  -1  -2   1  182.64   10.13
  -1   2   1  190.37   10.62
   1  -2  -1  174.19   10.89
   1  -2   0   17.86    3.52
  -1   2   0   24.68    3.63
  -1  -2   0   22.33    2.38
   1   2   0   20.90    2.20
  -1   2   0   19.16    3.03
   1   2   0   23.38    2.92
  -1  -2   0   19.32    1.92
  -1   2   0   29.11    3.99
   1   2   0   25.61    8.77
  -1  -2   0   17.43    8.71
  -1   2   0   18.76    2.81
   1  -2   0   19.47    2.34
   1  -2   1   -0.13    3.97
  -1   2  -1    3.87    2.84
  -1  -2  -1    1.46    1.60
   1   2   1    0.26    1.64
  -1   2  -1    2.24    1.53
   1   2   1    0.34    1.32
  -1  -2  -1    0.37    0.89
  -1   2  -1    2.15    3.58
   1   2   1    9.08   14.75
  -1   2  -1   -2.15    3.19
   1  -2   1   -1.41    2.26
   1  -2   2 1811.03   39.77
  -1   2  -2 1661.48   36.65
  -1  -2  -2 1693.38   36.22
   1   2   2 1673.61   36.03
   1   2   2 1810.73   37.77
  -1  -2  -2 1616.93   33.57
   1  -2   2 1936.39   41.32
   1   2   2 1749.80   38.59
  -1  -2  -2 1896.70   41.48
  -1   2  -2 1753.36   38.04
   1  -2   2 1805.44   38.96
   1  -2   3  274.07    9.50
  -1   2  -3  258.24    9.44
  -1  -2  -3  250.27    7.33
   1   2   3  259.26    7.92
   1   2   3  244.17    5.73
  -1  -2  -3  211.47   10.66
  -1   2  -3  251.75    8.65
   1  -2   3  206.96   11.03
   1   2   3  253.79    9.15
  -1  -2  -3  215.77   11.77
  -1   2  -3  243.87    6.84
   1  -2   3  226.35   27.95
   1  -2   4 5389.51  258.57
  -1  -2  -4 5139.19  246.38
   1   2   4 5754.88  275.66
  -1   2  -4 5074.87  243.89
   1   2   4 6074.63  291.58
  -1  -2  -4 4615.84  222.00
   1  -2   4 5619.23  269.29
   1  -2   5  692.88   22.03
  -1  -2  -5  626.76   15.72
   1   2   5  608.68   14.56
  -1   2  -5  641.57   16.26
   1   2   5  648.95   17.14
  -1  -2  -5  608.46   15.77
   1  -2   5  572.16   13.23
   1  -2   7    4.91    4.66
  -1  -2  -7    7.21    6.53
  -1   2  -7    9.11    4.09
  -1   2  -7    9.76    1.70
   1   2   7    8.39    4.15
   1  -2   7   10.49    1.69
   1  -2   8  220.24   13.79
  -1  -2  -8  249.63    8.99
  -1   2  -8  240.41    7.10
  -1   2  -8  231.72   11.32
   1   2   8  262.37   10.40
   1  -2   9    3.05    3.64
  -1  -2  -9    5.62    5.54
  -1  -2  -9    2.36    1.45
  -1   2  -9    5.44    3.68
   1   2   9    5.89    4.38
   1  -2  10  131.88    9.41
  -1  -2 -10  134.76    9.59
  -1  -2 -10  127.78    6.95
  -1   2 -10  127.19    8.88
   1   2  10  130.37    6.58
   1   2  10  150.87   10.77
   1  -2  11   69.76    7.78
  -1  -2 -11   76.26    8.10
  -1  -2 -11   62.77    3.42
  -1   2 -11   71.76    7.21
   1   2  11   63.00    4.68
   1   2  11   72.76   12.96
   1  -2  13    1.96    3.05
  -1  -2 -13    1.77    7.44
  -1  -2 -13   -2.44    1.76
  -1   2 -13   -1.14    6.65
   1   2  13   -1.31    2.97
   1   2  13   -3.08    7.73
   1  -2  14 1337.28   59.10
  -1  -2 -14 1296.10   52.82
  -1  -2 -14 1234.37   47.95
  -1   2 -14 1355.35   54.96
   1   2  14 1346.87   51.68
   1   2  14 1388.65   55.85
   1  -2  15   32.84    7.45
  -1  -2 -15   25.92    8.92
  -1  -2 -15   25.20    8.33
  -1   2 -15   28.85   10.22
   1   2  15   33.02    4.21
   1   2  15   31.35   16.50
   1  -2  16 1028.77   73.57
  -1  -2 -16 1062.72   59.21
  -1  -2 -16  969.50   51.90
  -1   2 -16  984.52   54.89
   1   2  16 1058.09   56.77
   1   2  16 1103.25   62.16
  -1  -2 -17   24.08   24.33
  -1  -2 -17   22.27    4.95
  -1   2 -17   18.81    9.90
   1   2  17   15.28    7.83
   1   2  17   21.10   13.74
  -1  -2 -18  457.31   24.13
  -1   2 -18  449.88   22.79
  -1  -2 -18  424.23   18.15
  -1   2 -18  434.33   23.56
   1   2  18  404.07   19.10
  -1  -2 -19    7.09    6.95
  -1   2 -19   -0.77    8.84
  -1  -2 -19    2.79    1.71
  -1   2 -19    5.93    5.78
   1   2  19    2.99    3.93
  -1  -2 -20   45.29   28.05
  -1   2 -20   48.24   15.23
  -1  -2 -20   39.50    8.68
  -1   2 -20   43.63   16.44
   1   2  20   33.56   18.31
  -1  -2 -21   37.24   20.79
  -1   2 -21   33.15   18.22
  -1  -2 -21   25.66   11.69
  -1   2 -21   13.93   11.81
   1   2  21   21.88   11.17
  -1  -2 -22  398.40   32.24
  -1   2 -22  396.63   30.59
  -1   2 -22  385.35   30.57
   1   2  22  426.30   31.76
  -1  -2 -23    4.14   10.77
  -1   2 -23   -0.16   10.51
  -1   2 -23    0.80    3.54
   1   2  23   -0.33    3.16
  -1  -2 -24  307.15   20.94
  -1   2 -24  325.92   22.76
  -1   2 -24  311.84   21.19
   1   2  24  267.38   15.83
  -1  -2 -25    3.30    8.28
  -1   2 -25   -5.43   11.63
  -1   2 -25    1.59    4.47
  -1  -2 -26  319.33   24.27
  -1   2 -26  345.55   22.51
  -1   2 -26  312.98   18.86
  -1  -2 -27   38.05   13.97
  -1   2 -27   20.90   16.32
  -1   2 -27   34.85    9.34
  -1  -2 -28   55.14   27.25
  -1   2 -28   32.78   19.72
  -1   2 -28   43.86   23.37
  -1  -2 -29   -4.35   14.90
  -1   2 -29   11.35    8.72
  -1   2 -29    6.62    3.81
  -1  -2 -30   14.70   11.29
  -1   2 -30    6.38    7.38
  -1   2 -30    1.25    4.97
   1  -3 -30   17.23   17.13
   1   3 -30   49.97   12.71
   1   3 -30   30.36   21.58
   1  -3 -29   20.03   12.48
   1   3 -29   19.19   16.74
   1   3 -29   15.88   14.32
   1  -3 -28  100.76   51.11
   1   3 -28  140.76   14.22
   1   3 -28  162.01   17.35
  -1   3  28  128.13   13.43
   1  -3 -27  270.56   66.56
   1   3 -27  242.49   14.78
   1   3 -27  250.33   16.75
  -1   3  27  279.33   18.73
   1  -3 -26  210.00   23.82
   1   3 -26  241.17   20.14
   1   3 -26  214.21   16.76
  -1   3  26  235.23   16.51
   1  -3 -25   74.17   38.28
   1   3 -25   57.52   33.13
   1   3 -25   59.75   25.79
  -1   3  25   71.82   35.74
   1  -3 -24  156.59   16.94
   1   3 -24  134.76   13.69
   1   3 -24  131.31   22.18
  -1   3  24  105.15   46.38
   1  -3 -23  115.17   55.25
   1   3 -23  118.74   13.24
   1  -3 -23  110.82   14.64
   1   3 -23  109.80   13.31
  -1   3  23  142.92   13.45
   1  -3 -22   60.56   27.80
   1   3 -22   70.67   25.88
   1  -3 -22   46.43    8.79
   1   3 -22   60.46   10.01
  -1   3  22   61.79   35.08
  -1  -3  22   57.96    8.26
   1  -3 -21   62.34   29.89
   1   3 -21   82.38   28.96
   1  -3 -21   78.67   13.01
   1   3 -21   78.72   40.46
  -1   3  21   88.02   10.50
  -1  -3  21   70.90   14.12
   1  -3 -20  193.53   24.00
   1   3 -20  189.26   15.33
   1  -3 -20  171.39   13.11
   1   3 -20  176.65   14.88
  -1   3  20  201.67   16.88
  -1  -3  20  182.30   11.53
   1  -3 -19   30.49   15.76
   1   3 -19   29.39   13.46
   1  -3 -19   34.30   17.20
   1   3 -19   42.40   11.56
  -1   3  19   34.72   16.51
  -1  -3  19   30.54   11.71
   1  -3 -18  750.33   37.57
   1   3 -18  682.69   35.99
   1  -3 -18  655.66   39.05
   1   3 -18  636.59   39.75
  -1   3  18  627.04   29.22
  -1  -3  18  678.02   29.83
   1  -3 -17  583.09   36.40
   1   3 -17  624.30   33.94
   1  -3 -17  579.62   37.10
   1   3 -17  571.83   32.94
  -1   3  17  611.47   33.98
  -1  -3  17  608.87   36.51
   1  -3 -16  264.94   29.82
   1   3 -16  269.58   18.24
   1  -3 -16  290.82   18.00
   1   3 -16  232.14   39.12
  -1   3  16  247.61   20.30
  -1  -3  16  242.92   15.35
   1  -3 -15  928.98   53.82
   1  -3 -15  710.01   43.31
   1   3 -15  704.17   40.70
  -1   3  15  696.67   41.74
  -1  -3  15  739.03   41.21
  -1  -3  14  667.31   30.24
   1  -3 -14  759.50   34.73
   1  -3 -14  738.44   30.97
   1   3 -14  765.39   34.09
  -1   3  14  782.97   35.96
  -1  -3  14  684.56   27.79
  -1  -3  13  619.92   30.59
   1  -3 -13  641.04   29.44
   1  -3 -13  670.31   28.03
   1   3 -13  709.59   31.96
  -1   3  13  629.96   28.29
  -1  -3  13  661.33   26.98
  -1  -3  12   60.89   22.77
   1  -3 -12   71.25    8.06
   1  -3 -12   71.42    7.42
   1   3 -12   63.30   36.75
   1   3 -12   58.62    7.12
  -1   3  12   42.60   21.23
  -1  -3  11  437.59   15.59
   1  -3 -11  446.30   17.17
   1  -3 -11  506.19   16.34
   1   3 -11  432.81   18.55
   1   3 -11  445.11   21.85
  -1   3  11  468.34   19.29
  -1  -3  10  522.09   19.13
   1  -3 -10  506.29   18.08
   1  -3 -10  615.32   19.04
   1   3 -10  550.00   19.18
   1   3 -10  503.00   21.53
  -1   3  10  531.68   21.15
  -1  -3   9  227.60   13.42
   1  -3  -9  234.19   11.13
   1  -3  -9  228.12   13.32
   1   3  -9  209.14   14.98
   1   3  -9  209.13   13.55
  -1   3   9  210.58   14.46
  -1  -3   8 1784.30   42.70
   1  -3  -8 1835.16   45.45
   1  -3  -8 1686.23   42.28
  -1   3   8 1740.71   41.00
   1   3  -8 1591.04   38.81
   1   3  -8 1745.40   43.78
  -1   3   8 1759.41   43.21
  -1  -3   7 1976.51   46.64
   1  -3  -7 1872.45   45.44
   1  -3  -7 2049.74   48.76
  -1   3   7 1880.26   45.99
   1   3  -7 2061.24   53.38
   1   3  -7 1954.13   50.01
  -1   3   7 1761.73   42.60
  -1  -3   6 1155.36   28.24
   1   3  -6 1155.67   28.45
   1  -3  -6 1015.50   25.19
   1   3  -6  987.72   27.39
   1   3  -6 1132.89   29.55
  -1   3   6 1087.94   48.07
  -1  -3   5  520.22   14.15
   1   3  -5  503.79   13.58
   1  -3  -5  497.24   15.26
   1  -3  -5  500.67   14.08
  -1   3   5  449.30   14.84
   1   3  -5  476.09   16.29
   1   3  -5  498.97   14.58
  -1   3   5  551.80   16.33
  -1  -3   4  849.07   22.05
   1   3  -4  803.13   19.97
   1  -3  -4  888.36   23.63
   1  -3  -4  923.23   24.48
  -1   3   4  786.80   21.47
   1   3  -4  817.78   22.36
   1   3  -4  803.73   21.79
  -1   3   4  881.25   23.90
  -1  -3   3   12.52    3.92
   1   3  -3   11.09    2.89
   1  -3  -3    8.67    8.41
  -1   3   3    8.72    4.12
   1   3  -3   11.84    9.16
   1   3  -3    7.85    7.41
  -1   3   3   10.86    6.66
  -1  -3   2   17.75    6.16
   1  -3  -2   12.23    7.73
   1   3  -2   18.65    2.60
   1   3  -2   13.06   11.04
  -1  -3   2    9.50    3.73
  -1   3   2   28.72   13.16
   1   3  -2   13.98    7.22
  -1   3   2   17.22    7.72
  -1  -3   1 1084.99   26.30
   1  -3  -1 1199.37   28.74
   1   3  -1 1025.63   23.74
   1   3  -1 1083.19   36.78
  -1  -3   1 1048.25   23.31
  -1   3   1 1152.96   26.02
   1   3  -1 1070.98   26.05
  -1   3   1 1053.06   25.54
   1  -3   0 1425.39   34.53
  -1  -3   0 1338.01   30.50
   1   3   0 1281.13   28.32
   1   3   0 1477.63   31.88
  -1  -3   0 1403.44   30.31
  -1   3   0 1439.77   32.77
   1   3   0 1449.46   33.62
  -1   3   0 1373.38   33.21
   1  -3   1  540.30   15.14
  -1  -3  -1  580.93   14.94
   1   3   1  576.37   15.80
   1   3   1  557.83   16.57
  -1  -3  -1  564.41   13.08
  -1   3  -1  554.69   14.38
   1   3   1  521.17   14.57
  -1   3  -1  562.06   15.47
   1  -3   1  504.35   13.51
  -1  -3  -2  676.98   16.58
   1   3   2  628.11   15.10
   1   3   2  640.95   14.54
  -1   3  -2  639.24   17.78
   1   3   2  651.13   18.20
  -1   3  -2  620.52   15.97
   1  -3   2  600.36   14.74
   1  -3   3  114.86    9.21
  -1  -3  -3  119.36    8.45
   1   3   3  110.25    7.64
   1   3   3   99.60    6.42
  -1   3  -3  107.81   10.48
  -1  -3  -3  103.52    6.49
   1   3   3  102.12    8.39
  -1   3  -3  154.92   10.94
   1  -3   3  102.06    9.39
   1  -3   4 1358.50   34.20
  -1  -3  -4 1389.18   33.42
   1   3   4 1425.37   32.09
  -1   3  -4 1240.89   30.92
  -1  -3  -4 1201.60   27.28
   1   3   4 1444.47   36.53
  -1   3  -4 1211.53   29.42
   1  -3   4 1356.84   31.73
   1  -3   5 1250.79   37.70
  -1  -3  -5 1142.33   29.17
   1   3   5 1161.84   26.01
  -1   3  -5 1310.93   32.32
   1   3   5 1215.58   31.89
  -1   3  -5 1158.49   27.94
   1  -3   5 1124.93   29.74
   1  -3   6   -0.32    3.67
  -1  -3  -6    6.52    5.92
  -1   3  -6    2.80    4.99
   1   3   6    2.77    3.66
  -1   3  -6    5.72    3.50
   1  -3   6    4.52    2.23
   1  -3   7 1813.80   44.99
  -1  -3  -7 1600.49   41.48
  -1   3  -7 1639.06   40.64
  -1   3  -7 1600.75   37.64
   1   3   7 1690.43   41.98
   1  -3   7 1557.52   36.07
   1  -3   8  387.23   14.48
  -1  -3  -8  386.90   16.32
  -1   3  -8  405.10   14.78
  -1   3  -8  387.40   10.66
   1   3   8  387.50   26.17
   1  -3   8  344.57   12.31
   1  -3   9  111.27   14.78
  -1  -3  -9   98.01    7.85
  -1   3  -9  103.67    8.36
  -1   3  -9  107.99    7.33
   1   3   9  101.35    8.72
   1  -3  10  248.38   16.18
  -1  -3 -10  246.65   15.76
  -1   3 -10  235.90   14.77
  -1   3 -10  242.48   11.42
   1   3  10  250.27   14.98
   1  -3  10  223.59   10.52
   1  -3  11   32.95    8.99
  -1  -3 -11   18.77    8.35
  -1   3 -11   19.97    6.50
  -1   3 -11   15.96    2.81
   1   3  11   13.65   14.82
   1  -3  11   17.23    1.25
   1  -3  12  724.71   37.93
  -1  -3 -12  733.62   31.60
  -1   3 -12  727.43   32.31
   1   3  12  725.25   31.87
   1  -3  12  654.74   24.78
   1  -3  12  644.25   24.41
   1  -3  13  369.34   20.31
  -1  -3 -13  392.70   19.34
  -1   3 -13  398.56   20.33
   1   3  13  367.02   29.35
   1  -3  14  325.46   24.77
  -1  -3 -14  328.46   20.88
  -1   3 -14  306.40   23.23
   1   3  14  290.36   27.76
   1  -3  15  139.44   14.25
  -1  -3 -15  117.97   10.83
  -1  -3 -15  121.52    6.89
  -1   3 -15  135.59   13.20
   1   3  15  119.19    6.53
   1   3  15  123.54   12.98
   1  -3  16   54.04   24.57
  -1  -3 -16   53.12    8.67
  -1  -3 -16   52.89    2.09
  -1   3 -16   54.21   26.29
   1   3  16   50.16    2.66
   1   3  16   57.89    6.71
   1  -3  17   26.22   14.07
  -1  -3 -17   52.79   16.55
  -1  -3 -17   30.21    3.68
  -1   3 -17   35.28    7.79
   1   3  17   29.45    1.45
   1   3  17   31.98   16.44
   1  -3  18   21.70    9.41
  -1  -3 -18   19.82   13.07
  -1  -3 -18   18.81    5.24
  -1   3 -18   22.40   18.38
   1   3  18   20.31    8.57
   1  -3  19   39.92   19.07
  -1  -3 -19   36.74   19.13
  -1   3 -19   30.32   20.12
   1   3  19   28.48   14.62
  -1  -3 -20  158.42   17.01
  -1   3 -20  166.48   21.49
   1   3  20  157.11   10.06
  -1  -3 -21  137.67   15.30
  -1   3 -21  134.10   17.49
  -1   3 -21  141.67   16.03
   1   3  21  122.85   48.77
  -1  -3 -22  116.57   46.67
  -1   3 -22  104.64   40.59
  -1   3 -22   97.65    9.93
   1   3  22  112.10   21.00
  -1  -3 -23   63.59   31.32
  -1   3 -23   50.74   23.43
  -1   3 -23   49.93   24.43
   1   3  23   44.52   21.51
  -1  -3 -24   26.37   14.83
  -1   3 -24   26.40   13.99
  -1   3 -24   17.01    7.61
   1   3  24   25.15   11.76
  -1  -3 -25    1.70    5.04
  -1   3 -25   -2.31   12.07
  -1   3 -25    3.13    4.36
   1   3  25    2.76    6.32
  -1  -3 -26    5.05    7.72
  -1   3 -26    5.30    9.19
  -1   3 -26    2.44    3.78
  -1  -3 -27    6.59   12.07
  -1   3 -27   21.74   18.06
  -1   3 -27   21.91    9.26
  -1  -3 -28   48.40   13.28
  -1   3 -28   19.21   21.03
  -1   3 -28   41.97   13.18
  -1  -3 -29    9.85   12.87
  -1   3 -29    6.91    7.21
  -1   3 -29   17.72    9.42
   1  -4 -29   12.87   13.83
   1   4 -29   33.18   22.87
   1   4 -29   36.00   10.61
  -1   4  29   24.28   20.29
   1  -4 -28    2.83    6.89
   1   4 -28    4.27   10.70
   1   4 -28    5.91    5.28
  -1   4  28   -3.18   10.62
   1  -4 -27    7.79    3.77
   1   4 -27    5.67    5.62
   1   4 -27    3.72    7.34
  -1   4  27    2.00    6.27
   1  -4 -26    8.76    7.48
   1   4 -26    2.59    8.75
   1   4 -26   15.26    9.81
  -1   4  26    6.61   10.11
   1  -4 -25   13.01   19.65
   1   4 -25   21.96   12.47
   1   4 -25   11.15   16.40
  -1   4  25   17.99    8.53
   1  -4 -24   11.98    9.54
   1   4 -24   18.47   10.57
   1   4 -24   19.22   13.21
  -1   4  24   16.51   15.01
   1  -4 -23    1.19    8.47
   1   4 -23    2.17    5.49
   1   4 -23   11.59    8.12
  -1   4  23    4.85    4.61
   1  -4 -22   46.32   14.15
   1   4 -22   45.04   21.64
   1   4 -22   34.14    8.87
  -1   4  22   44.72   22.28
   1  -4 -21    2.22    7.34
   1   4 -21    1.58    4.50
   1  -4 -21    2.36    3.00
   1   4 -21   10.03    8.92
  -1   4  21   -1.06    9.44
  -1  -4  21    2.77    3.56
   1  -4 -20   -3.70   11.20
   1   4 -20    5.50    6.05
   1  -4 -20    0.37    3.76
   1   4 -20    1.93    9.79
  -1   4  20    8.72    4.15
  -1  -4  20    0.84    2.48
   1  -4 -19   77.84   32.57
   1   4 -19   91.67   10.55
   1  -4 -19   80.69    5.73
   1   4 -19   84.77   11.48
  -1   4  19   81.38   34.92
  -1  -4  19   73.14   17.36
   1  -4 -18  146.68   13.49
   1  -4 -18  153.63   10.69
   1   4 -18  128.45   13.83
  -1   4  18  137.48   12.04
  -1  -4  18  136.79    9.14
  -1  -4  17   11.82    5.72
   1  -4 -17   17.07    8.75
   1  -4 -17   21.63   11.89
   1   4 -17   20.45   15.06
  -1   4  17   19.71    6.11
  -1  -4  17   21.57    6.46
  -1  -4  16   -5.16    5.76
   1  -4 -16    7.00    4.63
   1  -4 -16   -0.39    4.05
   1   4 -16   -8.89   10.15
  -1   4  16   -7.18    6.86
  -1  -4  16    2.01    3.37
  -1  -4  15  299.21   19.55
   1  -4 -15  357.39   22.72
   1  -4 -15  340.92   19.70
   1   4 -15  317.23   24.91
  -1   4  15  324.00   20.23
  -1  -4  14  124.24   12.20
   1  -4 -14  130.72   12.31
   1  -4 -14  117.85   14.23
   1   4 -14  119.89   11.74
   1   4 -14  131.13   12.45
  -1   4  14  111.45   11.84
  -1  -4  13  223.18   20.24
   1  -4 -13  225.72   18.56
   1  -4 -13  219.83   15.17
   1   4 -13  235.71   16.95
   1   4 -13  226.95   15.06
  -1   4  13  224.51   16.01
  -1  -4  12  114.03    9.97
   1  -4 -12  106.93   11.65
   1  -4 -12  107.31    6.51
   1   4 -12  106.39    9.67
   1   4 -12   96.49    6.60
  -1   4  12  106.64    8.75
  -1  -4  11    1.21    4.15
   1  -4 -11    8.42    7.16
   1  -4 -11    1.65    3.63
   1   4 -11    3.37    5.86
   1   4 -11   -0.96    5.04
  -1   4  11   -4.04    7.45
  -1  -4  10   88.58    7.31
   1  -4 -10   80.25   10.73
   1  -4 -10   81.15    7.46
   1   4 -10   87.88    8.17
   1   4 -10   91.20    6.05
  -1   4  10   80.98    7.93
  -1  -4   9   19.81    3.84
   1  -4  -9   20.63    7.89
   1  -4  -9   18.90    9.42
   1   4  -9   29.37    6.32
   1   4  -9   25.08    7.00
  -1   4   9   23.51   10.40
  -1  -4   8   97.88    7.38
   1  -4  -8   91.91    8.80
   1  -4  -8   94.94   16.50
   1   4  -8   85.81    7.73
   1   4  -8   91.32    7.75
  -1   4   8  101.52    9.69
  -1  -4   7  101.42    7.41
   1  -4  -7   87.23    8.51
   1  -4  -7   90.13   11.86
   1   4  -7   90.94    7.48
   1   4  -7   96.90    8.21
  -1   4   7  113.41   11.30
  -1  -4   6   34.38   11.10
   1  -4  -6   37.94    7.30
   1   4  -6   30.04   10.74
  -1   4   6   31.51    3.25
   1   4  -6   35.65   13.64
  -1   4   6   30.47   23.07
  -1  -4   5  651.82   18.96
   1  -4  -5  669.28   22.08
   1   4  -5  707.70   19.68
  -1   4   5  711.17   18.81
   1   4  -5  678.90   20.65
  -1   4   5  752.33   23.89
  -1  -4   4  448.41   14.32
   1  -4  -4  400.76   16.20
   1   4  -4  422.00   14.27
  -1   4   4  456.89   13.44
   1   4  -4  464.25   16.87
  -1   4   4  475.09   17.24
  -1  -4   3  511.20   18.19
   1  -4  -3  663.82   20.81
   1   4  -3  575.77   16.41
  -1   4   3  579.98   15.75
   1   4  -3  547.34   16.93
  -1   4   3  615.54   19.19
  -1  -4   2    3.61    3.85
   1  -4  -2    4.24    5.60
   1   4  -2   -0.64    5.83
  -1   4   2    3.95    3.76
   1   4  -2    2.12    5.22
  -1   4   2    4.68    6.37
  -1  -4   1   42.49    6.36
   1  -4  -1   36.17    5.19
   1   4  -1   44.95    5.17
  -1   4   1   49.41    6.43
   1   4  -1   43.52    6.77
  -1   4   1   51.75   19.01
   1  -4   0   31.73    5.60
  -1  -4   0   29.92    5.01
   1   4   0   40.15   17.41
  -1   4   0   31.74    4.98
   1   4   0   27.24    9.94
  -1   4   0   27.58   13.22
   1  -4   1  119.52    8.91
  -1  -4  -1  120.52   10.36
   1   4   1  165.93    9.56
  -1  -4  -1  118.78    6.90
  -1   4  -1  126.46    8.29
   1   4   1  143.68   11.40
  -1   4  -1  134.33    9.88
   1  -4   2  330.37   12.91
  -1  -4  -2  411.55   19.82
   1   4   2  396.35   20.18
  -1  -4  -2  332.19    9.28
  -1   4  -2  336.10   11.43
   1   4   2  361.90   14.59
  -1   4  -2  333.08   12.24
   1  -4   3  906.79   24.78
  -1  -4  -3 1038.11   26.90
   1   4   3  933.64   22.32
  -1   4  -3  955.91   25.41
  -1  -4  -3  813.29   20.14
   1   4   3  916.02   29.15
  -1   4  -3  912.12   24.30
   1  -4   4  210.19   14.23
  -1  -4  -4  226.41   13.21
   1   4   4  214.53   11.81
  -1   4  -4  192.05   11.91
  -1  -4  -4  181.94    9.59
   1   4   4  194.91   13.06
  -1   4  -4  202.02   12.42
   1  -4   5 1088.89   34.24
  -1  -4  -5  957.49   29.57
   1   4   5  914.01   25.03
  -1   4  -5 1032.04   31.51
  -1  -4  -5  891.30   24.97
   1   4   5  991.34   33.60
  -1   4  -5  923.07   28.59
   1  -4   7 1412.78   46.00
  -1  -4  -7 1445.79   43.14
   1   4   7 1357.46   36.11
   1   4   7 1312.24   34.71
  -1   4  -7 1654.96   48.68
  -1   4  -7 1286.48   36.61
   1   4   7 1504.43   45.47
   1  -4   8   87.12   10.24
  -1  -4  -8   85.50    9.15
  -1   4  -8   86.34    9.47
  -1   4  -8   85.96    6.17
   1   4   8   85.31    9.32
   1  -4   8   80.03    5.14
   1  -4   9  207.09   14.03
  -1  -4  -9  214.06   13.26
  -1   4  -9  216.95   14.12
  -1   4  -9  240.13   12.43
   1   4   9  243.60   15.24
   1  -4   9  227.41   11.40
   1  -4  10   80.99    9.74
  -1  -4 -10   69.93   23.51
  -1   4 -10   69.27    9.88
  -1   4 -10   57.21    3.46
   1   4  10   66.95   28.73
   1  -4  10   52.98    3.35
   1  -4  11    4.63    9.75
  -1  -4 -11    5.10    5.54
  -1   4 -11    5.73    7.58
  -1   4 -11   10.95    3.59
   1   4  11    4.76    7.65
   1  -4  11    9.02    2.69
   1  -4  12   12.99    7.64
  -1  -4 -12    4.53    5.39
  -1   4 -12    5.58    5.21
  -1   4 -12    6.28    4.01
   1   4  12    9.10    9.84
   1  -4  12   -4.98    2.28
   1  -4  13  639.36   39.11
  -1  -4 -13  695.31   40.50
  -1   4 -13  661.10   39.65
  -1   4 -13  591.74   32.34
   1   4  13  755.09   48.62
   1  -4  13  627.97   33.83
   1  -4  14    2.85    4.81
  -1  -4 -14    4.77    4.60
  -1   4 -14   -0.20    7.90
   1   4  14   -3.79    8.61
   1  -4  14    0.91    0.96
   1  -4  14    1.07    1.05
   1  -4  15  637.72   55.95
  -1  -4 -15  712.62   46.61
  -1   4 -15  660.70   35.92
   1   4  15  746.29   42.39
   1  -4  15  703.62   34.05
   1  -4  16    8.58    9.58
  -1  -4 -16    9.66   14.51
  -1   4 -16   20.48    8.39
   1   4  16   12.67   10.58
   1  -4  17  356.58   50.11
  -1  -4 -17  390.42   31.69
  -1   4 -17  407.46   25.91
   1   4  17  416.97   26.14
   1  -4  18   11.19    9.91
  -1  -4 -18    3.47    6.87
  -1   4 -18    7.89    9.80
   1   4  18    1.40    4.29
   1  -4  19  116.41   49.82
  -1  -4 -19  158.45   16.49
  -1   4 -19  142.22   14.46
   1   4  19  158.01   32.81
   1  -4  20   36.80   17.71
  -1  -4 -20   33.32   19.22
  -1   4 -20   39.38   13.11
   1   4  20   29.38   14.90
   1  -4  21   26.22   15.92
  -1  -4 -21   26.28   19.38
  -1   4 -21   28.12   14.69
   1   4  21   20.59   12.00
   1  -4  22   -0.37   10.40
  -1  -4 -22    6.57    9.91
  -1   4 -22    0.34   10.10
   1   4  22    0.60    3.76
  -1  -4 -23  348.92   19.40
  -1   4 -23  352.90   23.96
  -1   4 -23  348.55   18.24
   1   4  23  345.89   14.86
  -1  -4 -24   10.81   14.71
  -1   4 -24    3.09   11.64
  -1   4 -24   18.16   13.21
   1   4  24   19.10    9.05
  -1  -4 -25  222.01   24.70
  -1   4 -25  213.64   43.98
  -1   4 -25  201.86   29.31
   1   4  25  205.59   14.36
  -1  -4 -26   29.79   21.54
  -1   4 -26   29.16   23.44
  -1   4 -26   28.49   16.30
   1   4  26   25.77   21.98
  -1  -4 -27   57.61   30.99
  -1   4 -27   81.18   47.49
  -1   4 -27   56.84   37.08
  -1  -4 -28   -8.13   11.62
  -1   4 -28   -0.58   13.20
  -1   4 -28    4.27    7.22
   1  -5 -28   30.55   23.41
   1   5 -28   45.37   32.62
   1   5 -28   36.82   24.29
  -1   5  28   48.09   12.04
   1  -5 -27  207.61   18.51
   1   5 -27  222.20   16.12
   1   5 -27  204.51   35.78
  -1   5  27  214.72   17.44
   1  -5 -26   83.53   60.85
   1   5 -26  124.40   17.20
   1   5 -26   79.79   56.67
  -1   5  26  137.08   15.21
   1  -5 -25   56.76   28.72
   1   5 -25   44.35   26.17
   1   5 -25   53.33   27.44
  -1   5  25   58.90   12.73
   1  -5 -24   15.78   15.19
   1   5 -24   20.41   17.45
  -1   5  24   13.89    9.45
   1  -5 -23   22.53   17.70
   1   5 -23   33.04   19.64
   1   5 -23   50.08   19.23
  -1   5  23   23.29   17.08
   1  -5 -22   30.87   27.13
   1   5 -22   38.37   23.50
   1   5 -22   35.52   17.44
  -1   5  22   45.14    9.95
   1  -5 -21   43.60   12.22
   1   5 -21   53.76   24.31
   1   5 -21   29.97   11.23
  -1   5  21   67.35   15.86
   1  -5 -20   66.10   46.66
   1   5 -20   83.00   26.21
  -1   5  20   51.78   32.74
  -1  -5  20   61.30    4.59
  -1  -5  19  298.20   26.19
   1  -5 -19  319.83   34.64
   1   5 -19  343.09   33.39
  -1   5  19  305.69   25.15
  -1  -5  19  297.65   25.41
  -1  -5  18  179.85   20.08
   1  -5 -18  191.85   20.93
   1  -5 -18  155.45   15.50
   1   5 -18  167.02   20.50
  -1   5  18  194.77   30.11
  -1  -5  18  182.97   15.90
  -1  -5  17  529.49   44.20
   1  -5 -17  565.23   40.15
   1  -5 -17  551.30   37.07
   1   5 -17  514.65   37.80
  -1   5  17  495.53   33.55
  -1  -5  17  511.63   32.79
  -1  -5  16  109.21    9.63
   1  -5 -16  134.60   16.62
   1  -5 -16  105.52   12.79
   1   5 -16  125.75   12.70
   1   5 -16  114.42    6.95
  -1   5  16  134.52   23.62
  -1  -5  15  116.64   18.48
   1  -5 -15  146.42   11.81
   1  -5 -15  129.87   17.80
   1   5 -15  129.08   10.24
   1   5 -15  144.17   21.08
  -1   5  15  134.42   13.41
  -1  -5  14  125.44    8.62
   1  -5 -14  151.60   24.55
   1  -5 -14  148.43   14.37
   1   5 -14  129.40   10.39
   1   5 -14  134.87    9.65
  -1   5  14  134.57   11.84
  -1  -5  13    9.02    4.91
   1  -5 -13    0.78    6.44
   1  -5 -13    5.90    4.58
   1   5 -13    4.59    7.29
   1   5 -13    7.67    7.83
  -1   5  13   13.67   11.76
  -1  -5  12  599.23   33.95
   1  -5 -12  606.30   34.43
   1  -5 -12  596.79   34.75
   1   5 -12  544.44   30.63
   1   5 -12  579.05   31.34
  -1   5  12  651.38   36.90
  -1  -5  11  241.30   18.24
   1  -5 -11  305.99   21.64
   1   5 -11  263.83   20.87
   1   5 -11  260.05   18.45
  -1   5  11  275.88   20.45
  -1  -5  10  125.52   11.08
   1  -5 -10  142.53   34.13
   1   5 -10  130.39   14.89
  -1   5  10  146.86    9.72
   1   5 -10  133.79   12.88
  -1   5  10  119.94   12.71
  -1  -5   9  675.17   29.62
   1  -5  -9  693.92   33.07
   1   5  -9  724.33   31.91
  -1   5   9  738.47   35.53
   1   5  -9  716.50   32.42
  -1   5   9  618.55   27.92
  -1  -5   8  420.22   20.83
   1  -5  -8  461.37   23.61
   1   5  -8  454.27   31.35
  -1   5   8  495.20   21.11
   1   5  -8  485.86   23.27
  -1   5   8  428.89   29.09
  -1  -5   7 1180.92   52.56
   1  -5  -7 1199.08   51.19
   1   5  -7 1162.60   48.13
  -1   5   7 1136.82   45.66
   1   5  -7 1200.48   49.61
  -1   5   7 1278.60   54.70
  -1  -5   6  868.33   36.77
   1  -5  -6  881.20   39.91
   1   5  -6  838.21   36.14
  -1   5   6  903.08   37.07
   1   5  -6  960.55   41.16
  -1   5   6  851.57   36.50
  -1  -5   5  677.17   26.62
   1  -5  -5  779.53   27.38
   1   5  -5  666.33   23.79
  -1   5   5  714.93   29.65
   1   5  -5  705.37   25.94
  -1   5   5  642.27   23.46
  -1  -5   4   25.83    5.78
   1  -5  -4   32.36   10.27
   1   5  -4   32.52   17.05
  -1   5   4   33.91    4.90
   1   5  -4   21.20   12.10
  -1   5   4   32.39    8.01
  -1  -5   3   31.91   14.17
   1  -5  -3   38.42   16.91
   1   5  -3   32.57   21.96
  -1   5   3   38.62    5.05
   1   5  -3   51.25   24.05
  -1   5   3   37.61    7.05
  -1  -5   2  374.09   19.65
   1  -5  -2  428.52   14.42
   1   5  -2  365.49   19.45
  -1   5   2  386.09   20.15
   1   5  -2  393.77   22.28
  -1   5   2  392.08   23.18
   1  -5  -1   64.61   13.03
  -1  -5   1   67.21    7.00
   1   5  -1   66.73    7.63
  -1   5   1   66.29    6.33
   1   5  -1   63.09   10.15
  -1   5   1   54.94    7.85
  -1  -5   0    7.25    4.00
   1  -5   0   12.43   11.18
   1   5   0    3.08    3.95
  -1   5   0    7.96    5.65
   1   5   0   -5.29    6.71
  -1   5   0    5.38    6.22
   1  -5   1  691.55   24.63
  -1  -5  -1  748.84   23.79
   1   5   1  723.86   21.99
  -1   5  -1  735.57   30.86
   1   5   1  780.47   29.10
  -1   5  -1  736.19   36.15
   1  -5   2  906.53   30.42
  -1  -5  -2 1041.97   34.37
   1   5   2  850.31   39.92
  -1   5  -2  998.92   31.26
   1   5   2  990.45   34.35
  -1   5  -2  933.73   30.42
   1  -5   3 1193.76   37.39
  -1  -5  -3 1366.42   41.30
   1   5   3 1246.99   34.77
  -1   5  -3 1448.02   43.07
   1   5   3 1270.14   40.70
  -1   5  -3 1219.87   36.88
   1  -5   4  568.29   23.22
  -1  -5  -4  513.87   19.86
   1   5   4  410.88   14.43
  -1   5  -4  489.93   18.64
  -1  -5  -4  463.91   14.01
   1   5   4  468.42   22.02
  -1   5  -4  458.06   16.59
   1  -5   5  235.40   14.84
  -1  -5  -5  218.20   13.35
   1   5   5  201.25   11.18
  -1   5  -5  224.37   12.49
   1   5   5  213.36   15.61
  -1   5  -5  215.30   12.69
   1  -5   6   29.17   14.15
  -1  -5  -6   35.74   11.08
   1   5   6   19.27    7.65
   1   5   6   22.98    3.28
  -1   5  -6   28.77    9.03
   1   5   6   25.63    8.79
  -1   5  -6   19.13    4.79
   1  -5   7   64.76    7.35
  -1  -5  -7   54.14   20.05
  -1   5  -7   64.08   11.13
  -1   5  -7   49.64    5.40
   1   5   7   55.47    8.52
   1  -5   8  337.85   19.34
  -1  -5  -8  363.33   19.08
   1   5   8  367.81   16.04
   1   5   8  337.72   13.45
  -1   5  -8  387.26   20.37
  -1   5  -8  355.61   25.39
   1   5   8  390.06   40.30
   1  -5   9   37.05   15.07
  -1  -5  -9   36.49    6.53
   1   5   9   33.73    1.28
   1   5   9   34.90    1.94
  -1   5  -9   38.65    7.96
  -1   5  -9   42.61    6.71
   1   5   9   35.64   23.90
   1  -5  10  233.50   17.67
  -1  -5 -10  237.90   19.62
  -1   5 -10  224.91   16.19
  -1   5 -10  230.24   15.55
   1   5  10  228.58   17.71
   1  -5  11  450.58   28.25
  -1  -5 -11  438.06   25.18
  -1   5 -11  443.52   25.47
  -1   5 -11  476.05   25.32
   1   5  11  484.92   27.93
   1  -5  12   28.91   10.71
  -1  -5 -12   55.88   22.04
  -1   5 -12   41.32   13.78
  -1   5 -12   38.03    4.29
   1   5  12   35.78   27.58
   1  -5  13  820.42   37.92
  -1  -5 -13  822.06   36.92
  -1   5 -13  950.83   44.58
  -1   5 -13  825.50   35.17
   1   5  13  953.08   42.70
   1  -5  14  175.13   14.36
  -1  -5 -14  169.34   11.56
  -1   5 -14  167.70   12.22
  -1   5 -14  154.18    4.92
   1   5  14  170.81   16.29
   1  -5  15    8.86    5.65
  -1  -5 -15    0.72    6.35
  -1   5 -15    7.94   11.13
  -1   5 -15    4.18    2.67
   1   5  15    4.15    9.02
   1  -5  16    9.47    5.99
  -1  -5 -16   -0.36    9.73
  -1   5 -16   14.67   11.23
   1   5  16    4.42    5.13
   1  -5  17   51.55   25.34
  -1  -5 -17   40.18   20.24
  -1   5 -17   52.03   28.19
   1   5  17   54.33   21.73
   1  -5  18    5.32    4.50
  -1  -5 -18   15.94    8.70
  -1   5 -18   10.79   10.06
   1   5  18    0.40    4.10
   1  -5  19   11.36    8.03
  -1  -5 -19    3.86    4.42
  -1   5 -19    6.44    6.33
   1   5  19   15.11   10.31
   1  -5  20   12.45    6.83
  -1  -5 -20   16.32    9.87
  -1   5 -20   29.83   10.06
   1   5  20   16.18   13.55
   1  -5  21   49.91   16.86
  -1  -5 -21   46.31   20.33
  -1   5 -21   43.92   32.40
   1   5  21   41.29   30.76
   1  -5  22    2.71    4.94
  -1  -5 -22   11.95   14.46
  -1   5 -22   11.65   15.48
   1   5  22   -5.36    9.12
   1  -5  23  140.79   60.47
  -1  -5 -23  177.40   18.00
  -1   5 -23  148.05   17.38
   1   5  23  144.06   13.34
  -1  -5 -24   79.15   53.34
  -1   5 -24  107.49   20.48
   1   5  24  101.79   11.57
  -1  -5 -25    0.80    9.40
  -1   5 -25   10.79    6.46
  -1   5 -25    8.47    8.89
   1   5  25    6.82    5.82
  -1  -5 -26   -2.26   13.47
  -1   5 -26    2.03    8.42
  -1   5 -26    6.25   11.23
   1   5  26    3.65    6.54
  -1  -5 -27   11.18   11.96
  -1   5 -27    0.17    8.73
  -1   5 -27   -7.15   11.20
   1  -6 -26    9.15   12.91
   1   6 -26   10.99    9.83
   1   6 -26    8.98    8.27
  -1   6  26    4.35   11.82
   1  -6 -25   38.40   18.10
   1   6 -25   24.26   28.93
   1   6 -25   24.76   21.72
  -1   6  25   38.25   13.79
   1  -6 -24   16.23   19.58
   1   6 -24    5.83    9.60
   1   6 -24   21.03   18.27
  -1   6  24   17.54   11.01
   1  -6 -23   -7.65   12.13
   1   6 -23    0.80    7.13
   1   6 -23   -3.36   12.99
  -1   6  23    6.54   10.23
   1  -6 -22   12.27   10.80
   1   6 -22    8.27    7.04
  -1   6  22    0.33    5.11
  -1  -6  21    2.58    3.40
   1  -6 -21    9.72   10.78
   1   6 -21    5.35    6.39
  -1   6  21    5.44   11.00
  -1  -6  20   48.46   20.49
   1  -6 -20   81.19   17.42
   1   6 -20   55.25   34.41
  -1   6  20   53.09   30.33
  -1  -6  19    1.74    3.74
   1  -6 -19    0.07    5.60
   1   6 -19   -5.98   10.57
  -1   6  19    6.25    9.04
  -1  -6  19   -3.21    3.81
  -1  -6  18    8.84    4.27
   1  -6 -18   25.98    7.04
   1   6 -18   12.11    8.90
   1   6 -18    9.81    4.64
  -1   6  18    8.16   15.17
  -1  -6  17    1.86    5.38
   1  -6 -17   -2.38   10.71
   1   6 -17    7.68   12.07
   1   6 -17    0.98    4.61
  -1   6  17   -1.57    7.02
  -1  -6  16   11.19    6.09
   1  -6 -16    8.63    6.90
   1   6 -16   -2.54   11.34
  -1   6  16    6.35    2.87
   1   6 -16    6.17    6.81
  -1   6  16   11.44    9.04
  -1  -6  15   26.16   10.38
   1  -6 -15   32.08   15.45
   1   6 -15   16.13   10.71
  -1   6  15   24.64   11.70
   1   6 -15   25.82   12.82
  -1   6  15   20.59   11.45
  -1  -6  14   87.56    9.07
   1  -6 -14  103.03   30.37
   1   6 -14   90.52   11.89
  -1   6  14  108.92    5.85
   1   6 -14   93.66    9.77
  -1   6  14  120.21   21.09
  -1  -6  13    3.91    7.01
   1  -6 -13    5.95   13.61
   1   6 -13   -8.90    9.90
  -1   6  13    0.34    2.27
   1   6 -13    2.28    4.70
  -1   6  13    2.96    6.68
  -1  -6  12  523.38   26.91
   1  -6 -12  526.18   30.83
   1   6 -12  583.08   30.49
  -1   6  12  534.95   23.13
   1   6 -12  533.33   26.41
  -1   6  12  494.35   50.01
  -1  -6  11    6.32    6.83
   1  -6 -11   10.62   11.05
   1   6 -11    9.89    4.84
  -1   6  11    1.23    3.55
   1   6 -11    1.57    5.23
  -1   6  11    2.50    3.99
  -1  -6  10   39.11    8.73
   1  -6 -10   13.91   10.00
   1   6 -10   23.01   14.27
  -1   6  10   25.54   13.40
   1   6 -10   25.49    9.10
  -1   6  10   19.93   11.57
  -1  -6   9   10.42    8.48
   1  -6  -9   19.95   14.09
   1   6  -9    7.46   14.04
  -1   6   9   15.83    5.45
   1   6  -9   13.41    7.36
  -1   6   9    9.71    9.09
  -1  -6   8   32.74    9.02
   1  -6  -8   27.84    7.84
   1   6  -8   22.85   10.15
  -1   6   8   22.21    4.61
   1   6  -8   20.42   13.03
  -1   6   8   27.39   12.91
  -1  -6   7    3.73    7.11
   1  -6  -7    7.59    5.31
   1   6  -7   -7.74    7.83
  -1   6   7   -1.91    3.52
   1   6  -7   -3.67    6.79
  -1   6   7   -0.80   10.65
  -1  -6   6  287.18   21.45
   1  -6  -6  265.59   20.63
   1   6  -6  309.14   19.99
  -1   6   6  325.42   20.23
   1   6  -6  259.49   17.69
  -1   6   6  326.25   34.88
  -1  -6   5  218.48   18.53
   1  -6  -5  209.60   18.02
   1   6  -5  175.45   13.52
  -1   6   5  241.02   15.36
   1   6  -5  212.42   18.93
  -1   6   5  206.94   16.01
  -1  -6   4  356.07   23.08
   1  -6  -4  337.59   23.68
   1   6  -4  398.41   24.36
  -1   6   4  353.03   21.85
   1   6  -4  344.82   23.01
  -1   6   4  357.93   25.79
  -1  -6   3    1.46    6.29
   1  -6  -3   10.83    7.77
   1   6  -3    9.61   10.32
  -1   6   3    7.62    5.90
   1   6  -3   13.39   11.80
  -1   6   3    9.27    8.18
  -1  -6   2  265.86   18.42
   1  -6  -2  264.90   19.04
   1   6  -2  234.45   21.79
  -1   6   2  291.44   19.73
   1   6  -2  270.40   19.51
  -1   6   2  285.00   21.33
  -1  -6   1    9.18    7.02
   1  -6  -1   19.94    8.13
   1   6  -1    7.00    7.09
  -1   6   1   15.17    8.65
   1   6  -1   -0.48    7.70
  -1   6   1   10.00    8.81
  -1  -6   0   22.41   10.45
   1  -6   0    5.26    7.91
   1   6   0    8.10    4.51
  -1   6   0    8.14    5.55
   1   6   0   11.92    5.11
  -1   6   0   23.56   10.74
   1  -6   1   22.31    8.91
  -1  -6  -1   28.78   10.91
   1   6   1   24.12   11.92
  -1   6  -1   27.02    5.71
   1   6   1   17.72    7.23
  -1   6  -1   18.81   11.60
   1  -6   2   17.03   11.55
  -1  -6  -2   13.41   10.65
   1   6   2   13.42    3.61
  -1   6  -2   12.10    8.42
   1   6   2   14.07   10.64
  -1   6  -2    9.69   10.04
   1  -6   3   47.16   14.04
  -1  -6  -3   46.94   19.55
   1   6   3   34.70   13.87
  -1   6  -3   33.18   17.56
   1   6   3   31.40   18.56
  -1   6  -3   34.58   14.53
   1  -6   4  559.82   34.26
  -1  -6  -4  530.27   31.42
   1   6   4  467.28   32.36
  -1   6  -4  523.63   31.11
   1   6   4  531.83   32.92
  -1   6  -4  554.86   33.29
   1  -6   5  341.78   23.67
  -1  -6  -5  325.90   27.69
   1   6   5  396.41   22.37
  -1   6  -5  335.79   23.58
   1   6   5  326.45   23.34
  -1   6  -5  333.42   22.40
   1  -6   6  283.95   20.16
  -1  -6  -6  261.97   18.46
   1   6   6  293.15   17.18
  -1   6  -6  254.93   17.59
  -1   6  -6  266.62   18.22
   1   6   6  247.60   18.06
   1  -6   7   15.68    5.86
  -1  -6  -7   22.25    7.52
   1   6   7   12.34    5.41
   1   6   7   15.41    7.71
  -1   6  -7   10.69   12.32
   1   6   7   11.29    9.50
  -1   6  -7   11.01    7.79
   1  -6   8  710.24   40.93
  -1  -6  -8  726.91   39.69
   1   6   8  743.24   37.88
  -1   6  -8  760.87   42.26
  -1   6  -8  656.31   35.04
   1   6   8  779.82   51.45
   1  -6   9   -6.38    8.72
  -1  -6  -9   -3.75    7.99
   1   6   9    0.98    1.27
   1   6   9    0.76    1.02
  -1   6  -9    4.70    9.50
  -1   6  -9    4.15    4.76
   1   6   9   -2.75   16.25
   1  -6  10  102.91   14.34
  -1  -6 -10  117.08   10.22
  -1   6 -10  135.69   13.83
  -1   6 -10  112.51   14.07
   1   6  10  119.35   17.58
   1  -6  11    2.05    6.13
  -1  -6 -11   13.30    8.49
  -1   6 -11   10.73    8.91
  -1   6 -11    6.09    6.14
   1   6  11    3.88   11.81
   1  -6  12   27.94    9.94
  -1  -6 -12   53.68   18.79
  -1   6 -12   41.49    8.64
  -1   6 -12   42.95    4.51
   1   6  12   20.52   18.24
   1  -6  13    6.38   10.11
  -1  -6 -13   23.56   14.98
  -1   6 -13   11.77    8.18
  -1   6 -13    6.59    4.75
   1   6  13   13.39   12.17
   1  -6  14   82.46   15.59
  -1  -6 -14  111.62   16.21
  -1   6 -14   79.51   11.80
  -1   6 -14   72.74   14.04
   1   6  14   68.77   38.74
   1  -6  15   50.04   27.96
  -1  -6 -15   57.37   19.75
  -1   6 -15   34.68   11.59
   1   6  15   47.27   37.04
   1  -6  16  500.59   32.05
  -1  -6 -16  468.21   28.64
  -1   6 -16  499.88   28.72
   1   6  16  519.64   30.55
   1  -6  17    9.78    9.95
  -1  -6 -17    7.10    6.25
  -1   6 -17   11.75    9.77
   1   6  17    5.32   10.28
   1  -6  18   99.35   46.06
  -1  -6 -18  113.74   18.58
  -1   6 -18  117.24   14.99
   1   6  18  115.11   24.59
   1  -6  19    7.93    6.67
  -1  -6 -19    4.02    5.51
  -1   6 -19    5.75    8.87
   1   6  19   -6.90    9.04
   1  -6  20   30.54   16.10
  -1  -6 -20   26.89   19.55
  -1   6 -20   48.82   13.65
   1   6  20   50.01   10.09
   1  -6  21   33.08   17.84
  -1  -6 -21   43.10   31.69
  -1   6 -21   43.40   32.98
   1   6  21   46.16   14.01
   1  -6  22   48.89   33.54
  -1  -6 -22   27.25   19.25
  -1   6 -22   34.11   19.17
   1   6  22   44.80   12.08
   1  -6  23    1.55    7.65
  -1  -6 -23   -0.61   11.03
  -1   6 -23    9.00   10.98
   1   6  23    0.80    6.95
   1  -6  24   51.03   51.38
  -1  -6 -24   65.88   38.34
  -1   6 -24   85.03   12.84
   1   6  24   53.20   52.62
   1  -6  25    5.52   13.42
  -1  -6 -25    5.76   16.63
  -1   6 -25   14.41   13.05
   1   6  25    5.65   10.71
   1  -7 -24   16.24   18.04
   1   7 -24   17.75   11.12
   1   7 -24   38.78   12.62
  -1   7  24   29.32   13.83
   1  -7 -23    4.49    6.16
   1   7 -23   -4.12   13.02
  -1   7  23   -3.60   12.58
  -1  -7  22   33.57   29.75
   1  -7 -22   39.82   30.29
   1   7 -22   40.96   14.32
  -1   7  22   26.64   14.54
  -1  -7  21   68.32   44.02
   1  -7 -21   77.13   47.91
   1   7 -21   69.55   35.59
  -1   7  21   65.65   31.88
  -1  -7  20   14.65   12.48
   1  -7 -20    8.92   12.72
   1   7 -20   11.23   14.03
  -1   7  20   16.30   11.15
  -1  -7  19   16.99   11.15
   1  -7 -19   22.22   12.70
   1   7 -19    8.78   13.89
  -1   7  19   20.21   14.03
  -1  -7  18  252.68   34.79
   1  -7 -18  275.47   57.61
   1   7 -18  278.54   17.34
  -1   7  18  311.72   20.85
  -1  -7  17  136.26   32.72
   1  -7 -17  118.94   46.83
   1   7 -17  160.85   18.10
   1   7 -17  104.25   13.58
  -1   7  17  146.56   13.00
  -1  -7  16   61.46   25.60
   1  -7 -16   74.97   29.02
   1   7 -16   67.39   56.48
   1   7 -16   55.75   29.83
  -1   7  16   81.77   12.20
  -1  -7  15   13.59   12.90
   1  -7 -15    9.33   12.13
   1   7 -15   12.23    8.03
   1   7 -15    7.76    5.12
  -1   7  15   21.06   10.96
  -1  -7  14  173.26   13.74
   1  -7 -14  162.84   17.43
   1   7 -14  188.94   18.78
  -1   7  14  170.63    9.80
   1   7 -14  168.34   12.43
  -1   7  14  182.48   16.76
  -1  -7  13    8.78    7.60
   1  -7 -13   11.52    9.98
   1   7 -13   16.44   10.00
  -1   7  13    9.31    8.28
   1   7 -13   13.93    9.69
  -1   7  13    0.76   12.89
  -1  -7  12    8.15    8.88
   1  -7 -12   -3.71   11.59
   1   7 -12   23.53   13.65
  -1   7  12    2.78    2.09
   1   7 -12   -8.54    6.84
  -1   7  12    5.03    6.75
  -1  -7  11  250.54   19.65
   1  -7 -11  244.17   21.98
   1   7 -11  288.34   21.84
  -1   7  11  252.73   19.39
   1   7 -11  248.23   20.05
  -1   7  11  261.24   22.04
  -1  -7  10   29.97   15.04
   1  -7 -10   33.88   14.01
   1   7 -10   37.10   16.94
  -1   7  10   33.66   19.30
   1   7 -10   33.25    9.44
  -1   7  10   29.29   10.43
  -1  -7   9   95.62    8.73
   1  -7  -9   98.57   42.09
   1   7  -9   94.84   10.77
  -1   7   9  111.54    8.77
   1   7  -9  136.53   16.70
  -1   7   9  114.76   15.34
  -1  -7   8  703.85   38.70
   1  -7  -8  684.75   38.30
   1   7  -8  708.25   58.31
  -1   7   8  657.76   33.32
   1   7  -8  778.50   60.81
  -1   7   8  662.46   38.82
  -1  -7   7  492.66   28.17
   1  -7  -7  467.68   44.60
   1   7  -7  416.07   24.63
  -1   7   7  445.45   29.15
   1   7  -7  450.94   26.60
  -1   7   7  552.35   56.11
  -1  -7   6  244.91   23.81
   1  -7  -6  307.96   22.93
   1   7  -6  283.93   17.25
  -1   7   6  281.83   15.11
   1   7  -6  308.29   27.31
  -1   7   6  265.89   19.05
  -1  -7   5   97.01   10.58
   1  -7  -5   95.42   14.38
   1   7  -5  120.08    8.66
  -1   7   5  108.29    7.56
   1   7  -5  118.25   11.00
  -1   7   5  100.42   38.89
  -1  -7   4   84.37   11.44
   1  -7  -4   95.84   11.84
   1   7  -4   87.32   12.43
  -1   7   4   84.48    7.94
   1   7  -4   84.07    9.89
  -1   7   4   90.17   10.19
  -1  -7   3    8.68    7.84
   1  -7  -3    1.32    9.70
   1   7  -3   -0.16    6.78
  -1   7   3    1.33    2.92
   1   7  -3    1.56    5.38
  -1   7   3    1.13    5.24
  -1  -7   2   74.12   10.90
   1  -7  -2   70.25    9.33
   1   7  -2  106.01   21.44
  -1   7   2   76.33    6.90
   1   7  -2   76.98   14.42
  -1   7   2  111.03   10.73
  -1  -7   1  223.81   16.65
   1  -7  -1  215.82   16.90
   1   7  -1  227.49   13.90
  -1   7   1  196.50   28.04
   1   7  -1  232.40   22.88
  -1   7   1  219.27   17.46
   1  -7   0  107.12   13.85
  -1  -7   0  107.57   11.14
   1   7   0  113.96    9.37
  -1   7   0   98.55    7.50
   1   7   0  102.27   10.75
  -1   7   0  104.08   32.63
   1  -7   1   86.48   11.16
  -1  -7  -1  108.95   12.44
   1   7   1   83.65    6.25
  -1   7  -1   99.01    7.44
   1   7   1   82.36   12.44
  -1   7  -1   87.86   13.13
   1  -7   2  429.34   25.89
  -1  -7  -2  451.04   24.40
   1   7   2  479.94   21.93
  -1   7  -2  427.43   21.71
   1   7   2  404.61   23.53
  -1   7  -2  432.91   22.85
   1  -7   3  101.54   13.76
  -1  -7  -3  117.18    8.75
   1   7   3  147.46    7.90
  -1   7  -3  114.90    9.70
  -1   7  -3  109.78    8.68
   1   7   3  131.63   15.97
   1  -7   4  140.87   16.05
  -1  -7  -4  126.69   10.83
   1   7   4  111.30    7.28
  -1   7  -4  102.16    9.36
  -1   7  -4  131.28    9.53
   1   7   4  124.99   13.19
   1  -7   5   72.12   31.08
  -1  -7  -5   74.64   23.19
   1   7   5   71.10    5.83
  -1   7  -5   68.93   12.00
   1   7   5   59.29   34.70
  -1   7  -5   55.72   10.22
   1  -7   6   27.79   19.27
  -1  -7  -6   26.42   11.58
   1   7   6   22.16    7.48
  -1   7  -6   29.34    9.85
  -1   7  -6   27.32   14.39
   1   7   6   25.64   12.54
   1  -7   7   90.61   38.44
  -1  -7  -7  105.81    9.49
   1   7   7   89.32   11.49
  -1   7  -7  137.05   21.19
  -1   7  -7   76.84    7.62
   1   7   7  106.32   11.42
   1  -7   8   17.79   11.02
  -1  -7  -8   15.53    7.46
   1   7   8   20.07    2.65
  -1   7  -8   24.18   10.29
  -1   7  -8   19.67    5.91
   1   7   8   18.29   13.64
   1  -7   9   14.31   12.09
  -1  -7  -9   10.44    8.32
   1   7   9    7.14    4.27
  -1   7  -9    5.63    9.48
  -1   7  -9   11.01    7.00
   1   7   9    1.62    9.45
   1  -7  10    7.75   11.11
  -1  -7 -10   10.54    8.85
  -1   7 -10    5.97    5.74
  -1   7 -10    3.09    5.19
   1   7  10    2.94    6.30
   1  -7  11   78.53   39.45
  -1  -7 -11   62.61   30.62
  -1   7 -11   85.64   13.53
  -1   7 -11   81.74    8.57
   1   7  11   61.78   31.46
   1  -7  12  388.30   32.43
  -1  -7 -12  310.98   30.72
  -1   7 -12  350.42   40.18
  -1   7 -12  314.72   33.52
   1   7  12  371.51   30.57
   1  -7  13  112.97   15.03
  -1  -7 -13  122.56   15.69
  -1   7 -13  122.20   53.52
  -1   7 -13  116.43    9.68
   1   7  13  131.18   32.97
   1  -7  14   91.41   17.29
  -1  -7 -14   84.39   24.08
  -1   7 -14   79.63   14.67
   1   7  14  103.84   19.75
   1  -7  15   43.90   14.58
  -1  -7 -15   41.83   22.49
  -1   7 -15   25.36   13.11
   1   7  15   59.01   13.11
   1  -7  16   29.94   11.97
  -1  -7 -16   14.81   14.25
  -1   7 -16   22.81   14.55
   1   7  16   30.19   14.25
   1  -7  17   14.14   15.42
  -1  -7 -17   27.69   16.48
  -1   7 -17   15.47   13.37
   1   7  17   18.47   14.37
   1  -7  18   17.97   13.61
  -1  -7 -18    5.30    8.77
  -1   7 -18    5.68   10.83
   1   7  18   -3.03   12.52
   1  -7  19   26.10   11.47
  -1  -7 -19   22.69   12.95
  -1   7 -19   26.53   20.97
   1   7  19   12.29   14.99
   1  -7  20   29.08   22.94
  -1  -7 -20   33.75   16.58
  -1   7 -20   22.93   13.13
   1   7  20   40.23   31.42
   1  -7  21   -0.50    5.05
  -1  -7 -21    7.04   17.27
  -1   7 -21   -0.70    9.03
   1   7  21  -11.01   11.62
   1  -7  22   20.94   23.38
  -1  -7 -22   30.61   24.98
  -1   7 -22   30.45   22.04
   1   7  22   40.51   26.75
   1  -7  23   28.58   31.36
  -1  -7 -23   17.94   15.33
  -1   7 -23   29.54   27.69
   1   7  23   10.66   11.98
  -1  -8  22   -1.67    7.17
   1  -8 -22    0.01   10.55
   1   8 -22   11.95   15.33
  -1   8  22  -13.00   11.02
  -1  -8  21    2.10    3.05
   1  -8 -21   -2.99   12.37
   1   8 -21   -1.65    8.70
  -1   8  21   -3.85   11.27
  -1  -8  20    9.27   11.06
   1  -8 -20   16.37   12.82
   1   8 -20   10.73   10.42
  -1   8  20   10.57    9.17
  -1  -8  19   17.59   11.18
   1  -8 -19   15.72   13.55
   1   8 -19   13.62   10.89
  -1   8  19    8.72    8.21
  -1  -8  18   39.01   21.22
   1  -8 -18   27.15   19.76
   1   8 -18   32.16   10.38
  -1   8  18   25.62   15.12
  -1  -8  17    0.67    4.99
   1  -8 -17    2.16    7.85
   1   8 -17    1.68    7.27
  -1   8  17    1.10   13.37
  -1  -8  16   68.92   42.37
   1  -8 -16   85.58   16.05
   1   8 -16   72.86   51.37
  -1   8  16   94.31   15.70
  -1  -8  15   90.83   10.90
   1  -8 -15   76.89   53.54
   1   8 -15   89.65   48.54
   1   8 -15   72.22    7.98
  -1   8  15  100.61   15.18
  -1  -8  14   -0.67    7.95
   1  -8 -14   14.90   18.01
   1   8 -14    3.69    7.77
   1   8 -14   11.52   10.70
  -1   8  14   14.35   14.19
  -1  -8  13    7.44    7.39
   1  -8 -13    2.83   10.68
   1   8 -13    1.27    5.86
   1   8 -13    3.41    6.20
  -1   8  13    6.91   14.77
  -1  -8  12   13.41    7.01
   1  -8 -12   14.66    9.66
   1   8 -12   22.83   10.62
   1   8 -12   14.60   11.89
  -1   8  12   29.75   14.98
  -1  -8  11    3.81    7.89
   1  -8 -11    6.99    3.82
   1   8 -11   25.82   16.01
  -1   8  11    6.08    3.85
   1   8 -11   17.03    8.95
  -1   8  11    8.34   12.52
  -1  -8  10   14.09    8.74
   1  -8 -10   11.70    8.17
   1   8 -10    9.58   12.19
  -1   8  10    9.20    4.92
   1   8 -10   16.21    9.45
  -1   8  10   17.92   12.80
  -1  -8   9   32.69   18.40
   1  -8  -9   24.23   15.23
   1   8  -9   45.45   19.14
  -1   8   9   33.96   16.00
   1   8  -9   32.08   12.04
  -1   8   9   40.53   15.29
  -1  -8   8   24.35   15.22
   1  -8  -8   31.78   13.43
   1   8  -8   40.70   17.98
  -1   8   8   31.29   10.40
   1   8  -8   41.29    9.59
  -1   8   8   37.05   18.32
  -1  -8   7   -4.62    7.39
   1  -8  -7   -2.99    9.03
   1   8  -7    6.09    8.77
  -1   8   7    3.13    4.19
   1   8  -7    7.71    6.89
  -1   8   7   -5.87   12.66
  -1  -8   6   47.61    7.34
   1  -8  -6   47.26   10.99
   1   8  -6   44.92   18.07
  -1   8   6   38.43   22.53
   1   8  -6   31.69   20.23
  -1   8   6   30.82   23.13
  -1  -8   5  236.94   21.68
   1  -8  -5  202.60   21.45
   1   8  -5  181.33   16.61
  -1   8   5  179.93   15.75
   1   8  -5  144.08   14.76
  -1   8   5  162.54   19.56
  -1  -8   4   34.04   10.17
   1  -8  -4   47.36   15.52
   1   8  -4   53.53   35.38
  -1   8   4   43.65   19.25
   1   8  -4   31.88   21.84
  -1   8   4   41.35   27.94
  -1  -8   3   39.57   10.10
   1  -8  -3   49.06   12.87
   1   8  -3   25.59   15.54
  -1   8   3   37.21   14.95
   1   8  -3   34.68   22.49
  -1   8   3   44.62   26.44
  -1  -8   2   30.97   12.36
   1  -8  -2   22.05    9.28
   1   8  -2   25.43   15.62
  -1   8   2   17.01    7.71
   1   8  -2   33.20   13.20
  -1   8   2   17.58   10.10
  -1  -8   1   10.22   10.29
   1  -8  -1    9.77   10.16
   1   8  -1    5.45    5.92
  -1   8   1    7.80    7.86
   1   8  -1    8.64   10.33
  -1   8   1    7.57    9.42
   1  -8   0   66.65   15.38
  -1  -8   0   46.88   10.27
   1   8   0   61.83   29.29
  -1   8   0   59.58   10.61
   1   8   0   51.49   12.47
  -1   8   0   36.14   16.15
   1  -8   1   10.68   10.70
  -1  -8  -1    2.64    8.80
   1   8   1   -2.64    6.58
  -1   8  -1    0.07    7.40
   1   8   1   -2.53   11.40
  -1   8  -1    7.21    8.11
   1  -8   2  158.95   18.51
  -1  -8  -2  156.44   18.92
   1   8   2  150.39   25.36
  -1   8  -2  159.09   16.38
   1   8   2  144.96   16.96
  -1   8  -2  157.68   18.85
   1  -8   3  110.27   18.57
  -1  -8  -3   92.30   14.80
   1   8   3  117.57   17.98
  -1   8  -3  108.93   14.09
   1   8   3  109.46   16.93
  -1   8  -3   94.89   20.42
   1  -8   4  186.57   21.71
  -1  -8  -4  174.00   20.13
   1   8   4  142.50   21.20
  -1   8  -4  149.65   17.12
   1   8   4  128.25   65.09
  -1   8  -4  160.44   19.79
   1  -8   5  261.25   50.93
  -1  -8  -5  236.28   26.94
   1   8   5  239.91   19.89
  -1   8  -5  226.90   20.41
  -1   8  -5  248.10   30.12
   1   8   5  237.84   23.57
   1  -8   6   18.94   14.93
  -1  -8  -6   11.07    9.91
   1   8   6   21.97   11.10
  -1   8  -6   35.92   11.61
  -1   8  -6   18.04   10.60
   1   8   6   15.34   15.93
   1  -8   7  185.27   16.30
  -1  -8  -7  226.96   20.12
   1   8   7  222.35   12.65
  -1   8  -7  204.24   15.85
  -1   8  -7  198.90   14.63
   1   8   7  209.60   20.57
   1  -8   8   12.79   11.26
  -1  -8  -8   14.79   11.43
  -1   8  -8    9.86   10.38
  -1   8  -8    9.24    7.72
   1   8   8   22.27   20.84
   1  -8   9   26.19   17.74
  -1  -8  -9   13.16    8.06
  -1   8  -9    4.78    9.53
  -1   8  -9   14.96   11.01
   1   8   9   14.46   12.39
   1  -8  10   17.23   12.90
  -1  -8 -10   27.86   11.12
  -1   8 -10   21.24   14.69
  -1   8 -10   28.49   11.31
   1   8  10   24.16   20.58
   1  -8  11   17.85   11.05
  -1  -8 -11    7.87    6.73
  -1   8 -11    7.79   10.04
  -1   8 -11    5.89   10.15
   1   8  11    1.56   13.21
   1  -8  12    5.18    6.96
  -1  -8 -12   12.12    8.71
  -1   8 -12    7.82   11.23
  -1   8 -12    4.47    3.63
   1   8  12    1.23   12.35
   1  -8  13  148.86   20.09
  -1  -8 -13  126.92   14.02
  -1   8 -13  159.94   19.41
   1   8  13  134.21   16.00
   1  -8  14   96.82   14.79
  -1  -8 -14  107.92   16.28
  -1   8 -14  150.79   22.18
   1   8  14   93.36   16.08
   1  -8  15  131.88   19.38
  -1  -8 -15  118.91   21.37
  -1   8 -15  157.07   17.66
   1   8  15  157.10   22.20
   1  -8  16    5.94   11.37
  -1  -8 -16    3.21   10.90
  -1   8 -16    3.44    8.03
   1   8  16    6.22   10.30
   1  -8  17   29.71   12.70
  -1  -8 -17   32.58   14.72
  -1   8 -17   22.96   17.35
   1   8  17   39.67   12.07
   1  -8  18    8.97   11.06
  -1  -8 -18    2.51    5.73
  -1   8 -18   11.56   15.24
   1   8  18   -4.93   10.72
   1  -8  19   12.73   10.12
  -1  -8 -19   18.18   10.93
  -1   8 -19   27.95   15.60
   1   8  19   20.10   11.68
   1  -8  20   13.01    9.91
  -1  -8 -20    8.73    6.51
  -1   8 -20   -8.19   15.57
   1   8  20    1.69    7.24
   1  -8  21    1.83    5.05
  -1  -8 -21    5.16    7.28
  -1   8 -21    0.59    5.65
   1   8  21    8.40   13.89
  -1  -9  18   -1.47    8.64
   1  -9 -18    1.82   12.30
   1   9 -18    3.63    5.98
  -1   9  18    3.08    9.37
  -1  -9  17   74.24   42.27
   1  -9 -17  113.22   14.65
   1   9 -17  147.08   16.88
  -1   9  17  104.75   58.20
  -1  -9  16    3.78    5.49
   1  -9 -16   -3.56   11.93
   1   9 -16    7.75    8.04
  -1   9  16   -1.48   12.02
  -1  -9  15   48.99    8.70
   1  -9 -15   55.37   28.64
   1   9 -15   48.82   28.26
  -1   9  15   39.46   24.89
  -1  -9  14   31.86    8.69
   1  -9 -14   26.48   27.68
   1   9 -14   31.48   17.15
   1   9 -14   22.80   18.13
  -1   9  14   30.83   24.67
  -1  -9  13   11.46   12.58
   1  -9 -13    4.43    8.38
   1   9 -13   11.27   13.69
   1   9 -13    6.35    7.56
  -1   9  13   -8.38   14.19
  -1  -9  12   51.42    9.22
   1  -9 -12   42.04   23.12
   1   9 -12   39.80   27.93
   1   9 -12   40.20   26.73
  -1   9  12   45.65   44.55
  -1  -9  11    3.09    8.65
   1   9 -11   -2.74   10.23
   1   9 -11    4.12    7.70
  -1   9  11   10.98    7.97
  -1  -9  10    5.84    9.54
   1  -9 -10    4.04   10.93
   1   9 -10    9.62   10.49
   1   9 -10   20.04    9.55
  -1   9  10   -1.45   12.62
  -1  -9   9   62.21   34.72
   1  -9  -9   80.08   15.74
   1   9  -9   88.03   14.15
   1   9  -9   89.75   10.08
  -1   9   9   65.41   42.25
  -1  -9   8   84.21   11.52
   1  -9  -8   93.22   16.00
   1   9  -8   82.96   10.75
  -1   9   8   80.78    6.19
   1   9  -8   45.32   30.37
  -1   9   8   76.00   41.56
  -1  -9   7   86.61   13.70
   1  -9  -7   99.68   13.49
   1   9  -7   84.36   31.28
  -1   9   7   98.11   15.92
   1   9  -7   68.76   34.29
  -1   9   7   80.37   47.22
  -1  -9   6   43.16   19.17
   1  -9  -6   31.73   11.28
   1   9  -6   25.46   20.07
  -1   9   6   36.45    6.39
   1   9  -6   19.98   12.55
  -1   9   6   37.89   22.44
  -1  -9   5   98.94   14.07
   1  -9  -5  122.30   18.12
   1   9  -5  101.65    9.74
  -1   9   5   97.98    7.28
   1   9  -5   92.70   38.98
  -1   9   5  100.07   45.36
  -1  -9   4   36.51   15.96
   1  -9  -4   70.57   18.06
   1   9  -4   35.55   20.13
  -1   9   4   46.77    6.48
   1   9  -4   35.62   14.18
  -1   9   4   40.27   36.64
  -1  -9   3   60.29    9.75
   1  -9  -3   77.79   38.63
   1   9  -3   52.16   12.57
  -1   9   3   34.02   10.89
   1   9  -3   51.67   13.62
  -1   9   3   55.00   11.60
  -1  -9   2   39.41   26.05
   1  -9  -2   40.49   11.15
   1   9  -2   35.62    6.24
  -1   9   2   25.77   13.95
   1   9  -2   37.17   17.11
  -1   9   2   44.20   23.10
  -1  -9   1    3.50    4.76
   1  -9  -1    0.54   11.07
   1   9  -1    0.44    6.13
  -1   9   1   14.93    7.63
   1   9  -1   11.93   14.09
  -1   9   1   -0.48   11.05
   1  -9   0   32.03   21.19
  -1  -9   0   39.67   21.84
   1   9   0   53.19   26.09
  -1   9   0   52.18   10.50
   1   9   0   52.68   11.54
  -1   9   0   58.22   11.02
   1  -9   1   92.34   46.04
  -1  -9  -1  106.16   13.55
   1   9   1  124.84   11.69
  -1   9  -1  119.65   13.70
   1   9   1  112.22   15.43
  -1   9  -1  131.52   16.19
   1  -9   2   36.27   11.77
   1   9   2   23.57   13.22
  -1   9  -2   39.86   12.91
   1   9   2   12.50   12.78
  -1   9  -2   57.29   12.11
   1  -9   3  255.91   21.58
  -1  -9  -3  163.71   16.11
   1   9   3  198.02    9.59
  -1   9  -3  189.33   13.72
   1   9   3  178.84   15.90
  -1   9  -3  187.36   14.87
   1  -9   4   17.09   13.05
  -1  -9  -4   -2.47    9.13
   1   9   4    4.72    7.14
  -1   9  -4    1.98    8.79
   1   9   4   10.18    9.97
  -1   9  -4   12.29    9.75
   1  -9   5   59.17   17.64
  -1  -9  -5   34.68   11.60
  -1   9  -5   41.75   25.32
  -1   9  -5   30.15   15.13
   1   9   5   42.54   14.61
   1  -9   6   55.39   39.97
  -1  -9  -6   71.30   11.80
  -1   9  -6   49.07   11.81
   1   9   6   40.64   26.28
  -1   9  -6   58.08   27.44
   1  -9   7   -1.08    9.92
  -1  -9  -7   -2.19    8.70
  -1   9  -7   14.93   12.14
   1   9   7   -8.33   11.04
  -1   9  -7    0.94    9.86
   1  -9   8   19.40   17.15
  -1  -9  -8   14.24    8.61
  -1   9  -8   23.30   17.46
  -1   9  -8   21.94    8.00
   1   9   8   22.11   11.46
   1  -9   9   14.94   10.67
  -1  -9  -9   11.94   10.37
  -1   9  -9   12.01    9.73
  -1   9  -9    8.55    7.30
   1   9   9    7.05    7.46
   1  -9  10  100.76   47.37
  -1  -9 -10   92.87   15.25
  -1   9 -10  112.35   14.80
  -1   9 -10   49.46   33.09
   1   9  10   75.57   43.85
   1  -9  11  120.07   17.57
  -1  -9 -11  105.68   48.97
  -1   9 -11  177.97   24.33
   1   9  11   78.39   53.95
   1  -9  12    8.27    7.50
  -1  -9 -12    2.85    7.49
  -1   9 -12   -6.05   13.49
   1   9  12  -16.41   12.25
   1  -9  13   19.36   11.58
  -1  -9 -13   11.90   10.92
  -1   9 -13   11.93   13.76
   1   9  13   24.84   15.03
   1  -9  14   42.45   21.71
  -1  -9 -14   45.32   15.97
  -1   9 -14   17.20   13.80
   1   9  14   37.56   16.61
   1  -9  15   20.32   10.90
  -1  -9 -15    3.97    4.35
  -1   9 -15    9.41    5.13
   1   9  15   12.76    9.76
   1  -9  16    5.63   10.68
  -1  -9 -16    3.69    9.74
  -1   9 -16    5.41    8.83
   1   9  16    6.21    6.66
   1  -9  17   11.51   10.73
  -1  -9 -17   13.63    9.70
  -1   9 -17    5.75    8.28
   1   9  17    4.40   20.36
   1  -9  18  -15.81   11.16
  -1  -9 -18    4.88    6.55
  -1   9 -18    2.12   12.16
   1   9  18  -17.54   12.13
  -1 -10  14   25.98    9.24
   1 -10 -14   23.58   12.28
   1  10 -14   29.30   19.98
  -1  10  14   12.33   10.84
  -1 -10  13   13.62   11.19
   1 -10 -13   15.83   17.58
   1  10 -13    4.25    6.79
   1  10 -13    6.57    4.57
  -1  10  13   -3.66   16.84
  -1 -10  12   -1.33    7.57
   1 -10 -12    6.48   11.41
   1  10 -12    0.85    9.03
   1  10 -12    2.12    6.24
  -1  10  12    1.75    6.82
  -1 -10  11    7.13    7.47
   1 -10 -11    3.66    7.15
   1  10 -11    4.96    6.66
   1  10 -11    6.20    8.79
  -1  10  11   -4.40   14.68
  -1 -10  10   -0.01    6.94
   1 -10 -10   -1.38   11.48
   1  10 -10    2.99    7.37
   1  10 -10   -3.45   11.07
  -1  10  10   -8.55   13.79
   1 -10  -9   39.89   17.12
   1  10  -9   27.17   17.35
   1  10  -9   15.27   17.79
  -1  10   9   26.11   14.63
  -1 -10   8   -7.42    7.78
   1 -10  -8   10.26   12.09
   1  10  -8    4.13    6.12
   1  10  -8   -1.54    8.30
  -1  10   8    5.89   10.07
  -1 -10   7    0.20    7.75
   1 -10  -7    4.49   12.68
   1  10  -7   -4.04    8.88
   1  10  -7    2.32    5.06
  -1  10   7   -5.53   15.01
  -1 -10   6   66.83   39.45
   1  10  -6  101.17   15.21
   1  10  -6   72.62   58.49
  -1  10   6   63.76   40.55
  -1 -10   5   45.52   38.42
   1 -10  -5   86.07   22.51
   1  10  -5   89.49   11.11
  -1  10   5   68.72   10.22
   1  10  -5   47.36   29.72
  -1  10   5   52.15   14.89
  -1 -10   4   15.42    9.75
   1 -10  -4   18.79   13.08
   1  10  -4    7.01   10.18
  -1  10   4    8.00    7.09
   1  10  -4    5.55    6.85
  -1  10   4    3.94   13.50
  -1 -10   3   18.00    9.36
   1 -10  -3   13.87    9.36
   1  10  -3    8.08    7.36
  -1  10   3   11.82    7.05
   1  10  -3    9.17    6.18
  -1  10   3    8.17   11.33
  -1 -10   2    9.24    9.75
   1 -10  -2   11.57   12.77
   1  10  -2   23.28   10.45
  -1  10   2    9.22    7.03
   1  10  -2    9.46    8.52
  -1  10   2   12.77   14.41
  -1 -10   1    2.23    8.98
   1 -10  -1    8.36   10.44
   1  10  -1   -5.86    7.37
  -1  10   1    5.76    7.36
   1  10  -1    9.37   10.67
  -1  10   1   11.29   12.59
   1 -10   0    6.38    5.46
  -1 -10   0   -6.36    8.97
   1  10   0    1.16    7.31
  -1  10   0    3.28    5.52
   1  10   0   11.31    9.56
  -1  10   0   11.08    6.99
   1 -10   1   16.35   20.18
  -1 -10  -1    7.17   10.01
   1  10   1   16.11    7.15
  -1  10  -1    8.82    5.38
   1  10   1   10.04   13.02
  -1  10  -1   13.46   11.10
   1 -10   2    6.68   12.96
  -1 -10  -2    5.23    6.14
  -1  10  -2    9.11    8.85
   1  10   2    8.91   19.53
  -1  10  -2   15.67   18.55
   1 -10   3   16.05   17.74
  -1 -10  -3   15.30    9.03
  -1  10  -3    2.82    8.50
  -1  10  -3   -6.40   11.55
   1  10   3   15.97   15.61
   1 -10   4   55.12   12.88
  -1 -10  -4   33.88   11.33
  -1  10  -4   38.86   17.51
   1  10   4   48.78   18.19
  -1  10  -4   39.75   24.67
   1 -10   5   16.93   12.13
  -1 -10  -5   18.85   13.78
  -1  10  -5   10.19    7.42
   1  10   5   10.19   15.32
  -1  10  -5   16.21   14.73
   1 -10   6   56.35   57.61
  -1 -10  -6   93.99   15.24
  -1  10  -6   63.50   43.80
   1  10   6   79.32   16.27
  -1  10  -6  104.15   15.64
   1 -10   7   -3.05   11.28
  -1 -10  -7   -6.05    9.90
  -1  10  -7    5.54   11.40
  -1  10  -7    7.30    6.45
   1  10   7    2.54   12.20
   1 -10   8    1.65   11.44
  -1 -10  -8   -4.58    9.20
  -1  10  -8    3.92   10.34
  -1  10  -8    2.66    5.87
   1  10   8    4.20   14.71
   1 -10   9   13.11   11.28
  -1 -10  -9    1.44    4.30
  -1  10  -9   -3.60   10.03
  -1  10  -9   -0.38    6.08
   1  10   9   16.15   19.07
   1 -10  10   11.30   14.34
  -1 -10 -10   12.31    8.87
  -1  10 -10   24.95   13.58
   1  10  10   25.01   16.07
   1 -10  11   -3.51   10.66
  -1 -10 -11   10.57    8.81
  -1  10 -11   -5.83   10.92
   1  10  11    5.57    8.10
   1 -10  12   13.54   11.77
  -1 -10 -12    6.17    6.33
  -1  10 -12   13.34   16.96
   1  10  12    6.58    7.89
   1 -10  13   16.96   12.80
  -1 -10 -13   -0.70    9.49
  -1  10 -13    8.64   12.53
   1  10  13   13.07    7.48
  -1 -11   6   34.37   13.43
   1 -11  -6   14.72    9.73
   1  11  -6   13.41   15.80
   1  11  -6   18.09   11.94
  -1  11   6   35.95   13.60
  -1 -11   5   16.05   14.56
   1 -11  -5   32.32   20.03
   1  11  -5   15.28   10.04
   1  11  -5   15.50   14.00
  -1  11   5   25.18   12.64
  -1 -11   4    5.75    5.63
   1 -11  -4   17.60   11.26
   1  11  -4    2.88    8.35
   1  11  -4    7.37    4.94
  -1  11   4    3.01   11.76
  -1 -11   3   19.84   10.37
   1 -11  -3    9.14    8.90
   1  11  -3    2.09    4.43
   1  11  -3   10.68    7.12
  -1  11   3   13.23   12.92
  -1 -11   2    6.91    9.64
   1 -11  -2    7.38   10.67
   1  11  -2    3.37    3.15
  -1  11   2    1.89    7.46
   1  11  -2    0.60    5.36
  -1  11   2   -4.82   12.16
  -1 -11   1    2.38    9.59
   1 -11  -1   12.13    6.94
  -1  11   1    4.13    8.48
   1  11  -1   -1.73   12.19
  -1  11   1    9.71    8.89
  -1 -11   0   16.08   13.90
   1 -11   0   -4.15   10.63
  -1  11   0    3.57    5.45
   1  11   0   -2.47    9.24
  -1  11   0    5.74    7.42
   1 -11   1   16.04   16.03
  -1 -11  -1    3.83    8.92
  -1  11  -1    7.57    6.38
   1  11   1   -1.79   12.20
  -1  11  -1    2.31    5.96
   1 -11   2  119.69   19.07
  -1 -11  -2   57.46   38.76
  -1  11  -2   95.43   12.19
  -1  11  -2   51.22   53.92
   1  11   2   82.14   35.13
   1 -11   3   -6.55   12.02
  -1 -11  -3   -3.49    9.16
  -1  11  -3   -0.57   10.99
  -1  11  -3    1.47    9.90
   1  11   3    3.99    8.25
   1 -11   4   43.57   34.70
  -1 -11  -4  105.16   16.47
  -1  11  -4   74.21   16.87
   1  11   4   81.42   15.98
  -1  11  -4   33.79   27.48
   1 -11   5   34.05   13.11
  -1 -11  -5   31.56   10.52
  -1  11  -5   23.28   10.44
   1  11   5   28.42   14.05
  -1  11  -5   38.12   14.28
   2   0 -31    4.64   11.71
   2   0 -31    1.92    4.41
   2   0 -30    5.65    9.92
   2   0 -30    7.12    9.95
   2   0 -29    6.12   11.67
   2   0 -29    5.15    4.39
   2   0 -28  107.27   28.64
   2   0 -28  112.60   42.83
   2   0 -27   -1.26   11.32
   2   0 -27    3.50    3.08
  -2   0  27   -0.76    6.63
   2   0 -26  218.58   32.69
   2   0 -26  224.69   17.16
  -2   0  26  246.08   13.02
   2   0 -25    3.99    5.62
   2   0 -25    2.89    3.89
  -2   0  25    2.81    4.99
   2   0 -24  342.25   30.68
   2   0 -24  423.44   26.47
  -2   0  24  429.94   23.01
   2   0 -23   -1.16   11.08
   2   0 -23   -0.93   12.33
  -2   0  23   -3.69    6.95
   2   0 -22  563.16   38.67
   2   0 -22  494.70   34.49
  -2   0  22  604.03   40.34
   2   0 -21   -0.83    7.46
   2   0 -21    5.44    7.97
  -2   0  21   -6.25    6.37
   2   0 -20  110.79    8.71
   2   0 -20  128.95   12.94
  -2   0  20  105.35    7.79
   2   0 -19   -5.76    7.05
   2   0 -19    4.31    5.77
  -2   0  19    0.67    2.49
   2   0 -18  461.12   37.29
   2   0 -18  433.32   24.56
  -2   0  18  439.92   37.10
   2   0 -17   -6.97    7.43
   2   0 -17   -1.74    6.99
  -2   0  17    2.21    3.64
   2   0 -16  252.84   18.25
   2   0 -16  220.95   15.09
  -2   0  16  261.84   18.39
   2   0 -15   -0.54   11.23
   2   0 -15   -4.38    7.58
  -2   0  15   -3.90    6.28
   2   0 -14 1451.27   43.52
   2   0 -14 1556.51   46.23
  -2   0  14 1504.46   43.87
   2   0 -13   -1.21    6.94
   2   0 -13    1.69   12.39
  -2   0  13    5.09    3.97
   2   0 -12  383.38   19.59
   2   0 -12  396.96   20.84
  -2   0  12  362.40   18.73
   2   0 -11   -2.38    4.57
   2   0 -11    0.05    6.68
  -2   0  11   -4.50    4.52
   2   0 -10  696.21   18.75
   2   0 -10  675.56   19.28
  -2   0  10  623.22   17.49
   2   0  -9    1.34    2.67
   2   0  -9    1.41    4.93
  -2   0   9    2.57    2.61
   2   0  -8   33.87    3.92
  -2   0   8   25.50    3.03
   2   0  -8   33.59   11.86
  -2   0   8   32.25   10.26
   2   0  -7    0.30    2.97
  -2   0   7   -0.67    2.04
   2   0  -7    2.21    2.10
  -2   0   7   -0.03    4.37
   2   0  -6 3143.20   65.54
  -2   0   6 3067.82   64.33
   2   0  -6 3131.69   66.51
  -2   0   6 3119.86   66.32
   2   0  -5    1.00    1.57
  -2   0   5   -0.28    1.16
   2   0  -5    4.74    3.68
  -2   0   5    2.38    2.46
   2   0  -4  521.76   12.39
  -2   0   4  469.15   11.06
   2   0  -4  494.41   12.84
  -2   0   4  498.64   12.75
   2   0  -3    0.32    2.03
  -2   0   3    0.82    1.04
   2   0  -3   -1.30    3.13
  -2   0   3    1.33    1.46
  -2   0   3    1.96    2.39
  -2   0   3    2.20    3.57
  -2   0   2 1053.52   22.94
   2   0  -2 1033.86   24.04
  -2   0   2 1135.48   25.42
  -2   0   2 1229.29   29.69
  -2   0   2 1154.79   25.76
   2   0  -1    0.11    1.99
  -2   0   1    1.50    1.41
   2   0  -1    2.64    3.28
  -2   0   1   -1.70    2.68
  -2   0   1    0.75    1.39
  -2   0   1   -1.23    3.08
   2   0   0    7.51    3.07
  -2   0   0    6.99    2.91
   2   0   0    9.47    6.29
  -2   0   0    8.53    3.38
  -2   0   0    8.15    3.69
  -2   0   0    5.88    6.46
   2   0   1    0.39    2.06
  -2   0  -1    1.01    3.38
   2   0   1    1.37    2.40
  -2   0  -1   -2.09    2.55
   2   0   1   -0.16    3.32
  -2   0  -1    1.54    2.07
   2   0   2 1183.22   27.33
  -2   0  -2 1086.33   24.87
   2   0   2 1019.51   23.81
  -2   0  -2 1119.88   27.52
   2   0   2 1176.40   26.84
  -2   0  -2 1168.32   26.13
   2   0   3    0.85    1.83
  -2   0  -3    0.70    1.93
   2   0   3    1.81    4.10
  -2   0  -3   -0.50    2.32
   2   0   3    0.50    1.33
  -2   0  -3    0.32    1.55
   2   0   4  449.42   12.08
  -2   0  -4  434.22   11.61
   2   0   4  491.43   13.44
  -2   0  -4  443.22   11.49
   2   0   4  409.25   10.72
  -2   0  -4  464.52   11.56
  -2   0  -5    1.51    1.73
  -2   0  -5   -0.36    2.79
   2   0   5    1.70    1.96
  -2   0  -5    0.68    0.53
   2   0   6 1772.51   43.42
  -2   0  -6 1774.39   42.39
  -2   0  -6 1883.08   45.70
   2   0   6 1825.04   42.34
  -2   0  -6 1863.05   42.69
   2   0   7   -3.49    3.78
  -2   0  -7    1.27    1.54
  -2   0  -7   -0.03    2.99
   2   0   7    1.82    1.95
  -2   0  -7    0.25    1.70
   2   0   8  151.92   16.14
  -2   0  -8  126.64    7.56
  -2   0  -8  143.72    8.54
   2   0   8  144.60    8.04
  -2   0  -8  144.46    8.08
   2   0   9   -1.85    4.28
  -2   0  -9    1.74    2.84
   2   0   9   -0.42    0.86
  -2   0  -9    0.54    1.64
   2   0  10  386.57   19.72
  -2   0 -10  425.37   16.97
   2   0  10  401.06   18.93
  -2   0 -10  320.23   15.24
  -2   0 -11   -0.39    6.11
  -2   0 -11    1.09    3.81
   2   0  11    0.90    1.13
  -2   0 -11    1.01    1.43
  -2   0 -12  155.66   11.07
  -2   0 -12  170.72   10.13
   2   0  12  152.40    7.99
  -2   0 -12  124.86    6.49
  -2   0 -13   -3.58    6.69
  -2   0 -13   -1.30    3.83
   2   0  13   -1.54    2.02
  -2   0 -13    0.81    1.08
  -2   0 -14   90.57   20.24
  -2   0 -14   88.41    5.76
   2   0  14   75.18    6.40
  -2   0 -14   77.49    7.04
  -2   0 -15    1.00    3.01
  -2   0 -15    1.69    3.75
   2   0  15    0.56    1.18
  -2   0 -15    0.61    0.84
  -2   0 -16  127.34   12.95
  -2   0 -16  122.71    6.32
   2   0  16  108.89    3.90
  -2   0 -16   91.92    2.85
  -2   0 -17    0.47    4.94
  -2   0 -17    3.23    3.58
   2   0  17    2.68    1.74
  -2   0 -18   22.66    7.00
  -2   0 -18   19.38    8.32
   2   0  18   16.06    5.51
  -2   0 -19   -0.68    6.34
  -2   0 -19    6.29    5.36
   2   0  19    0.39    1.33
  -2   0 -20   93.96   14.80
  -2   0 -20   80.75    8.36
  -2   0 -21   -0.09    7.70
  -2   0 -21    1.83    3.28
  -2   0 -22   -0.83    5.69
  -2   0 -22   -0.77    2.72
  -2   0 -23   -1.26    8.68
  -2   0 -23   -0.60    4.80
  -2   0 -24   32.07   14.05
  -2   0 -24   15.86   11.41
  -2   0 -25    6.70    9.37
  -2   0 -26   14.28    9.39
  -2   0 -27    2.10   10.27
  -2   0 -28   11.82   13.85
  -2   0 -29    1.11    6.05
   2  -1 -31   34.85   18.62
   2   1 -31   25.02   14.84
   2   1 -31   34.03   14.21
   2  -1 -30   45.28   12.52
   2   1 -30   56.50   33.76
   2  -1 -30   35.42   27.66
   2   1 -30   28.97   24.40
   2  -1 -29    6.85    8.19
   2   1 -29   20.18   14.33
   2  -1 -29   11.60    6.48
   2   1 -29   16.35   12.50
   2  -1 -28   -2.94    9.93
   2   1 -28    3.47    8.02
   2  -1 -28   -0.59    6.19
   2   1 -28    0.24    5.87
  -2   1  28    4.64    7.89
   2  -1 -27   12.13   16.11
   2   1 -27    6.26    5.52
   2  -1 -27   11.21    7.69
   2   1 -27   12.26   10.51
  -2   1  27    9.12    5.98
   2  -1 -26   16.56   20.11
   2   1 -26   18.43    8.84
   2  -1 -26   11.24    8.03
   2   1 -26   13.07   12.12
  -2   1  26   11.85    7.69
  -2  -1  26   14.48    7.31
   2  -1 -25   -0.50    5.34
   2   1 -25   -1.93    8.96
   2  -1 -25   -2.50    7.40
   2   1 -25   -2.76    7.87
  -2   1  25   -2.57    4.62
  -2  -1  25    1.01    2.36
   2  -1 -24   39.37   34.62
   2   1 -24   44.94   22.77
   2  -1 -24   41.01    7.39
   2   1 -24   41.28    8.77
  -2   1  24   53.11   17.40
  -2  -1  24   52.12   22.52
   2  -1 -23  330.60   28.06
   2   1 -23  303.80   37.77
   2  -1 -23  295.39   22.93
   2   1 -23  282.03   23.91
  -2   1  23  312.58   24.71
  -2  -1  23  297.45   22.62
   2  -1 -22  351.13   45.19
   2   1 -22  321.86   35.85
   2  -1 -22  324.76   22.35
   2   1 -22  340.98   25.44
  -2   1  22  361.39   26.06
  -2  -1  22  362.62   25.34
   2  -1 -21   55.06   10.72
   2   1 -21   60.08   25.62
   2  -1 -21   66.73    8.01
   2   1 -21   73.44   36.14
  -2   1  21   74.64   35.38
  -2  -1  21   65.20    7.06
   2  -1 -20   62.48   10.81
   2   1 -20   34.82   24.89
   2  -1 -20   56.19    7.86
   2   1 -20   51.86   32.40
  -2   1  20   74.20   20.26
  -2  -1  20   59.27    5.91
   2  -1 -19  368.53   20.52
   2   1 -19  291.63   15.40
   2  -1 -19  286.87   22.99
   2   1 -19  304.11   16.88
  -2   1  19  325.24   22.55
  -2  -1  19  361.15   18.46
   2  -1 -18  223.87   16.18
   2   1 -18  223.97   15.22
   2  -1 -18  190.60   12.35
   2   1 -18  196.68   14.43
  -2   1  18  204.59   13.85
  -2  -1  18  206.32   13.62
   2  -1 -17    6.71   10.76
   2   1 -17    4.72    4.55
   2  -1 -17    3.68    5.76
   2   1 -17    4.19    6.48
  -2   1  17    0.76    4.22
  -2  -1  17    7.83    7.70
   2  -1 -16    0.71    5.20
   2   1 -16    5.31    6.80
   2  -1 -16    2.79    4.23
   2   1 -16    1.01    3.98
  -2   1  16    1.68    3.52
  -2  -1  16    2.94    4.70
   2  -1 -15    3.24    4.88
   2   1 -15    5.82    6.46
   2  -1 -15    5.55    4.00
   2   1 -15    4.42    4.02
  -2   1  15    6.52    4.44
  -2  -1  15    5.48    6.08
   2  -1 -14 1129.76   46.87
   2   1 -14 1020.39   46.34
   2  -1 -14 1096.72   44.95
   2   1 -14 1020.37   43.03
  -2   1  14 1054.44   42.75
  -2  -1  14 1042.81   42.75
   2  -1 -13 1222.20   36.87
   2   1 -13 1088.77   37.13
   2  -1 -13 1149.66   35.94
   2   1 -13 1077.37   35.84
  -2   1  13 1116.22   33.99
  -2  -1  13 1107.79   32.97
   2  -1 -12  293.64   20.58
   2   1 -12  244.99   13.32
   2  -1 -12  276.99   18.92
   2   1 -12  292.29   25.55
  -2   1  12  294.03   21.90
  -2  -1  12  269.92   15.96
   2  -1 -11 1562.28   50.41
   2   1 -11 1667.70   48.81
   2  -1 -11 1621.71   46.77
   2   1 -11 1544.63   45.39
  -2   1  11 1722.44   49.94
  -2  -1  11 1779.59   50.71
   2  -1 -10 1147.17   29.73
   2   1 -10 1273.00   30.96
   2  -1 -10 1107.37   34.09
   2   1 -10 1072.54   29.20
  -2   1  10 1243.40   31.79
  -2  -1  10 1235.24   30.81
   2   1  -9 1358.07   32.34
   2  -1  -9 1351.40   33.62
   2   1  -9 1363.97   32.78
   2  -1  -9 1268.27   31.60
   2   1  -9 1431.95   40.72
  -2   1   9 1338.70   33.55
  -2  -1   9 1399.92   34.11
   2  -1  -8  926.27   23.81
   2   1  -8  875.29   21.17
   2  -1  -8  905.29   23.89
   2   1  -8  867.13   23.18
  -2   1   8  849.00   23.25
  -2  -1   8  828.55   27.65
   2  -1  -7  183.74   11.39
   2   1  -7  177.17   11.45
   2  -1  -7  189.66   11.11
   2   1  -7  205.16   12.58
  -2   1   7  197.12   12.26
  -2  -1   7  177.26   10.34
   2  -1  -6   11.32    6.55
  -2   1   6    9.42    4.68
   2   1  -6   11.72    4.42
  -2  -1   6    8.88    3.29
   2  -1  -6    9.84    6.18
   2   1  -6   12.26    6.30
  -2   1   6   14.07    7.69
  -2  -1   6    9.10    7.71
   2  -1  -5  461.95   12.39
  -2   1   5  448.32   11.55
   2   1  -5  467.38   11.13
  -2  -1   5  409.72    9.49
   2  -1  -5  466.57   12.64
   2   1  -5  480.51   15.38
   2   1  -5  477.99   14.09
  -2   1   5  508.46   13.84
   2  -1  -4 2699.69   57.50
   2   1  -4 2668.11   54.70
  -2   1   4 2642.84   56.00
   2  -1  -4 2529.26   56.07
   2   1  -4 2606.54   56.91
   2   1  -4 2555.47   57.90
  -2   1   4 2662.47   57.27
   2   1  -3 1345.02   27.69
   2  -1  -3 1397.12   33.73
  -2   1   3 1359.31   30.02
  -2  -1   3 1459.30   29.85
   2  -1  -3 1471.03   32.80
   2   1  -3 1485.38   36.02
  -2  -1   3 1397.80   30.97
   2   1  -3 1469.41   33.57
  -2   1   3 1440.55   32.11
   2  -1  -2 1460.62   33.53
  -2   1   2 1500.68   33.21
   2  -1  -2 1525.69   33.72
   2   1  -2 1469.74   32.34
  -2  -1   2 1473.61   32.31
   2   1  -2 1449.93   33.95
  -2   1   2 1622.48   36.07
   2  -1  -2 1514.69   33.09
   2   1  -1  873.14   18.21
  -2  -1   1  801.88   16.76
   2  -1  -1  898.44   21.00
  -2   1   1  902.95   21.29
   2  -1  -1  909.10   21.91
   2   1  -1  863.95   21.98
  -2  -1   1  839.37   19.31
   2   1  -1  851.39   21.00
  -2   1   1  977.90   22.53
   2  -1  -1  903.49   20.58
   2   1   0 1201.53   25.36
  -2  -1   0 1089.69   23.41
   2  -1   0 1142.64   25.96
  -2   1   0 1067.30   24.23
   2  -1   0 1034.60   26.07
   2   1   0 1069.77   25.61
  -2  -1   0 1081.55   23.92
   2   1   0 1019.77   25.10
  -2  -1   0 1266.13   28.49
  -2   1   0 1040.41   24.25
  -2  -1  -1 2944.75   60.88
   2  -1   1 3010.51   65.24
  -2   1  -1 2919.72   62.34
   2  -1   1 2969.91   67.25
   2   1   1 3165.03   66.78
  -2  -1  -1 3051.73   63.97
   2   1   1 3128.11   66.73
  -2  -1  -1 2791.97   59.31
  -2   1  -1 3163.87   66.24
   2  -1   1 3021.78   63.09
  -2  -1  -2  207.45   10.65
   2  -1   2  246.65    8.47
  -2   1  -2  222.86   12.49
  -2  -1  -2  230.06   11.60
   2  -1   2  243.74    9.10
   2   1   2  245.44    7.33
  -2  -1  -2  215.51   11.13
   2   1   2  245.81    8.81
  -2  -1  -2  241.07    7.85
  -2   1  -2  224.02   13.84
   2  -1   2  236.92    6.80
  -2  -1  -3  137.25    9.02
   2  -1   3  144.05   10.55
  -2   1  -3  149.57   10.25
  -2  -1  -3  155.10    9.65
   2  -1   3  157.33   17.11
   2   1   3  139.58   10.95
  -2  -1  -3  132.13    8.35
  -2   1  -3  116.55    8.01
   2   1   3  122.77    8.72
  -2  -1  -3  146.93    9.83
  -2   1  -3  143.70    9.26
  -2  -1  -4  247.36    7.98
   2  -1   4  268.12    9.31
  -2  -1  -4  293.73    8.03
   2   1   4  275.28    9.52
  -2  -1  -4  265.43    7.05
  -2   1  -4  265.25    8.45
  -2   1  -4  277.43    8.87
   2   1   4  268.68    8.83
  -2  -1  -4  275.34    9.69
  -2   1  -4  291.55    7.59
  -2  -1  -5  173.92   11.33
   2  -1   5  167.29   12.01
  -2  -1  -5  153.34   11.53
   2   1   5  178.64   10.02
  -2  -1  -5  148.25    9.27
  -2   1  -5  138.50    9.44
  -2   1  -5  161.24   11.16
   2   1   5  154.70   14.06
  -2  -1  -5  132.01    9.66
  -2   1  -5  164.94   11.11
   2  -1   6  811.31   22.63
  -2  -1  -6  863.60   21.45
  -2  -1  -6  837.37   20.06
  -2   1  -6  893.26   22.90
  -2  -1  -6  840.81   20.36
  -2   1  -6  867.22   20.48
   2   1   6  854.32   21.59
  -2  -1  -6  868.16   23.12
  -2   1  -6  823.45   66.17
   2  -1   7  790.83   22.28
  -2  -1  -7  840.19   22.42
  -2  -1  -7  794.22   19.52
  -2  -1  -7  665.77   16.66
  -2   1  -7  755.54   21.33
  -2   1  -7  693.20   17.97
   2   1   7  755.70   22.24
  -2  -1  -7  701.19   18.31
  -2   1  -7  607.55   47.00
   2  -1   8 3166.54   76.43
  -2  -1  -8 2933.94   68.68
  -2  -1  -8 2797.41   63.67
  -2   1  -8 3077.35   72.29
  -2  -1  -8 2792.82   63.12
   2   1   8 3111.93   71.27
  -2   1  -8 2892.74   64.59
  -2  -1  -8 2877.46   67.08
  -2   1  -8 3069.45   69.07
   2  -1   9 2028.20   51.04
  -2  -1  -9 2125.16   50.17
  -2  -1  -9 1848.83   42.96
  -2  -1  -9 2009.14   46.17
  -2   1  -9 2050.44   50.00
   2   1   9 1961.01   47.54
  -2  -1  -9 1844.93   44.65
  -2   1  -9 2013.68   44.81
   2  -1  10  139.37   10.01
  -2  -1 -10  165.98   18.45
  -2  -1 -10  125.36    6.98
  -2   1 -10  147.52    9.76
  -2  -1 -10  148.28    7.87
   2   1  10  145.04    9.67
  -2  -1 -10  116.34    7.80
  -2   1 -10  111.08    5.69
  -2   1 -10  133.47    6.22
   2  -1  11 1552.05   45.75
  -2  -1 -11 1414.36   41.40
  -2  -1 -11 1306.65   37.50
  -2  -1 -11 1367.76   38.79
  -2   1 -11 1632.32   46.76
   2   1  11 1468.89   44.38
   2  -1  12  650.69   25.42
  -2  -1 -12  607.36   20.55
  -2  -1 -12  669.44   19.61
  -2   1 -12  619.31   19.78
   2   1  12  590.54   25.92
   2  -1  13    4.75    5.51
  -2  -1 -13   16.51    5.71
  -2  -1 -13    5.88    2.40
  -2  -1 -13    9.99    2.30
  -2   1 -13   10.01    5.55
   2   1  13   12.22    6.24
   2  -1  14   24.41    8.97
  -2  -1 -14   22.79    9.40
  -2  -1 -14   20.19    9.04
  -2   1 -14   21.05    6.68
   2   1  14   20.67    7.69
  -2  -1 -15   89.40    8.54
  -2  -1 -15   79.36    4.92
  -2   1 -15   86.19    8.46
   2   1  15   75.66    4.88
  -2  -1 -16  601.56   33.08
  -2   1 -16  633.96   34.52
  -2  -1 -16  605.05   31.20
  -2   1 -16  610.78   32.55
   2   1  16  575.06   31.72
  -2  -1 -17  606.81   33.50
  -2   1 -17  539.99   31.95
  -2  -1 -17  535.39   27.78
  -2   1 -17  579.30   32.56
   2   1  17  528.64   44.94
  -2  -1 -18  506.69   26.14
  -2   1 -18  443.46   30.49
  -2  -1 -18  449.28   20.87
  -2   1 -18  521.05   25.07
   2   1  18  461.66   20.68
  -2  -1 -19   72.11   11.88
  -2   1 -19  143.53   12.76
  -2  -1 -19  129.32   20.07
  -2   1 -19  153.46   11.87
   2   1  19  140.58   11.31
  -2  -1 -20  198.36   34.08
  -2   1 -20  206.28   35.84
  -2  -1 -20  170.71   12.65
  -2   1 -20  189.36   15.83
   2   1  20  168.86   12.08
  -2  -1 -21  334.58   50.74
  -2   1 -21  356.82   28.29
  -2  -1 -21  302.59   23.36
  -2   1 -21  299.84   24.33
  -2  -1 -22   63.73   14.64
  -2   1 -22   38.32   15.69
  -2  -1 -22   43.70    9.63
  -2   1 -22   61.75    9.25
  -2  -1 -23   22.11    9.94
  -2   1 -23   38.33   16.05
  -2   1 -23   24.58   11.73
  -2  -1 -24    8.99    6.46
  -2   1 -24    6.85    5.44
  -2   1 -24   13.95    7.09
  -2  -1 -25   32.21   17.35
  -2   1 -25   45.28   17.65
  -2   1 -25   34.71    9.59
  -2  -1 -26   92.50   13.73
  -2   1 -26   85.46   38.27
  -2   1 -26   76.04   31.17
  -2  -1 -27  103.22   51.68
  -2   1 -27  109.07   55.70
  -2  -1 -28  166.07   15.84
  -2   1 -28  175.83   23.72
  -2   1 -29   42.68   16.07
  -2  -1 -29   37.29   12.40
   2  -2 -30   -0.19   10.78
   2   2 -30    2.51    5.80
   2   2 -30    4.69    7.49
   2  -2 -29   33.93   23.79
   2   2 -29   43.80   10.20
  -2   2  29   47.07   33.16
   2  -2 -28   14.00   14.76
   2   2 -28    5.78    4.46
   2  -2 -28    6.25    4.79
   2   2 -28    8.01   11.18
  -2   2  28    3.49    6.84
   2  -2 -27   84.41   39.12
   2   2 -27   83.77   10.26
   2  -2 -27   67.41    8.03
   2   2 -27   71.75   32.20
  -2   2  27   68.82   36.16
   2  -2 -26   -0.50   12.28
   2   2 -26   -0.02    5.53
   2  -2 -26   -3.43    6.30
   2   2 -26   -0.91    9.69
  -2   2  26    0.91    7.35
   2  -2 -25  464.56   23.75
   2   2 -25  443.14   16.08
   2  -2 -25  411.06   13.52
   2   2 -25  406.06   19.11
  -2   2  25  470.31   19.48
  -2  -2  25  477.29   14.70
   2  -2 -24    7.22   12.21
   2   2 -24   12.13    9.04
   2  -2 -24   20.40   11.06
   2   2 -24   16.77   13.42
  -2   2  24   19.62   15.85
  -2  -2  24   17.41   11.97
   2  -2 -23  564.64   33.46
   2   2 -23  502.54   26.50
   2  -2 -23  571.40   29.81
   2   2 -23  565.85   32.28
  -2   2  23  636.56   34.90
  -2  -2  23  551.41   27.60
   2  -2 -22   21.76   10.98
   2   2 -22   21.68    9.25
   2  -2 -22   14.22    8.52
   2   2 -22   33.74   11.39
  -2   2  22   22.53   12.48
  -2  -2  22   19.17   10.25
   2  -2 -21   63.44   32.70
   2   2 -21   59.43    8.16
   2  -2 -21   76.09    7.94
   2   2 -21   64.36   36.40
  -2   2  21   58.21   30.47
  -2  -2  21   71.64    9.35
   2  -2 -20    4.69    9.07
   2   2 -20   -1.91    8.02
   2  -2 -20   -1.05    6.46
   2   2 -20   -1.24    5.92
  -2   2  20   -4.16    8.14
  -2  -2  20    1.94    2.97
   2  -2 -19  378.88   21.43
   2   2 -19  359.59   22.92
   2  -2 -19  361.67   27.46
   2   2 -19  378.25   21.07
  -2   2  19  353.18   24.38
  -2  -2  19  368.74   18.51
   2  -2 -18   14.94   11.77
   2   2 -18   24.69    6.23
   2  -2 -18   16.22   15.18
   2   2 -18   21.56   10.14
  -2   2  18   22.22    9.40
  -2  -2  18   23.23    5.95
   2  -2 -17  174.68   17.14
   2   2 -17  155.81    9.14
   2  -2 -17  178.72   15.61
   2   2 -17  137.16    9.22
  -2   2  17  175.78   13.28
  -2  -2  17  166.86    9.72
   2  -2 -16    0.88    9.96
   2   2 -16    1.20    4.59
   2  -2 -16    5.05    5.62
   2   2 -16    2.42    6.04
  -2   2  16   -1.69    7.25
  -2  -2  16   -3.64    4.73
   2  -2 -15  733.49   41.95
   2   2 -15  772.49   42.92
   2  -2 -15  783.11   43.81
   2   2 -15  717.48   40.64
  -2   2  15  797.75   45.15
  -2  -2  15  690.41   45.30
   2  -2 -14  111.80   10.45
   2   2 -14  133.26   15.51
   2  -2 -14  146.08   24.92
   2   2 -14  154.22   12.88
  -2   2  14  135.48   12.77
  -2  -2  14  135.42   10.03
   2  -2 -13 1173.96   48.19
   2   2 -13 1121.33   44.49
   2  -2 -13 1117.05   44.60
   2   2 -13 1164.05   54.97
  -2   2  13 1170.59   47.74
  -2  -2  13 1112.64   51.02
   2  -2 -12  239.07   14.85
   2   2 -12  219.05   12.95
   2  -2 -12  251.37   26.89
   2   2 -12  230.32  106.21
  -2   2  12  217.49   13.89
  -2  -2  12  214.38   14.91
   2  -2 -11  205.37   12.60
   2   2 -11  183.32   10.16
   2  -2 -11  192.81   12.61
   2   2 -11  193.83   12.71
  -2   2  11  210.65   12.96
  -2  -2  11  190.72   13.18
   2  -2 -10   97.93    7.45
   2   2 -10   95.51    5.88
   2  -2 -10  125.05   15.19
   2   2 -10  100.33   10.16
  -2   2  10   95.05    7.67
  -2  -2  10   89.32    6.54
   2   2  -9   33.91    3.31
   2  -2  -9   39.95   15.94
   2   2  -9   35.77    3.36
   2  -2  -9   35.34    4.78
   2   2  -9   34.06   19.90
   2   2  -9   29.22    5.39
  -2   2   9   30.27   15.04
   2   2  -8  716.68   17.97
   2  -2  -8  757.12   24.42
   2   2  -8  775.00   20.49
   2  -2  -8  837.44   22.49
   2   2  -8  773.55   21.54
   2   2  -8  822.60   26.65
  -2   2   8  863.73   23.52
   2   2  -7  996.20   23.69
   2  -2  -7 1016.91   27.97
   2   2  -7  962.83   24.57
   2  -2  -7 1069.04   27.31
   2   2  -7 1064.10   27.78
   2   2  -7 1120.89   29.73
  -2   2   7 1151.92   29.63
   2   2  -6  103.33    5.96
   2  -2  -6  116.03    8.65
   2   2  -6   96.94    7.39
   2  -2  -6  108.65    7.56
   2   2  -6  107.47   14.92
   2   2  -6  103.68    7.77
  -2   2   6  103.13    7.63
   2   2  -4   87.11    6.07
   2  -2  -4   79.27    7.19
   2   2  -4   87.92   10.51
   2  -2  -4   86.37    8.52
   2   2  -4   92.66    7.73
   2   2  -4   98.83    8.21
  -2   2   4   84.19   42.59
   2  -2  -3 1354.00   31.81
   2   2  -3 1361.83   27.85
   2   2  -3 1384.64   28.22
   2  -2  -3 1434.36   33.44
   2   2  -3 1442.40   32.95
   2   2  -3 1467.43   33.95
  -2   2   3 1275.51   30.46
   2  -2  -2   12.23    5.10
   2  -2  -2   13.72    8.45
   2   2  -2   11.57    3.27
  -2  -2   2   10.17    4.12
   2   2  -2   10.72    3.79
  -2   2   2   10.75    7.86
   2  -2  -1  165.26   12.28
  -2  -2   1  169.20   10.27
   2   2  -1  159.28    9.57
   2  -2  -1  165.63   12.19
   2   2  -1  153.04   14.28
  -2  -2   1  173.22   10.93
   2   2  -1  159.63   11.32
  -2   2   1  170.49   11.56
   2  -2   1   42.04   13.21
  -2  -2  -1   45.01    3.48
   2   2   1   39.64    3.65
   2  -2   1   39.64    6.24
   2   2   1   41.66    3.89
  -2  -2  -1   35.50    3.10
   2   2   1   39.63    6.12
  -2   2  -1   41.03    4.42
   2  -2   1   39.50    4.26
   2  -2   2   56.09    6.94
  -2  -2  -2   37.94    3.08
   2   2   2   44.62    3.42
   2   2   2   34.13    3.36
  -2  -2  -2   41.69    4.37
  -2   2  -2   40.58    4.49
   2   2   2   41.65    5.01
  -2   2  -2   38.86    3.64
   2  -2   2   42.52    4.26
   2  -2   3  600.64   17.37
  -2  -2  -3  610.06   15.55
   2   2   3  567.13   13.84
   2   2   3  538.01   13.82
  -2  -2  -3  523.77   13.87
  -2   2  -3  626.02   17.02
   2   2   3  565.10   17.36
   2  -2   3  643.69   16.37
   2  -2   4   64.61    5.88
  -2  -2  -4   70.85    5.04
   2   2   4   60.62    4.53
   2   2   4   69.44    4.25
  -2  -2  -4   65.53    3.92
  -2   2  -4   64.63    5.49
   2   2   4   71.62    5.99
  -2   2  -4   75.52    6.02
   2  -2   4   64.28    4.16
   2  -2   5  128.34    8.81
  -2  -2  -5  121.65    7.55
   2   2   5  131.13    8.59
   2   2   5  130.02    7.39
  -2  -2  -5  122.06    6.72
  -2   2  -5  136.89    8.47
   2   2   5  156.28   10.17
  -2   2  -5  142.86    7.76
   2  -2   5  135.47    7.36
   2  -2   6   88.86    9.54
  -2  -2  -6   78.13    5.35
   2   2   6   78.49    5.57
  -2  -2  -6   89.26    4.98
  -2   2  -6   85.82    7.45
   2   2   6   86.91   17.46
  -2   2  -6   83.22    4.94
   2  -2   6   78.49    5.03
   2  -2   7  296.16   13.15
  -2  -2  -7  316.11    9.98
  -2  -2  -7  281.10    7.15
  -2   2  -7  268.68   10.35
  -2  -2  -7  267.89    6.99
   2   2   7  279.03   11.18
  -2   2  -7  287.08    9.52
   2  -2   8  157.22   12.58
  -2  -2  -8  146.92    9.57
  -2  -2  -8  161.59    8.21
  -2  -2  -8  154.33    8.74
  -2   2  -8  157.52   10.25
  -2   2  -8  148.74    7.69
   2   2   8  157.44   11.89
  -2   2  -8  150.62    7.92
   2  -2   9   92.16   10.42
  -2  -2  -9   86.06    6.87
  -2  -2  -9   96.02    4.84
  -2  -2  -9   94.39    4.76
  -2   2  -9  112.17    9.93
  -2   2  -9   85.83    4.84
   2   2   9  107.51    8.63
  -2   2  -9   79.76    3.87
   2  -2  10   36.76   16.95
  -2  -2 -10   39.60   19.23
  -2  -2 -10   36.04    2.61
  -2  -2 -10   36.04    2.10
  -2   2 -10   39.86    6.31
   2   2  10   38.88    6.94
   2  -2  11  243.77   19.11
  -2  -2 -11  234.09   13.63
  -2  -2 -11  223.86   10.77
  -2  -2 -11  229.82   10.75
  -2   2 -11  223.00   13.33
   2   2  11  239.09   14.51
   2  -2  12  155.03   13.50
  -2  -2 -12  152.72   10.92
  -2  -2 -12  149.12    8.06
  -2  -2 -12  157.58    6.79
  -2   2 -12  153.49   10.50
   2   2  12  141.83    9.53
   2  -2  13   78.97   12.85
  -2  -2 -13   74.28    7.02
  -2  -2 -13   68.07    2.66
  -2  -2 -13   78.32    4.03
  -2   2 -13   82.42    7.38
   2   2  13   83.17    9.86
   2  -2  14    2.03    4.60
  -2  -2 -14    3.07    4.85
  -2  -2 -14    1.59    1.43
  -2  -2 -14    1.45    1.20
  -2   2 -14   -3.94    6.50
   2   2  14    6.91    4.15
   2  -2  15  178.40   17.11
  -2  -2 -15  210.41   13.67
  -2  -2 -15  159.76    4.16
  -2  -2 -15  204.39   11.02
  -2   2 -15  198.51   14.27
   2   2  15  196.50   12.50
   2  -2  16   76.58   20.09
  -2  -2 -16   66.80    8.53
  -2  -2 -16   53.84    8.15
  -2   2 -16   61.16    8.19
   2   2  16   54.92    7.64
   2  -2  17   43.02   16.07
  -2  -2 -17   34.49    7.59
  -2  -2 -17   39.82    3.16
  -2   2 -17   39.53    6.53
   2   2  17   50.58    5.92
   2  -2  18   -0.59    8.25
  -2  -2 -18    2.57    9.31
  -2  -2 -18    0.60    1.90
  -2   2 -18   -4.58    6.84
   2   2  18    2.07    4.66
  -2  -2 -19   84.10   34.77
  -2   2 -19   73.84   25.74
  -2  -2 -19   62.84    6.83
  -2   2 -19   63.12    7.69
   2   2  19   81.24    8.13
  -2  -2 -20   -9.92    9.10
  -2   2 -20    5.14   10.20
  -2   2 -20    0.24    8.00
   2   2  20   -3.65    5.06
  -2  -2 -21   42.45   24.51
  -2   2 -21   51.12   14.46
  -2   2 -21   54.83   21.55
   2   2  21   46.88   22.67
  -2  -2 -22   15.50   13.03
  -2   2 -22   22.14   17.62
  -2   2 -22   17.67    9.51
   2   2  22   24.39    6.08
  -2  -2 -23   25.57   14.48
  -2   2 -23   11.54    9.37
  -2   2 -23   14.67    9.30
  -2  -2 -24   17.70    9.90
  -2   2 -24   14.53   10.31
  -2   2 -24   19.26    7.81
  -2  -2 -25   18.74    9.56
  -2   2 -25   25.45   15.84
  -2   2 -25   18.71    7.82
  -2  -2 -26   17.54   13.22
  -2   2 -26   10.93   14.21
  -2   2 -26   -4.52    7.42
  -2  -2 -27   11.74   12.17
  -2   2 -27    5.67   10.70
  -2   2 -27    7.23    5.36
  -2  -2 -28   -1.49   11.55
  -2   2 -28    5.59    5.33
  -2   2 -28   13.68    8.95
  -2  -2 -29    6.91    6.25
  -2   2 -29    8.83   11.64
   2  -3 -30   13.71   13.59
   2   3 -30   16.61   14.76
   2   3 -30   15.78   11.31
   2  -3 -29    2.77    5.28
   2   3 -29   -0.31    5.17
   2   3 -29    3.24    6.33
  -2   3  29    6.85    8.75
   2  -3 -28   -8.71   14.64
   2   3 -28   -0.54    8.92
   2   3 -28    1.10    6.28
  -2   3  28    2.63    9.41
   2  -3 -27   35.31   18.52
   2   3 -27   35.88   15.56
   2   3 -27   49.29   14.10
  -2   3  27   41.90   27.97
   2  -3 -26   11.93   13.30
   2   3 -26    9.41   12.45
   2   3 -26    3.71    8.99
  -2   3  26   12.21    9.18
   2  -3 -25   -2.88   11.54
   2   3 -25   -0.23    7.48
   2  -3 -25    2.34    3.27
   2   3 -25   -4.74   11.77
  -2   3  25    8.74    5.99
   2  -3 -24   55.74   29.60
   2   3 -24   40.92   25.01
   2  -3 -24   57.64   25.34
   2   3 -24   59.33   18.87
  -2   3  24   48.85   20.57
  -2  -3  24   48.03    6.04
   2  -3 -23  264.12   21.73
   2   3 -23  228.89   16.23
   2  -3 -23  219.70   19.19
   2   3 -23  254.99   18.49
  -2   3  23  250.17   19.72
  -2  -3  23  226.83   21.80
   2  -3 -22   34.99   15.30
   2   3 -22   40.35   17.80
   2  -3 -22   42.23    7.17
   2   3 -22   35.82   20.65
  -2   3  22   51.82   17.02
  -2  -3  22   42.71   17.69
   2  -3 -21  118.41   14.07
   2   3 -21  132.89   14.52
   2  -3 -21  130.69   13.64
   2   3 -21  116.00   13.60
  -2   3  21  141.40   22.69
  -2  -3  21  119.76   12.82
   2  -3 -20  117.35   33.72
   2   3 -20  107.42    9.08
   2  -3 -20  107.58   20.72
   2   3 -20  112.82   12.67
  -2   3  20  108.02   10.14
  -2  -3  20   87.20   13.05
   2  -3 -19  129.48   13.00
   2   3 -19  127.09   10.14
   2  -3 -19  132.25    9.87
   2   3 -19  161.98   17.15
  -2   3  19  149.15   12.95
  -2  -3  19  116.29    6.91
   2  -3 -18    7.22    9.42
   2   3 -18    1.44    3.91
   2   3 -18    0.65   11.78
  -2   3  18   -1.45    6.85
  -2  -3  18    1.64    4.51
   2  -3 -17   64.66   29.93
   2   3 -17   53.51    6.37
   2  -3 -17   63.12   24.46
   2   3 -17   55.78   22.34
  -2   3  17   52.34   24.36
  -2  -3  17   50.44    5.08
   2  -3 -16  138.21   13.90
   2   3 -16  150.65   12.87
   2  -3 -16  135.99   13.67
   2   3 -16  151.12   15.93
  -2   3  16  143.09    9.47
  -2  -3  16  152.10    7.83
   2  -3 -15   49.77   26.47
   2   3 -15   58.52    5.97
   2  -3 -15   56.86    6.25
   2   3 -15   60.76    9.61
  -2   3  15   61.46   31.35
  -2  -3  15   57.82    6.81
   2  -3 -14  264.32   19.50
   2   3 -14  273.24   16.77
   2  -3 -14  288.79   18.98
   2   3 -14  254.37   20.61
  -2   3  14  257.01   17.79
  -2  -3  14  255.92   16.45
   2  -3 -13  766.21   37.08
   2   3 -13  788.16   32.31
   2  -3 -13  739.59   32.85
   2   3 -13  775.54   36.10
  -2   3  13  797.77   34.38
  -2  -3  13  781.54   33.15
   2  -3 -12  302.20   17.18
   2   3 -12  291.97   16.52
   2  -3 -12  296.37   14.34
   2   3 -12  298.83   23.45
   2   3 -12  303.51   16.50
  -2   3  12  262.10   15.55
   2  -3 -11  506.21   20.18
   2   3 -11  492.82   15.66
   2  -3 -11  459.47   16.31
   2   3 -11  481.43   17.67
   2   3 -11  486.37   25.33
  -2   3  11  468.40   18.07
   2  -3 -10  410.37   12.62
   2  -3 -10  422.10   10.23
   2   3 -10  449.25   17.64
   2   3 -10  435.53   20.74
  -2   3  10  441.42   16.78
  -2  -3   9  153.82    9.66
   2   3  -9  151.17    8.47
   2  -3  -9  164.52   10.78
   2  -3  -9  150.33    9.19
   2   3  -9  156.07   17.15
   2   3  -9  171.82   11.57
  -2   3   9  157.95   11.69
  -2  -3   8  328.80   16.01
   2   3  -8  363.26   17.35
   2  -3  -8  323.84   17.35
   2  -3  -8  380.23   19.46
   2   3  -8  327.58   17.34
   2   3  -8  385.49   33.50
  -2   3   8  378.75   21.03
  -2  -3   7  440.82   12.29
   2   3  -7  459.37   13.84
   2  -3  -7  459.55   16.92
   2  -3  -7  447.92   14.65
   2   3  -7  400.30   21.00
   2   3  -7  406.10   21.04
  -2   3   7  425.52   15.43
  -2  -3   6   50.05    5.24
   2   3  -6   55.96    4.13
   2  -3  -6   51.07    6.78
   2  -3  -6   62.61    8.84
   2   3  -6   33.51   16.36
   2   3  -6   61.97    7.79
  -2   3   6   52.53    7.47
  -2  -3   5 1554.56   35.85
   2   3  -5 1461.29   33.73
   2  -3  -5 1619.44   40.41
   2  -3  -5 1379.68   38.70
   2   3  -5 1609.49   39.06
  -2   3   5 1642.31   42.08
  -2  -3   4 1128.15   26.67
   2   3  -4 1017.04   25.40
   2  -3  -4 1069.51   28.77
   2  -3  -4 1120.90   33.83
   2   3  -4 1143.99   32.15
   2   3  -4 1260.94   35.09
  -2   3   4 1160.29   44.52
  -2  -3   3  937.65   23.15
   2  -3  -3 1024.12   27.63
   2   3  -3  933.76   22.87
   2  -3  -3 1071.00   27.95
   2   3  -3 1049.97   28.01
  -2   3   3 1127.70   28.44
   2  -3  -2 1053.78   28.37
   2   3  -2  881.39   21.40
   2   3  -2  960.99   26.29
   2   3  -2  917.13   26.20
  -2   3   2  988.26   30.19
   2  -3  -1 1240.55   32.54
  -2  -3   1 1079.59   25.46
   2   3  -1 1100.11   25.65
   2  -3  -1 1182.76   31.29
   2   3  -1 1287.63   33.34
  -2   3   1 1102.52   28.08
   2  -3   0  233.42    9.91
  -2  -3   0  249.89    7.40
   2   3   0  223.66   11.33
   2   3   0  241.70    5.90
  -2  -3   0  215.53   11.37
  -2   3   0  248.97    9.72
   2   3   0  190.18   11.77
  -2   3   0  209.96   13.88
   2  -3   1  343.95   13.60
  -2  -3  -1  338.00   10.05
   2   3   1  348.94    9.19
   2   3   1  353.64   11.58
  -2  -3  -1  323.36    9.17
  -2   3  -1  340.89   11.18
   2   3   1  319.42   14.22
  -2   3  -1  316.36   10.31
   2  -3   2  231.06   14.53
  -2  -3  -2  278.52   10.11
   2   3   2  215.10   11.14
   2   3   2  263.70    7.85
  -2  -3  -2  239.97    7.17
  -2   3  -2  232.47    7.34
   2   3   2  265.06   11.12
  -2   3  -2  271.33    9.24
   2  -3   3  101.51    9.68
  -2  -3  -3   97.01    6.49
   2   3   3   99.87    8.99
   2   3   3   90.48    5.67
  -2  -3  -3   88.99    5.33
  -2   3  -3  102.06    8.37
   2   3   3   87.64    8.19
  -2   3  -3   92.51    6.03
   2  -3   4  113.97    9.08
  -2  -3  -4  127.49    8.07
   2   3   4  121.24    7.22
   2   3   4  116.60    6.52
  -2  -3  -4  124.13    7.27
  -2   3  -4  135.27   10.23
   2   3   4  122.30    8.65
  -2   3  -4  138.55    8.54
   2  -3   4  105.52    6.22
   2  -3   5  457.05   16.56
  -2  -3  -5  438.26   12.97
   2   3   5  429.75   10.98
  -2  -3  -5  407.97    9.99
  -2   3  -5  458.29   14.91
   2   3   5  460.95   15.64
  -2   3  -5  459.54   12.83
   2  -3   5  412.77   11.20
   2  -3   6 1134.81   37.14
  -2  -3  -6 1170.82   34.69
   2   3   6 1102.93   29.49
  -2  -3  -6 1076.14   28.60
  -2   3  -6 1123.04   35.00
   2   3   6 1319.01   39.16
  -2   3  -6 1210.30   34.30
   2  -3   6 1038.93   30.30
   2  -3   7 1030.82   34.53
  -2  -3  -7 1000.58   30.30
  -2  -3  -7  917.92   24.07
  -2   3  -7 1002.65   32.58
  -2  -3  -7  992.39   26.04
   2   3   7 1076.76   34.51
  -2   3  -7  948.68   26.98
   2  -3   7  849.09   23.89
   2  -3   8 1517.32   54.31
  -2  -3  -8 1455.26   41.35
  -2   3  -8 1477.27   54.92
   2   3   8 1638.01   53.86
  -2   3  -8 1358.47   37.39
   2  -3   8 1499.26   40.56
   2  -3  10  265.21   17.65
  -2  -3 -10  302.93   31.94
  -2   3 -10  262.49   14.52
   2   3  10  281.19   16.12
  -2   3 -10  255.83   10.36
   2  -3  11  184.60   16.32
  -2  -3 -11  185.28   12.27
  -2   3 -11  173.85   11.17
   2   3  11  188.28   13.70
   2  -3  12  107.75   33.07
  -2  -3 -12   98.65    9.59
  -2   3 -12   92.84   13.26
   2   3  12   94.18   11.72
   2  -3  13  123.01   20.37
  -2  -3 -13  130.17   19.34
  -2   3 -13  109.64   10.45
   2   3  13  109.79   10.49
   2  -3  14  119.81   10.35
  -2  -3 -14  136.02    8.94
  -2   3 -14  151.15   12.28
   2   3  14  130.41    7.92
   2  -3  15  254.04   19.37
  -2  -3 -15  193.01   13.57
  -2   3 -15  197.31   14.74
   2   3  15  197.31   15.32
   2  -3  16  183.31   16.76
  -2  -3 -16  216.08   15.43
  -2   3 -16  242.94   20.72
   2   3  16  201.58   20.15
   2  -3  17  903.26   50.95
  -2  -3 -17  882.26   45.19
  -2   3 -17 1011.36   53.40
   2   3  17  887.88   57.14
   2  -3  18  393.32   34.72
  -2  -3 -18  369.59   27.02
  -2   3 -18  408.59   28.85
   2   3  18  353.22   23.84
   2  -3  19  111.94   15.24
  -2  -3 -19   86.16   10.70
  -2   3 -19  114.61   10.88
   2   3  19  127.44   10.57
   2  -3  20   62.92   24.88
  -2  -3 -20   59.50   24.28
  -2   3 -20   53.71   28.01
   2   3  20   52.18   25.37
   2  -3  21   39.34   12.80
  -2  -3 -21   56.10   10.07
  -2   3 -21   47.84   10.61
   2   3  21   40.01   15.55
  -2  -3 -22   55.41   12.76
  -2   3 -22   57.02   31.60
  -2   3 -22   52.40   20.35
   2   3  22   41.98    8.70
  -2  -3 -23   11.41   12.35
  -2   3 -23    5.70   13.98
  -2   3 -23   12.60    7.83
   2   3  23   17.54    5.43
  -2  -3 -24   22.22   10.51
  -2   3 -24   25.39   13.42
  -2   3 -24    9.00    5.18
  -2  -3 -25   16.52   12.85
  -2   3 -25   14.04   10.08
  -2   3 -25   27.14   13.10
  -2  -3 -26   39.38   37.55
  -2   3 -26   41.30   22.23
  -2  -3 -27  198.85   17.29
  -2   3 -27  237.37   18.62
  -2   3 -27  246.98   19.82
  -2  -3 -28  123.11   57.88
  -2   3 -28  161.39   15.85
  -2   3 -28  109.16   28.83
   2  -4 -29   -0.94   13.22
   2   4 -29    4.60    9.73
   2   4 -29    1.63   11.70
  -2   4  29    0.95    4.86
   2  -4 -28   17.77   18.40
   2   4 -28   27.33   10.19
   2   4 -28   13.86   10.84
  -2   4  28   10.41   15.59
   2  -4 -27    3.68    7.76
   2   4 -27    5.35    7.62
   2   4 -27   14.27   15.60
  -2   4  27   -1.00   13.28
   2  -4 -26  258.32   24.91
   2   4 -26  239.66   16.58
   2   4 -26  208.23   48.00
  -2   4  26  278.52   17.78
   2  -4 -25    4.56    7.40
   2   4 -25    5.94    7.04
   2   4 -25   -2.97   12.07
  -2   4  25  -10.17   11.31
   2  -4 -24  215.85   48.61
   2   4 -24  196.62   14.06
   2   4 -24  212.76   20.33
  -2   4  24  205.79   14.45
   2  -4 -23   12.81   16.88
   2   4 -23    8.38    6.45
   2  -4 -23   10.53    6.76
   2   4 -23   28.63   12.58
  -2   4  23   16.97   15.04
  -2  -4  23    9.23    5.01
   2  -4 -22  293.27   24.25
   2   4 -22  321.70   21.17
   2  -4 -22  327.65   19.51
   2   4 -22  276.76   20.75
  -2   4  22  335.41   23.66
  -2  -4  22  274.57   18.17
   2  -4 -21   13.65   13.40
   2   4 -21   10.91    7.05
   2  -4 -21    8.77    5.52
   2   4 -21   -0.55   11.63
  -2   4  21   22.04   12.64
  -2  -4  21   11.43    6.09
   2  -4 -20   57.11   13.69
   2   4 -20   52.63   26.43
   2  -4 -20   55.48   16.11
   2   4 -20   49.97   24.56
  -2   4  20   49.47   20.18
  -2  -4  20   58.54   16.57
   2  -4 -19    2.24    3.85
   2   4 -19   -4.61    6.70
   2  -4 -19    2.19    3.94
   2   4 -19    4.61    6.95
  -2   4  19    7.32    7.26
  -2  -4  19    0.50    2.26
   2  -4 -18  180.23   17.01
   2   4 -18  193.98   13.65
   2  -4 -18  187.76   13.49
   2   4 -18  195.57   18.87
  -2   4  18  188.13   14.98
  -2  -4  18  160.10   13.55
   2  -4 -17   43.07   13.39
   2   4 -17   46.05   21.22
   2  -4 -17   45.23    7.85
   2   4 -17   52.17   22.37
  -2   4  17   53.01   31.65
  -2  -4  17   37.32   14.13
   2  -4 -16  362.74   23.57
   2   4 -16  351.92   17.51
   2  -4 -16  385.24   19.45
   2   4 -16  341.37   27.97
  -2   4  16  390.91   42.71
  -2  -4  16  304.34   17.68
   2  -4 -15  159.80   16.31
   2   4 -15  172.87   21.39
   2  -4 -15  180.17   13.84
   2   4 -15  186.47   14.88
  -2   4  15  161.11   13.99
  -2  -4  15  167.46    8.39
   2  -4 -14  806.03   44.75
   2  -4 -14  795.73   41.51
   2   4 -14  695.34   37.68
   2   4 -14  644.15   35.00
  -2   4  14  727.36   40.47
  -2  -4  13   16.56    6.46
   2  -4 -13   19.29    8.67
   2  -4 -13   17.46    5.45
   2   4 -13   12.72   14.24
   2   4 -13    9.92    7.83
  -2   4  13   10.42   12.97
  -2  -4  12  400.14   28.23
   2  -4 -12  375.05   25.59
   2  -4 -12  396.77   25.74
   2   4 -12  411.28   27.56
   2   4 -12  399.57   24.82
  -2   4  12  398.11   25.26
  -2  -4  11   21.49    7.85
   2  -4 -11   13.93    8.05
   2  -4 -11   28.19   13.05
   2   4 -11   21.14   14.57
   2   4 -11   21.03    7.60
  -2   4  11   25.13   14.84
  -2  -4  10   31.64   12.42
   2  -4 -10   40.38   16.41
   2  -4 -10   31.94    5.97
   2   4 -10   37.08   13.71
   2   4 -10   14.64   15.19
  -2   4  10   34.15   19.24
  -2  -4   9   42.32    4.38
   2  -4  -9   58.09    8.04
   2  -4  -9   51.92   17.79
   2   4  -9   57.14    9.64
   2   4  -9   50.86   24.54
  -2   4   9   50.69    8.42
  -2  -4   8    4.85    5.21
   2  -4  -8    5.52    5.60
   2  -4  -8    8.35    5.97
   2   4  -8   -0.75    7.37
   2   4  -8   -4.76    7.15
  -2   4   8   13.08    9.58
  -2  -4   7   42.31    4.25
   2   4  -7   42.29    3.28
   2  -4  -7   38.93   16.08
   2  -4  -7   35.23   15.18
   2   4  -7   33.99    7.04
   2   4  -7   38.47    8.45
  -2   4   7   37.34   10.77
  -2  -4   6  937.83   26.87
   2   4  -6 1125.91   31.79
   2  -4  -6 1013.22   33.82
   2  -4  -6 1107.60   42.78
   2   4  -6 1198.63   35.97
   2   4  -6 1042.60   32.86
  -2   4   6 1187.51   37.26
  -2  -4   5   13.10    3.32
   2  -4  -5   15.41    7.73
   2   4  -5   12.23    4.97
   2  -4  -5   12.06    8.68
   2   4  -5    8.58    7.41
   2   4  -5    9.11    7.52
  -2   4   5   13.98   14.10
  -2  -4   4 1033.27   31.97
   2  -4  -4 1163.30   40.87
   2   4  -4 1122.76   34.66
   2  -4  -4 1242.72   45.99
   2   4  -4 1321.59   38.40
   2   4  -4 1098.93   36.40
  -2   4   4 1185.32   38.19
  -2  -4   3    7.13    5.15
   2  -4  -3    6.17    7.54
   2   4  -3   -0.19    1.84
   2   4  -3    3.26    5.77
   2   4  -3    5.65    6.36
  -2   4   3   -1.46   10.01
  -2  -4   2  466.93   16.60
   2  -4  -2  494.51   19.39
   2   4  -2  461.76   14.30
   2   4  -2  478.77   18.19
  -2   4   2  540.46   17.90
   2   4  -2  481.37   18.07
  -2   4   2  505.24   18.71
  -2  -4   1   10.30    3.75
   2  -4  -1    8.42   11.43
   2   4  -1    8.66    2.74
   2   4  -1    6.17    6.40
  -2   4   1    5.48    4.79
   2   4  -1    8.79    8.38
  -2   4   1    9.89    4.95
   2  -4   0    7.03    4.82
  -2  -4   0    2.02    3.23
   2   4   0    0.83    2.00
  -2   4   0    2.90    2.71
   2   4   0    2.67    5.18
  -2   4   0   -0.71    5.75
   2  -4   1   17.32    7.83
  -2  -4  -1   27.24   12.33
   2   4   1   24.61    2.31
   2   4   1   18.49    2.89
  -2   4  -1   16.79    5.69
   2   4   1   23.12    8.04
  -2   4  -1   25.49    8.35
   2  -4   2   44.62   17.04
  -2  -4  -2   36.76    4.46
   2   4   2   27.60    2.63
  -2  -4  -2   32.31    2.74
  -2   4  -2   32.20    5.29
   2   4   2   36.82   14.51
  -2   4  -2   39.88    5.33
   2  -4   3   75.88   11.60
  -2  -4  -3   58.03    5.13
   2   4   3   71.73    9.68
  -2  -4  -3   66.50    4.33
  -2   4  -3   90.24   10.40
   2   4   3   72.66   26.47
  -2   4  -3   67.89    5.75
   2  -4   4  123.25   13.41
  -2  -4  -4  120.32    8.08
   2   4   4  119.73    6.53
  -2  -4  -4  100.48    5.40
  -2   4  -4  105.61   23.72
   2   4   4   98.63    9.18
  -2   4  -4  122.28    8.80
   2  -4   5  150.74   12.46
  -2  -4  -5  167.65   10.43
   2   4   5  163.59    8.14
  -2  -4  -5  178.56    8.49
  -2   4  -5  179.85   12.67
   2   4   5  176.94   13.52
  -2   4  -5  163.84    9.72
   2  -4   6  373.71   22.85
  -2  -4  -6  412.71   19.07
   2   4   6  408.04   18.66
  -2   4  -6  447.70   18.71
  -2  -4  -6  366.86   16.67
   2   4   6  413.30   13.37
  -2   4  -6  406.20   20.60
   2  -4   7   30.99   17.61
  -2  -4  -7   38.04   11.01
  -2   4  -7   44.51   17.19
   2   4   7   40.41    7.39
  -2   4  -7   35.75    4.29
   2  -4   8  119.91   12.34
  -2  -4  -8  135.71   15.75
  -2   4  -8  120.34   10.88
   2   4   8  130.82   10.25
  -2   4  -8   97.11    5.26
   2  -4   8  118.93    6.18
   2  -4   9  223.84   15.88
  -2  -4  -9  265.10   14.36
  -2   4  -9  267.68   33.79
   2   4   9  251.44   15.46
  -2   4  -9  207.99   10.07
   2  -4   9  217.02    9.60
   2  -4  10  243.14   19.35
  -2  -4 -10  257.92   20.70
  -2   4 -10  276.08   18.43
   2   4  10  257.25   32.88
  -2   4 -10  234.10   13.87
   2  -4  10  236.46   16.24
   2  -4  11    8.90    8.57
  -2  -4 -11    2.51    3.96
  -2   4 -11    3.45    7.28
  -2   4 -11    4.68    2.42
   2   4  11   -0.43    9.73
   2  -4  11    3.49    3.05
   2  -4  12    7.16    8.84
  -2  -4 -12    7.10    4.73
  -2   4 -12   19.88   10.76
  -2   4 -12    8.15    1.57
   2   4  12   11.77    8.60
   2  -4  12    6.30    2.39
   2  -4  13   26.92   12.58
  -2  -4 -13   28.15   11.34
  -2   4 -13   27.75    9.65
   2   4  13   19.41    9.36
   2  -4  14   60.02   22.25
  -2  -4 -14   57.71   21.61
  -2   4 -14   63.20    9.24
   2   4  14   46.56   20.11
   2  -4  15   23.50   14.85
  -2  -4 -15   18.85   12.39
  -2   4 -15   31.20    9.46
   2   4  15   25.94   13.38
   2  -4  16  106.49   40.03
  -2  -4 -16  138.84   36.59
  -2   4 -16  107.89   11.35
   2   4  16  102.35   41.56
   2  -4  17   10.88    9.59
  -2  -4 -17   15.34    8.91
  -2   4 -17    4.54   10.62
   2   4  17    9.45    8.40
   2  -4  18   24.99   11.67
  -2  -4 -18   27.26   12.89
  -2   4 -18   27.62   10.30
   2   4  18   16.00   15.92
   2  -4  19   16.54   10.63
  -2  -4 -19   10.16    7.87
  -2   4 -19   32.35   13.52
   2   4  19   15.80    8.30
   2  -4  20   84.97   46.49
  -2  -4 -20  103.03   15.17
  -2   4 -20   98.84   13.92
   2   4  20   88.57   13.48
   2  -4  21   11.91    8.62
  -2  -4 -21    8.49    7.63
  -2   4 -21    6.49    4.36
   2   4  21   10.95    7.26
   2  -4  22   25.09   11.37
  -2  -4 -22   25.22   18.90
  -2   4 -22   19.87   12.85
   2   4  22   25.97   12.64
   2  -4  23   30.67   12.03
  -2  -4 -23   31.03   23.20
  -2   4 -23   27.55   10.53
   2   4  23   25.67   15.44
  -2  -4 -24    9.80   10.95
  -2   4 -24   11.51    5.85
  -2   4 -24   -3.42   12.12
   2   4  24    0.46    7.23
  -2  -4 -25   28.40   10.69
  -2   4 -25   47.17   12.86
  -2   4 -25   18.26   16.68
  -2  -4 -26   10.11   14.47
  -2   4 -26   -4.01   10.30
  -2   4 -26   -2.66   10.98
  -2  -4 -27   -5.04   10.88
  -2   4 -27    6.22    6.78
  -2   4 -27   10.64   11.70
   2  -5 -27    4.41    7.51
   2   5 -27   -0.59    8.28
   2   5 -27    5.65    6.01
  -2   5  27   15.08   14.84
   2  -5 -26   25.09   12.13
   2   5 -26    8.73    7.29
   2   5 -26   12.68   12.39
  -2   5  26    8.00    9.57
   2  -5 -25   26.14   11.70
   2   5 -25   24.68   15.38
   2   5 -25   26.39   16.30
  -2   5  25   20.24   21.73
   2  -5 -24   22.78   19.88
   2   5 -24   36.69   18.80
   2   5 -24   53.98   29.53
  -2   5  24   23.19   16.03
   2  -5 -23    7.05    9.09
   2   5 -23    7.16    7.00
   2   5 -23   10.75   12.80
  -2   5  23    9.54    8.87
   2  -5 -22  251.51   48.42
   2   5 -22  200.92   30.07
   2   5 -22  206.12   15.95
  -2   5  22  235.68   21.19
   2  -5 -21   26.05   14.70
   2   5 -21   30.93   11.50
   2   5 -21   29.34   20.01
  -2   5  21   28.88   21.91
  -2  -5  21   20.63    9.35
   2  -5 -20  176.83   21.53
   2   5 -20  123.04   10.20
   2  -5 -20  143.32   11.15
   2   5 -20  159.77   14.94
  -2   5  20  145.30   16.42
  -2  -5  20  141.11   20.50
   2  -5 -19   25.45   13.03
   2  -5 -19   23.01   19.19
   2   5 -19   36.69   11.38
  -2   5  19   36.58   24.07
  -2  -5  19   26.44   18.70
   2  -5 -18   57.22   24.72
   2   5 -18   64.99    6.81
   2  -5 -18   70.52    8.27
   2   5 -18   66.05   30.75
  -2   5  18   61.52   32.86
  -2  -5  18   61.66    7.42
   2  -5 -17   13.42   10.08
   2  -5 -17   24.00    8.41
   2   5 -17   20.60   10.94
  -2   5  17   20.82   16.62
  -2  -5  17   21.06    5.18
  -2  -5  16    3.56    4.22
   2  -5 -16   10.68    9.12
   2  -5 -16    2.60    3.39
   2   5 -16    6.99    7.03
   2   5 -16    9.26    8.32
  -2   5  16    9.25    9.77
  -2  -5  15    2.35    2.90
   2  -5 -15    2.96    6.31
   2  -5 -15    7.89    6.35
   2   5 -15  -12.32    9.87
   2   5 -15    3.60    5.68
  -2   5  15    6.51   10.27
  -2  -5  14   89.05    7.70
   2  -5 -14   90.81   13.22
   2  -5 -14   93.54    7.48
   2   5 -14  105.73   11.03
   2   5 -14  106.45   22.12
  -2   5  14   98.37   40.46
  -2  -5  13   99.52    8.59
   2  -5 -13   88.45   30.85
   2  -5 -13   97.85    9.59
   2   5 -13  101.03   13.21
   2   5 -13  104.68    9.35
  -2   5  13   79.66   34.26
  -2  -5  12  219.34   14.69
   2  -5 -12  250.84   18.37
   2  -5 -12  264.18   18.57
   2   5 -12  271.89   21.23
   2   5 -12  254.47   18.40
  -2   5  12  262.07   18.45
  -2  -5  11  374.48   20.82
   2  -5 -11  383.82   24.09
   2  -5 -11  392.17   25.48
   2   5 -11  396.45   25.19
   2   5 -11  383.48   30.61
  -2   5  11  441.60   26.02
  -2  -5  10  797.17   41.35
   2  -5 -10  861.70   52.87
   2  -5 -10  858.34   45.67
   2   5 -10  822.03   44.40
   2   5 -10  869.43   46.42
  -2   5  10  860.67   46.16
  -2  -5   9   34.93    6.79
   2  -5  -9   29.01   10.97
   2  -5  -9   32.18   11.01
   2   5  -9   29.17   22.10
   2   5  -9   25.71   13.89
  -2   5   9   31.84   19.80
  -2  -5   8  258.65   19.44
   2  -5  -8  259.63   19.03
   2  -5  -8  296.83   18.82
   2   5  -8  290.05   20.13
   2   5  -8  284.03   19.25
  -2   5   8  306.74   22.33
  -2  -5   7  169.88   11.67
   2  -5  -7  175.03   19.49
   2   5  -7  193.22   15.68
   2   5  -7  176.80   14.21
  -2   5   7  195.01   14.93
  -2  -5   6    6.78    4.77
   2  -5  -6    1.15    8.25
   2   5  -6    2.57    7.26
  -2   5   6    2.79    3.57
   2   5  -6   -3.82    8.65
  -2   5   6    1.19    7.23
  -2  -5   5  403.74   19.20
   2  -5  -5  424.70   24.48
   2   5  -5  486.06   22.63
  -2   5   5  459.91   21.48
   2   5  -5  446.32   21.97
  -2   5   5  455.31   42.88
  -2  -5   4  726.50   36.25
   2  -5  -4  882.77   40.13
   2   5  -4  756.32   31.91
  -2   5   4  787.14   33.40
   2   5  -4  861.79   45.83
  -2   5   4  750.32   34.31
  -2  -5   3  356.30   16.93
   2  -5  -3  343.65   21.70
   2   5  -3  336.91   16.73
  -2   5   3  341.29   16.92
   2   5  -3  341.34   18.73
  -2   5   3  372.63   23.87
  -2  -5   2  637.22   29.19
   2  -5  -2  687.82   32.03
   2   5  -2  685.24   29.46
  -2   5   2  701.60   30.11
   2   5  -2  659.05   29.46
  -2   5   2  720.77   32.09
   2  -5  -1   93.13   14.85
  -2  -5   1   71.55    6.86
   2   5  -1   66.60   11.70
  -2   5   1   59.98   17.34
   2   5  -1   60.55   31.21
  -2   5   1   76.81   30.51
   2  -5   0 1133.55   48.59
  -2  -5   0 1125.39   48.37
   2   5   0 1194.59   47.47
  -2   5   0 1199.61   49.33
   2   5   0 1037.89   44.03
  -2   5   0 1197.50   50.13
   2  -5   1  394.71   22.45
  -2  -5  -1  438.36   19.72
   2   5   1  420.43   19.66
  -2   5  -1  459.63   23.01
   2   5   1  433.09   23.12
  -2   5  -1  403.84   20.30
   2  -5   2   34.58   19.63
  -2  -5  -2   51.03   14.75
   2   5   2   41.50    4.03
  -2   5  -2   57.12   21.58
   2   5   2   64.53   22.60
  -2   5  -2   54.41   16.12
   2  -5   3  122.67   14.84
  -2  -5  -3  126.82    9.31
   2   5   3  107.90    5.76
  -2   5  -3  112.95    8.99
   2   5   3   93.66    9.72
  -2   5  -3  101.81    8.76
   2  -5   4  202.16   15.80
  -2  -5  -4  226.06   12.26
   2   5   4  210.92   12.89
  -2   5  -4  207.23   12.80
  -2  -5  -4  192.86    8.57
   2   5   4  186.59   15.69
  -2   5  -4  212.48   11.74
   2  -5   5  169.76   13.34
  -2  -5  -5  138.68    9.83
   2   5   5  145.65    6.85
  -2  -5  -5  133.56    8.05
  -2   5  -5  153.91   13.38
   2   5   5  140.04   18.08
  -2   5  -5  144.24   10.15
   2  -5   6   90.41   17.07
  -2  -5  -6   95.46   10.20
   2   5   6   91.90    5.94
  -2   5  -6   81.62   10.86
  -2  -5  -6   75.11    6.45
   2   5   6   85.71   10.45
  -2   5  -6   82.18    5.94
   2  -5   7  161.84   15.56
  -2  -5  -7  186.05   15.13
   2   5   7  143.96    8.48
   2   5   7  172.51    9.77
  -2   5  -7  177.52   24.36
   2   5   7  162.40   15.29
  -2   5  -7  164.66   15.44
   2  -5   8  603.36   38.34
  -2  -5  -8  681.05   50.47
  -2   5  -8  689.98   41.20
   2   5   8  680.66   41.19
  -2   5  -8  592.74   33.59
   2  -5   9  571.41   41.15
  -2  -5  -9  590.23   31.75
  -2   5  -9  616.33   33.96
   2   5   9  579.88   35.71
  -2   5  -9  568.92   29.85
   2  -5  10  372.04   46.04
  -2  -5 -10  343.92   20.32
  -2   5 -10  402.22   24.66
   2   5  10  382.57   25.55
  -2   5 -10  364.34   19.78
   2  -5  11  380.10   24.74
  -2  -5 -11  377.82   19.95
  -2   5 -11  386.38   21.79
   2   5  11  403.28   23.22
  -2   5 -11  320.10   15.36
   2  -5  12  270.42   20.61
  -2  -5 -12  254.18   24.64
  -2   5 -12  276.28   17.37
  -2   5 -12  256.25   11.84
   2   5  12  254.02   15.90
   2  -5  13    7.80   11.54
  -2  -5 -13   -1.48    7.89
  -2   5 -13    5.41   11.16
  -2   5 -13    2.64    2.02
   2   5  13    5.44    6.50
   2  -5  14  122.69   42.32
  -2  -5 -14   99.29   12.42
  -2   5 -14  107.43   13.76
   2   5  14  107.34   15.26
   2  -5  15  192.87   19.51
  -2  -5 -15  217.83   24.42
  -2   5 -15  211.82   22.27
   2   5  15  234.09   22.05
   2  -5  16   68.21   23.25
  -2  -5 -16   87.28   39.25
  -2   5 -16  110.34   18.79
   2   5  16  109.64   45.93
   2  -5  17  197.02   21.24
  -2  -5 -17  201.86   16.51
  -2   5 -17  252.39   20.12
   2   5  17  193.52   33.65
   2  -5  18  171.00   26.16
  -2  -5 -18  206.93   30.80
  -2   5 -18  193.90   18.02
   2   5  18  184.69   15.28
   2  -5  19   20.48   10.28
  -2  -5 -19    7.18    6.92
   2   5  19   14.04   12.70
   2  -5  20  212.55   21.78
  -2  -5 -20  226.93   16.21
  -2   5 -20  211.64   14.35
   2   5  20  249.88   16.07
   2  -5  21   31.54   17.04
  -2  -5 -21   29.67   15.71
  -2   5 -21   29.53   17.52
   2   5  21   40.33    9.37
   2  -5  22    4.93   14.28
  -2  -5 -22  -10.16   13.39
  -2   5 -22    4.31    9.75
   2   5  22   -2.25    8.53
   2  -5  23   25.38   17.69
  -2  -5 -23   29.68   17.73
  -2   5 -23   21.18    9.22
   2   5  23   17.03   12.15
   2  -5  24   11.11   11.89
  -2  -5 -24   11.16    8.74
  -2   5 -24   23.12   15.74
   2   5  24    8.94   11.19
  -2  -5 -25   18.66   16.13
  -2   5 -25   16.95   11.19
   2   5  25   18.31   14.45
  -2  -5 -26   34.54   18.04
  -2   5 -26   42.19   11.90
   2  -6 -26    2.10    5.58
   2   6 -26    2.58    6.64
   2   6 -26   -0.99    7.31
  -2   6  26   -0.89   13.90
   2  -6 -25   85.13   40.51
   2   6 -25   72.38   24.00
   2   6 -25   87.30   57.75
  -2   6  25   95.29   15.58
   2  -6 -24  -11.41   12.44
   2   6 -24    0.54    6.05
   2   6 -24   -2.20   13.27
  -2   6  24    7.94    6.44
   2  -6 -23  194.29   21.81
   2   6 -23  207.51   15.98
   2   6 -23  179.13   16.54
  -2   6  23  202.67   44.13
   2  -6 -22   -9.87   12.73
   2   6 -22    6.67    6.10
   2   6 -22    2.61    5.67
  -2   6  22    2.97   11.19
   2  -6 -21   69.89   42.89
   2   6 -21  102.42    9.56
   2   6 -21  117.10   23.01
  -2   6  21   80.46   44.89
   2  -6 -20   21.18   14.18
   2   6 -20   27.47    8.18
   2   6 -20   18.63   17.02
  -2   6  20   12.78    8.47
  -2  -6  20   12.13    7.73
   2  -6 -19   11.15   12.02
   2   6 -19   10.49    6.61
   2   6 -19    7.96   11.65
  -2   6  19   10.42    7.87
  -2  -6  19    7.09    6.39
  -2  -6  18    7.27    4.53
   2  -6 -18   15.33   13.46
   2  -6 -18    6.68    6.92
   2   6 -18   16.72   11.52
   2   6 -18   13.55    6.42
  -2   6  18    7.06    9.18
  -2  -6  17  253.79   17.38
   2  -6 -17  220.78   26.71
   2  -6 -17  256.94   18.39
   2   6 -17  279.82   48.49
   2   6 -17  255.37   36.19
  -2   6  17  282.17   19.73
  -2  -6  16    5.78    5.20
   2  -6 -16    3.55    1.53
   2   6 -16  -15.08   14.49
   2   6 -16    2.03    6.18
  -2   6  16   -5.38   11.07
  -2  -6  15  169.55   15.24
   2  -6 -15  165.08   20.75
   2  -6 -15  162.81   15.64
   2   6 -15  154.02   17.17
   2   6 -15  127.66   13.34
  -2   6  15  155.10   17.06
  -2  -6  14   52.04   27.28
   2  -6 -14   60.49   26.37
   2  -6 -14   72.94    9.67
   2   6 -14   59.52   15.96
   2   6 -14   60.74   26.04
  -2   6  14   62.78   39.83
  -2  -6  13  656.72   43.05
   2  -6 -13  741.21   49.45
   2  -6 -13  704.52   46.13
   2   6 -13  730.75   48.45
   2   6 -13  627.66   62.89
  -2   6  13  802.48   25.30
  -2  -6  12   85.54   16.84
   2  -6 -12   78.21   12.79
   2   6 -12   65.89   16.67
  -2   6  12   99.50    6.52
   2   6 -12   96.38   10.08
  -2   6  12  100.37   40.37
  -2  -6  11    9.23    4.44
   2  -6 -11   10.76    8.42
   2   6 -11   12.37    9.40
  -2   6  11    9.53    5.87
   2   6 -11   17.80   10.78
  -2   6  11   10.82    8.96
  -2  -6  10   34.83    6.27
   2  -6 -10   42.65   12.47
   2   6 -10   53.57   16.76
  -2   6  10   35.92   20.23
   2   6 -10   31.54    6.95
  -2   6  10   49.69   25.04
  -2  -6   9   -3.57    4.39
   2  -6  -9   -0.09    8.95
   2   6  -9    6.65    6.96
  -2   6   9    1.49    4.57
   2   6  -9   -3.15    8.23
  -2   6   9    2.34    7.42
  -2  -6   8  180.86   13.11
   2  -6  -8  190.35   15.57
   2   6  -8  194.40   14.24
  -2   6   8  226.74   15.51
   2   6  -8  237.87   16.91
  -2   6   8  186.89   15.16
  -2  -6   7  282.49   22.66
   2  -6  -7  299.01   21.33
   2   6  -7  302.95   19.34
  -2   6   7  301.68   17.49
   2   6  -7  318.53   23.43
  -2   6   7  317.46   21.11
  -2  -6   6   18.33    3.97
   2  -6  -6   12.85   14.71
   2   6  -6   21.99   11.67
  -2   6   6   20.48   10.11
   2   6  -6   10.72    8.43
  -2   6   6   23.10   11.12
  -2  -6   5  141.93    7.41
   2  -6  -5  169.68   16.43
   2   6  -5  158.10    8.99
  -2   6   5  174.68   12.85
   2   6  -5  179.88   15.69
  -2   6   5  141.15   12.36
  -2  -6   4    3.04    3.40
   2  -6  -4   -2.38    9.47
   2   6  -4   -4.86   18.79
  -2   6   4    6.78    6.74
   2   6  -4    8.70    9.15
  -2   6   4    3.68    4.98
  -2  -6   3  646.03   38.07
   2  -6  -3  661.93   38.87
   2   6  -3  685.17   36.87
  -2   6   3  633.23   34.63
   2   6  -3  639.77   36.06
  -2   6   3  612.77   38.54
  -2  -6   2   -3.19    4.58
   2  -6  -2    3.29    9.71
   2   6  -2   -0.22    6.67
  -2   6   2    0.56    6.10
   2   6  -2   -0.01    8.53
  -2   6   2    4.68    3.89
   2  -6  -1  122.78   14.37
  -2  -6   1  117.15    8.11
   2   6  -1  123.90    8.04
  -2   6   1  110.01    8.69
   2   6  -1  100.32   21.94
  -2   6   1  114.92    9.01
   2  -6   0   86.32   12.53
  -2  -6   0   92.25    7.07
   2   6   0   75.89    6.27
  -2   6   0   80.47    7.88
   2   6   0   77.02    9.54
  -2   6   0   86.10   11.50
   2  -6   1    1.74    5.25
  -2  -6  -1    9.17    4.83
   2   6   1    2.59    4.18
  -2   6  -1    3.34    5.64
   2   6   1    1.42    8.96
  -2   6  -1   -1.45    7.18
   2  -6   2   19.73   17.88
   2   6   2   20.60   10.64
  -2   6  -2   26.83   15.05
   2   6   2   13.99   20.44
  -2   6  -2   23.44    6.67
   2  -6   3   97.83   14.07
  -2  -6  -3   94.00    7.93
   2   6   3   82.76    4.82
  -2   6  -3   95.77   17.56
   2   6   3   88.05   30.66
  -2   6  -3   69.03    7.37
   2  -6   4   62.10   13.30
  -2  -6  -4   59.16   22.77
   2   6   4   49.60    9.71
  -2   6  -4   49.05   10.64
   2   6   4   53.89   12.20
  -2   6  -4   62.85   24.64
   2  -6   5   86.40   11.01
  -2  -6  -5   78.98    8.56
   2   6   5   75.57    4.72
  -2   6  -5   88.01   10.48
   2   6   5   68.86   11.85
  -2   6  -5   85.46   16.28
   2  -6   6   13.87    6.75
  -2  -6  -6   20.74    7.59
   2   6   6   21.93    4.56
  -2   6  -6   17.59    9.50
   2   6   6   15.74   10.33
  -2   6  -6   12.51    6.63
   2  -6   7  175.70   19.93
  -2  -6  -7  192.67   14.87
   2   6   7  195.51    8.91
  -2   6  -7  207.09   13.71
   2   6   7  226.82   44.62
  -2   6  -7  178.96   11.54
   2  -6   8   23.93   11.52
  -2  -6  -8    7.95    6.68
   2   6   8   12.60    2.49
  -2   6  -8   15.88    7.61
   2   6   8    9.64   10.67
  -2   6  -8   13.18    9.50
   2  -6   9   -1.80   11.55
  -2  -6  -9    0.18    5.10
  -2   6  -9   15.23   11.73
   2   6   9    8.94    6.43
  -2   6  -9    7.75    6.99
   2  -6  10    7.83   11.14
  -2  -6 -10    0.74    4.84
  -2   6 -10   16.45    9.31
  -2   6 -10    0.47    3.36
   2   6  10   -5.84   11.77
   2  -6  11  236.53   21.45
  -2  -6 -11  218.67   17.30
  -2   6 -11  282.75   20.90
  -2   6 -11  219.67   13.37
   2   6  11  255.72   20.26
   2  -6  12   26.39   12.98
  -2   6 -12   11.86   15.67
  -2   6 -12   15.21    6.45
   2   6  12   14.83   14.38
   2  -6  13   37.29   19.88
  -2  -6 -13   49.68   35.26
  -2   6 -13   70.65   17.34
   2   6  13   70.22   25.28
   2  -6  14   -0.37   10.72
  -2  -6 -14    7.80    7.53
  -2   6 -14   15.72   11.27
   2   6  14   12.12    8.67
   2  -6  15   93.55   27.08
  -2  -6 -15   83.03   14.97
  -2   6 -15   74.44   46.51
   2   6  15   93.61   34.95
   2  -6  16   48.65   11.45
  -2  -6 -16   26.71   13.95
  -2   6 -16   65.58   17.16
   2   6  16   42.52   22.65
   2  -6  17   58.02   21.79
  -2  -6 -17   45.96   15.21
  -2   6 -17   42.89   25.87
   2   6  17   48.58   37.18
   2  -6  18   -0.49    9.00
  -2  -6 -18    6.71    5.73
  -2   6 -18    0.72   12.03
   2   6  18    4.33    7.61
   2  -6  19   19.24   10.08
  -2  -6 -19   20.62   15.66
  -2   6 -19    8.02   13.48
   2   6  19   17.51   13.44
   2  -6  20    5.82    7.27
  -2  -6 -20    4.94    5.63
  -2   6 -20    6.78   13.53
   2   6  20    7.47   10.18
   2  -6  21   12.72   11.73
  -2  -6 -21    4.64    6.89
  -2   6 -21    2.96    8.55
   2   6  21    7.05   11.10
   2  -6  22   16.62   11.32
  -2  -6 -22    9.17   11.18
  -2   6 -22   11.13   10.50
   2   6  22    9.70   17.83
   2  -6  23    9.43    8.56
  -2  -6 -23    7.09    6.22
  -2   6 -23   -0.76   10.90
   2   6  23   11.68    8.57
   2  -6  24   21.27   21.27
  -2  -6 -24   28.13   14.36
  -2   6 -24   28.36   17.58
   2   6  24   29.47   10.16
   2  -7 -24   48.37   30.39
   2   7 -24   45.43   32.21
   2   7 -24   61.53   35.40
  -2   7  24   49.92   37.04
   2  -7 -23   24.97   19.50
   2   7 -23   24.20   16.74
   2   7 -23   15.34   17.83
  -2   7  23   13.41   14.86
   2  -7 -22    6.93   10.38
   2   7 -22    2.81    6.96
   2   7 -22    2.83   17.39
  -2   7  22   -2.57   12.15
   2  -7 -21  212.00   21.31
   2   7 -21  192.35   11.95
   2   7 -21  181.99   16.17
  -2   7  21  186.68   20.27
   2  -7 -20   26.33   11.75
   2   7 -20   35.84   18.62
  -2   7  20   26.76   13.52
  -2  -7  19   -3.71    5.66
   2  -7 -19  -11.56   12.48
   2   7 -19    9.70    9.17
  -2   7  19   -0.31   14.13
  -2  -7  18    2.72    6.93
   2  -7 -18    8.99   11.72
   2   7 -18    9.26   11.50
   2   7 -18    8.52    5.20
  -2   7  18    1.76    6.44
  -2  -7  17    5.02    4.24
   2  -7 -17    8.46    7.99
   2   7 -17   -0.41   11.89
   2   7 -17    8.55    6.46
  -2   7  17    9.79    6.52
  -2  -7  16    7.02    4.38
   2  -7 -16   10.06   11.20
   2   7 -16    0.07   10.87
  -2   7  16    6.82    4.96
   2   7 -16    7.18   10.34
  -2   7  16    6.57    6.03
  -2  -7  15   48.46   23.23
   2  -7 -15   67.90   14.59
   2   7 -15   46.44   13.87
  -2   7  15   70.98    7.53
   2   7 -15   55.66   29.44
  -2   7  15   64.25   37.87
  -2  -7  14    1.95    4.60
   2  -7 -14   -1.55    6.10
   2   7 -14   -2.40    9.40
  -2   7  14   -1.28    5.09
   2   7 -14   -0.70    8.82
  -2   7  14    6.54    6.13
  -2  -7  13  100.48   10.96
   2  -7 -13  105.19   13.23
   2   7 -13  104.45   11.94
  -2   7  13  131.97   10.41
   2   7 -13  118.48   23.85
  -2   7  13   84.92   49.18
  -2  -7  12    6.76    5.62
   2  -7 -12   -4.64   11.04
   2   7 -12   -1.37   12.62
  -2   7  12   -2.48    5.76
   2   7 -12    1.88    5.96
  -2   7  12    3.38   10.26
  -2  -7  11  332.42   26.05
   2  -7 -11  343.57   41.88
   2   7 -11  410.70   32.46
  -2   7  11  414.56   32.92
   2   7 -11  396.88   31.45
  -2   7  11  358.24   29.02
  -2  -7  10  209.73   17.79
   2  -7 -10  240.43   26.87
   2   7 -10  226.04   20.42
  -2   7  10  269.04   21.73
   2   7 -10  277.10   25.34
  -2   7  10  262.17   23.83
  -2  -7   9   -0.16    5.59
   2  -7  -9   -2.59    9.79
   2   7  -9   -3.68    9.51
  -2   7   9    5.06    5.79
   2   7  -9    0.54    8.89
  -2   7   9    0.94    8.90
  -2  -7   8  151.05   12.99
   2  -7  -8  177.23   23.30
   2   7  -8  186.40   17.38
  -2   7   8  214.21   16.47
   2   7  -8  212.52   21.32
  -2   7   8  222.47   36.00
  -2  -7   7  148.80   12.94
   2  -7  -7  190.08   19.60
   2   7  -7  169.15   14.46
  -2   7   7  171.14   13.87
   2   7  -7  177.59   18.54
  -2   7   7  168.73   17.72
  -2  -7   6    8.63    6.02
   2  -7  -6    6.30   10.22
   2   7  -6    1.54    8.14
  -2   7   6    8.89    7.07
   2   7  -6   10.78   11.74
  -2   7   6   10.31   11.53
  -2  -7   5  107.84   13.58
   2  -7  -5  109.27   17.83
   2   7  -5  138.48   12.07
  -2   7   5  126.83   14.95
   2   7  -5  123.11   15.69
  -2   7   5  130.41   13.85
  -2  -7   4  151.14   12.27
   2  -7  -4  178.51   20.86
   2   7  -4  176.27   27.26
  -2   7   4  178.72   14.05
   2   7  -4  169.11   17.59
  -2   7   4  190.72   16.43
  -2  -7   3  248.58   18.07
   2  -7  -3  213.54   26.29
   2   7  -3  215.93   24.32
  -2   7   3  271.70   18.33
   2   7  -3  238.11   20.13
  -2   7   3  234.17   18.41
  -2  -7   2  125.23   24.07
   2  -7  -2  138.43   15.63
   2   7  -2  121.79   12.09
  -2   7   2  161.32   13.71
   2   7  -2  156.01   16.28
  -2   7   2  133.23   14.53
   2  -7  -1  717.19   43.48
  -2  -7   1  672.65   44.77
   2   7  -1  756.77   38.66
  -2   7   1  784.34   41.39
   2   7  -1  771.75   45.49
  -2   7   1  679.67   37.55
   2  -7   0   42.49   14.78
  -2  -7   0   25.81    6.80
   2   7   0   26.71   14.05
  -2   7   0   30.20    7.29
   2   7   0   23.79   19.68
  -2   7   0   24.40    9.71
   2  -7   1   31.95   12.53
  -2  -7  -1   48.42    8.57
   2   7   1   44.33   18.39
  -2   7  -1   54.78   22.41
   2   7   1   52.02   16.12
  -2   7  -1   34.31   17.89
   2  -7   2  246.50   26.61
  -2  -7  -2  246.07   18.94
   2   7   2  231.82   14.13
  -2   7  -2  234.07   15.86
   2   7   2  248.37   19.56
  -2   7  -2  238.15   19.60
   2  -7   3   -5.49   12.02
  -2  -7  -3    1.56    6.69
   2   7   3    4.00    3.44
  -2   7  -3   -0.85    9.10
   2   7   3    0.39    5.79
  -2   7  -3    4.72    5.21
   2  -7   4   15.39   17.27
  -2  -7  -4    2.63    7.03
   2   7   4    2.22    4.05
  -2   7  -4   -4.66    9.22
   2   7   4   10.04   10.41
  -2   7  -4    2.67    3.97
   2  -7   5  268.37   25.72
  -2  -7  -5  252.97   16.88
   2   7   5  261.67   14.66
  -2   7  -5  280.28   19.18
   2   7   5  228.79   17.46
  -2   7  -5  281.28   33.83
   2  -7   6  169.45   19.39
  -2  -7  -6  196.94   19.86
   2   7   6  192.16   12.93
  -2   7  -6  185.19   18.75
   2   7   6  182.65   17.74
  -2   7  -6  172.27   15.61
   2  -7   7  148.25   18.24
  -2  -7  -7  128.80    9.53
  -2   7  -7  113.20   11.50
   2   7   7  131.24   14.15
  -2   7  -7  123.33    9.17
   2  -7   8    6.45   15.91
  -2  -7  -8    4.77    6.71
  -2   7  -8   11.12   12.45
   2   7   8    6.49    6.92
  -2   7  -8    8.60    6.95
   2  -7   9  544.46   46.68
  -2  -7  -9  510.97   43.09
  -2   7  -9  592.45   43.40
   2   7   9  607.54   45.50
  -2   7  -9  580.04   41.14
   2  -7  10  165.82   17.51
  -2  -7 -10  197.04   19.55
  -2   7 -10  228.32   25.95
   2   7  10  199.35   37.49
  -2   7 -10  205.39   16.98
   2  -7  11    2.77    6.04
  -2  -7 -11    8.67    6.26
  -2   7 -11    8.89   12.91
   2   7  11   -4.92   11.81
  -2   7 -11    6.04    6.98
   2  -7  12  157.70   15.76
  -2  -7 -12  185.00   18.70
  -2   7 -12  182.95   17.86
   2   7  12  127.71   14.70
   2  -7  13   32.33   14.71
  -2  -7 -13   19.02    8.87
  -2   7 -13   16.40   13.07
   2   7  13   30.30   18.13
   2  -7  14  111.17   16.84
  -2  -7 -14  103.02   14.30
  -2   7 -14   86.66   44.02
   2   7  14  102.14   57.74
   2  -7  15   66.97   16.54
  -2  -7 -15   45.54   36.72
  -2   7 -15   31.54   11.80
   2   7  15   75.02   14.80
   2  -7  16    6.40   12.57
  -2  -7 -16   16.48   12.96
  -2   7 -16   16.38   13.25
   2   7  16    7.77   13.90
   2  -7  17  133.68   22.29
  -2  -7 -17  156.36   18.05
  -2   7 -17  181.02   19.24
   2   7  17  157.76   24.27
   2  -7  18   11.34    7.12
  -2  -7 -18    3.08    7.75
  -2   7 -18    3.27   13.84
   2   7  18   15.18   15.86
   2  -7  19  138.32   24.56
  -2  -7 -19  125.75   17.87
  -2   7 -19  164.94   24.21
   2   7  19  160.32   18.02
   2  -7  20   16.61   11.88
  -2  -7 -20   43.40   16.79
  -2   7 -20   19.99   18.07
   2   7  20   26.59   17.62
   2  -7  21    7.40    6.12
  -2  -7 -21    3.19    5.98
  -2   7 -21    9.30   14.02
   2   7  21    8.03    8.65
   2  -7  22   15.95   10.47
  -2  -7 -22   13.88    8.70
  -2   7 -22    6.10    9.98
   2   7  22   11.42   10.68
   2  -8 -21    5.55   14.73
   2   8 -21    5.92    9.06
  -2   8  21    8.74   11.52
   2  -8 -20   29.44   15.55
   2   8 -20   33.78   15.55
  -2   8  20   35.92   28.19
   2  -8 -19   28.00   15.65
   2   8 -19   28.98   16.39
  -2   8  19   10.28   14.98
  -2  -8  18   11.19    7.83
   2  -8 -18   12.65   11.17
   2   8 -18   16.91   14.78
  -2   8  18    7.42   13.26
  -2  -8  17   10.17    7.10
   2  -8 -17   -8.70   13.85
   2   8 -17   18.30   21.04
   2   8 -17   10.76    9.17
  -2   8  17    7.45   12.82
  -2  -8  16  105.54   16.25
   2  -8 -16  179.40   19.55
   2   8 -16  157.54   17.35
   2   8 -16  129.56   13.17
  -2   8  16  132.60   15.22
  -2  -8  15    4.77    3.78
   2   8 -15    9.77   13.25
   2   8 -15    2.67    7.46
  -2   8  15   14.89   12.49
  -2  -8  14   68.28   10.02
   2  -8 -14   68.96   36.69
   2   8 -14   70.90   29.25
   2   8 -14   71.50   15.17
  -2   8  14   74.35   34.43
  -2  -8  13   -0.96    5.31
   2  -8 -13    6.34    8.84
   2   8 -13   13.23   12.26
  -2   8  13    2.58    3.09
   2   8 -13   -6.92    8.70
  -2   8  13    4.32    6.24
  -2  -8  12  103.30    9.13
   2  -8 -12  124.26   13.06
   2   8 -12  114.30   14.33
  -2   8  12  113.40   22.25
   2   8 -12  117.44   10.70
  -2   8  12   84.60   46.15
  -2  -8  11    0.50    3.11
   2  -8 -11    7.18    4.85
   2   8 -11    4.60    7.00
  -2   8  11    1.20    4.69
   2   8 -11   -1.53    8.91
  -2   8  11    7.43   11.83
  -2  -8  10   -3.03    5.40
   2  -8 -10    8.55   11.42
   2   8 -10    0.81    4.03
  -2   8  10    7.80    5.64
   2   8 -10    8.87    9.54
  -2   8  10   -3.76   10.24
  -2  -8   9    1.96    3.24
   2  -8  -9   12.61   12.22
   2   8  -9    2.92    7.33
  -2   8   9    2.33    2.31
   2   8  -9   11.61    9.18
  -2   8   9    1.48   11.11
  -2  -8   8    3.36    5.38
   2  -8  -8    9.19   21.59
   2   8  -8    7.73    6.02
  -2   8   8    3.69    4.55
   2   8  -8   15.98    9.18
  -2   8   8    1.51    6.42
  -2  -8   7   11.90    8.25
   2  -8  -7   10.48   12.15
   2   8  -7   13.80    9.04
  -2   8   7   15.37    8.47
   2   8  -7   23.01    9.15
  -2   8   7   16.91   10.86
  -2  -8   6   65.29   20.96
   2  -8  -6   69.02   17.67
   2   8  -6   80.67   37.61
  -2   8   6   58.93    7.39
   2   8  -6   72.48   11.56
  -2   8   6   73.08   29.81
   2  -8  -5   31.37   17.18
   2   8  -5    7.97   10.59
  -2   8   5   17.97   12.42
   2   8  -5   15.16   14.49
  -2   8   5   15.39   10.77
  -2  -8   4  470.23   43.79
   2  -8  -4  469.46   39.28
   2   8  -4  509.54   38.60
  -2   8   4  530.74   38.98
   2   8  -4  478.56   39.30
  -2   8   4  473.28   36.71
  -2  -8   3   13.25    9.54
   2  -8  -3    5.40    9.94
   2   8  -3   11.15    8.17
  -2   8   3   10.32    5.23
   2   8  -3   10.40    7.74
  -2   8   3   10.86    9.45
  -2  -8   2    5.47    5.92
   2  -8  -2   16.68   10.72
   2   8  -2    9.05    6.93
  -2   8   2    9.60    7.59
   2   8  -2    4.71    5.45
  -2   8   2    3.72    6.07
  -2  -8   1    5.68    6.85
   2  -8  -1    7.47   14.71
   2   8  -1    8.23    7.66
  -2   8   1   -1.80    7.80
   2   8  -1   -0.16   10.44
  -2   8   1   -3.55    9.91
  -2  -8   0   16.27   15.46
   2  -8   0   24.54   11.25
   2   8   0   23.35    8.59
  -2   8   0   37.95    8.85
   2   8   0   36.73   11.75
  -2   8   0   22.68   13.90
   2  -8   1   92.32   37.30
  -2  -8  -1  110.51   27.20
   2   8   1  110.68   12.15
  -2   8  -1   93.70   11.34
   2   8   1   86.84   47.83
  -2   8  -1   85.06   37.61
   2  -8   2  -14.39   11.39
  -2  -8  -2   -6.91    6.67
   2   8   2   -1.60    5.88
  -2   8  -2   -0.07    9.00
   2   8   2    6.56   12.40
  -2   8  -2    3.69    5.21
   2  -8   3    6.91   11.32
  -2  -8  -3   29.34    7.50
   2   8   3    2.48    3.53
  -2   8  -3    4.35    9.90
   2   8   3  -12.94   11.87
  -2   8  -3    3.48    7.22
   2  -8   4   93.90   17.86
  -2  -8  -4   99.58   11.36
   2   8   4   87.00    8.93
  -2   8  -4   78.49   37.70
   2   8   4   82.54   41.39
  -2   8  -4   91.78   10.45
   2  -8   5   68.80   16.62
  -2  -8  -5   54.82   10.08
  -2   8  -5   69.05   32.98
   2   8   5   69.02   14.27
  -2   8  -5   40.64   23.38
   2  -8   6   63.04   33.63
  -2  -8  -6   69.55   10.24
  -2   8  -6   63.39   10.72
   2   8   6   63.70   15.23
  -2   8  -6   48.28   11.15
   2  -8   7  -18.15   10.27
  -2  -8  -7    2.85    7.21
  -2   8  -7   10.43    9.04
   2   8   7    3.45   17.00
  -2   8  -7   -0.48    7.25
   2  -8   8   -6.68   10.75
  -2  -8  -8    7.90    8.42
  -2   8  -8   -1.60    9.26
   2   8   8   -1.59   15.05
  -2   8  -8   -0.14    4.27
   2  -8   9    5.22   10.63
  -2  -8  -9    0.09    3.39
  -2   8  -9   -3.18    9.92
  -2   8  -9    6.39    6.34
   2   8   9    0.96    8.26
   2  -8  10    7.51   10.51
  -2  -8 -10    9.98    6.98
  -2   8 -10    1.74   11.50
  -2   8 -10    0.03    5.77
   2   8  10   -8.78   12.74
   2  -8  11   15.91   11.80
  -2  -8 -11    3.10    6.19
  -2   8 -11   24.89   12.78
   2   8  11    4.19   11.74
   2  -8  12    9.20   10.02
  -2  -8 -12    4.51    5.36
  -2   8 -12   12.11   12.57
   2   8  12   18.66   12.35
   2  -8  13   37.11   17.47
  -2  -8 -13    3.29    8.07
  -2   8 -13    0.99   11.12
   2   8  13   -4.19   13.75
   2  -8  14   -1.67   11.61
  -2  -8 -14   14.83   10.46
  -2   8 -14    7.04   12.60
   2   8  14   -0.46    7.73
   2  -8  15    4.03    8.28
  -2  -8 -15    2.44    4.90
  -2   8 -15   11.04   13.37
   2   8  15   -3.44   12.05
   2  -8  16   22.61   12.12
  -2  -8 -16   18.48   11.82
  -2   8 -16   15.43   29.75
   2   8  16   18.88   11.43
   2  -8  17   11.65   15.62
  -2  -8 -17   -0.21   10.37
  -2   8 -17   -7.29   15.18
   2   8  17   -5.05   11.10
   2  -8  18   18.63    7.87
  -2  -8 -18   11.70    7.37
  -2   8 -18   23.10   21.09
   2   8  18   23.50   20.89
   2  -8  19    8.50    6.65
  -2  -8 -19    4.81    8.81
  -2   8 -19   14.39    8.55
   2   8  19   15.23   13.92
   2  -8  20   20.23    9.87
  -2  -8 -20   21.09   17.62
  -2   8 -20   17.77   13.32
   2   8  20   25.94   14.60
   2  -9 -18   12.08   12.29
   2   9 -18    1.42    7.34
  -2   9  18    3.28    5.68
   2  -9 -17    4.60    7.13
   2   9 -17   16.42   13.29
  -2   9  17   11.93    8.42
   2  -9 -16   32.18   12.25
   2   9 -16   27.76   11.62
   2   9 -16    9.80    8.16
  -2   9  16   18.11   13.04
   2  -9 -15    7.02   12.53
   2   9 -15    2.43   11.21
   2   9 -15    0.05    5.28
  -2   9  15    9.98   10.35
   2  -9 -14   21.20   18.90
   2   9 -14   13.28   12.36
   2   9 -14   11.67    8.66
  -2   9  14   11.28    8.99
   2  -9 -13   18.33   14.93
   2   9 -13    6.90   10.12
   2   9 -13    9.79   10.80
  -2   9  13   10.32   13.16
   2  -9 -12  189.18   54.62
   2   9 -12  222.89   17.36
   2   9 -12  184.69   26.88
  -2   9  12  180.31   16.99
  -2  -9  11    3.41    5.79
   2  -9 -11   20.33   15.40
   2   9 -11   -5.94   10.29
  -2   9  11   -1.36    5.85
   2   9 -11    7.02    6.65
  -2   9  11   -8.60   13.40
  -2  -9  10   40.51    8.52
   2  -9 -10   31.76   12.65
   2   9 -10   49.75   25.33
  -2   9  10   33.86   13.83
   2   9 -10   25.51   18.76
  -2   9  10   21.14   19.86
  -2  -9   9    5.01    7.55
   2  -9  -9    6.82   14.26
   2   9  -9    2.90    3.61
  -2   9   9    1.78    6.61
   2   9  -9   12.35   15.96
  -2   9   9    8.05    7.13
  -2  -9   8    1.85    6.11
   2  -9  -8   11.43   14.33
   2   9  -8    2.51    4.66
  -2   9   8   -2.12    6.65
   2   9  -8   -0.80   10.57
  -2   9   8    6.16    8.97
  -2  -9   7   98.72   10.29
   2  -9  -7   83.71   40.45
   2   9  -7   84.77   10.11
  -2   9   7  114.25    9.74
   2   9  -7   77.47   12.00
  -2   9   7  102.66   14.93
  -2  -9   6   11.66    8.89
   2  -9  -6    5.74   12.79
   2   9  -6    5.77    4.97
  -2   9   6    5.91    4.69
   2   9  -6   18.29   11.54
  -2   9   6    2.32   12.19
  -2  -9   5  153.42   13.89
   2  -9  -5  159.34   20.30
   2   9  -5  163.67   25.61
  -2   9   5  168.26   10.03
   2   9  -5  170.64   26.04
  -2   9   5  163.30   17.64
  -2  -9   4   45.67   15.50
   2  -9  -4   48.40   22.76
   2   9  -4   31.69   18.13
  -2   9   4   53.72    8.37
   2   9  -4   41.75   12.94
  -2   9   4   43.26   23.17
  -2  -9   3   12.89    6.68
   2  -9  -3    3.51   11.72
   2   9  -3    6.69    6.16
  -2   9   3    4.47    4.67
   2   9  -3   11.52    6.38
  -2   9   3    7.58   13.15
  -2  -9   2  276.96   15.97
   2  -9  -2  275.66   24.67
   2   9  -2  245.59   15.97
  -2   9   2  258.48   13.62
   2   9  -2  261.78   18.21
  -2   9   2  282.51   60.10
  -2  -9   1   -0.56    6.29
   2  -9  -1    7.75   12.56
   2   9  -1    0.61    4.72
  -2   9   1    4.13    5.88
   2   9  -1   -7.43   12.34
  -2   9   1   -1.85   10.62
  -2  -9   0  120.11   12.92
   2  -9   0  105.85   31.11
   2   9   0  119.46   11.21
  -2   9   0  114.80   10.16
   2   9   0  115.92   19.15
  -2   9   0  134.63   12.84
   2  -9   1   22.72   11.77
  -2  -9  -1    6.35    5.63
   2   9   1    0.74    6.31
  -2   9  -1   16.04    8.31
   2   9   1    4.97   13.44
  -2   9  -1   12.10    9.13
   2  -9   2    9.98   13.13
  -2  -9  -2    4.45    2.99
   2   9   2    1.60    5.58
  -2   9  -2    1.35    8.56
   2   9   2    7.37    9.26
  -2   9  -2   -1.01    9.11
   2  -9   3   61.09   13.50
  -2  -9  -3   80.12   11.23
  -2   9  -3   71.85   11.77
   2   9   3   75.24   13.69
  -2   9  -3   46.50   28.31
   2  -9   4   -3.10   12.30
  -2  -9  -4   19.54   11.67
  -2   9  -4   16.24   11.93
   2   9   4   10.09   11.24
  -2   9  -4   13.95    8.27
   2  -9   5   -2.56   12.92
  -2  -9  -5    5.79    8.51
  -2   9  -5   21.05   11.44
   2   9   5   -8.00   12.89
  -2   9  -5    7.59    9.13
   2  -9   6   57.72   14.33
  -2  -9  -6   46.85   11.99
  -2   9  -6   64.08   16.59
   2   9   6   63.58   18.88
  -2   9  -6   48.24   22.13
   2  -9   7   40.71   28.68
  -2  -9  -7   78.18   14.58
  -2   9  -7   62.52   17.54
   2   9   7   76.50   16.91
  -2   9  -7   46.77   26.29
   2  -9   8  308.81   27.92
  -2  -9  -8  209.55   44.74
  -2   9  -8  264.31   23.77
  -2   9  -8  198.13   15.17
   2   9   8  278.01   25.53
   2  -9   9   16.07   12.84
  -2  -9  -9   19.64   14.53
  -2   9  -9   30.15   14.11
  -2   9  -9   16.20    8.15
   2   9   9    8.08   15.00
   2  -9  10   58.13   22.92
  -2  -9 -10   32.49   25.59
  -2   9 -10   69.63   14.32
   2   9  10   42.03   24.62
   2  -9  11   56.08   12.50
  -2   9 -11   40.74   29.77
   2   9  11   32.15   27.91
   2  -9  12    2.65    6.88
  -2  -9 -12   14.19   13.99
  -2   9 -12    6.06   12.36
   2   9  12    4.15   15.03
   2  -9  13   19.02   16.36
  -2  -9 -13   -9.08   10.37
  -2   9 -13    1.41    6.45
   2   9  13    5.56   17.36
   2  -9  14   19.04   14.79
  -2  -9 -14   12.53    9.67
  -2   9 -14   20.10   11.49
   2   9  14   12.92   15.62
   2  -9  15   83.29   14.19
  -2  -9 -15   70.90   13.11
  -2   9 -15   98.73   20.51
   2   9  15   52.54   16.66
   2  -9  16    4.51   13.40
  -2  -9 -16    1.42    9.32
  -2   9 -16   20.63   13.69
   2   9  16   10.06   13.32
   2 -10 -13   51.42   18.72
   2  10 -13   45.71   12.17
   2  10 -13   18.19   11.24
  -2  10  13   34.53   28.66
   2 -10 -12   -2.02   12.43
   2  10 -12    1.13   12.17
   2  10 -12    6.15   10.49
  -2  10  12    8.76    9.48
   2 -10 -11    2.59   12.67
   2  10 -11   13.19   10.92
   2  10 -11    8.17   10.71
  -2  10  11   -0.28    8.01
   2 -10 -10    4.93   13.20
   2  10 -10   10.47   10.59
   2  10 -10   -6.09   10.20
  -2  10  10    9.69   11.82
   2 -10  -9   22.46   13.11
   2  10  -9   11.93    9.15
   2  10  -9    1.34   10.46
  -2  10   9    9.95   12.63
   2 -10  -8    5.60   12.87
   2  10  -8   -4.46   10.56
  -2  10   8    4.30    6.53
   2  10  -8    6.20   11.16
  -2  10   8    7.60    9.78
   2 -10  -7   13.14   12.44
   2  10  -7    6.76   10.34
  -2  10   7   12.84    9.77
   2  10  -7    8.99   11.58
  -2  10   7   18.90   14.81
   2 -10  -6   -5.62   12.19
   2  10  -6  -10.53   10.47
  -2  10   6    4.75    5.53
   2  10  -6    8.00   11.24
  -2  10   6    8.26   11.16
   2 -10  -5   15.72   12.60
   2  10  -5   22.34   14.34
  -2  10   5   17.77   14.60
   2  10  -5   15.83   10.98
  -2  10   5   21.96    8.15
   2 -10  -4    0.05   11.63
   2  10  -4    1.50    5.63
  -2  10   4   -3.50    8.43
   2  10  -4    2.41   10.02
  -2  10   4   -8.34   13.65
   2 -10  -3   25.92   12.03
   2  10  -3   21.28   21.36
  -2  10   3   29.89    8.84
   2  10  -3   16.25   18.32
  -2  10   3   38.40   19.49
  -2 -10   2    3.38    8.32
   2 -10  -2   -2.37   11.75
   2  10  -2   -6.48    8.43
  -2  10   2    7.30    9.69
   2  10  -2  -10.47   12.39
  -2  10   2    7.06    8.52
  -2 -10   1   15.87   11.47
   2 -10  -1   12.86    9.15
   2  10  -1   12.57    8.02
  -2  10   1   12.79    9.83
   2  10  -1   11.43    8.68
  -2  10   1    5.07    6.71
   2 -10   0   40.80   15.94
  -2 -10   0   25.94   11.64
  -2  10   0   19.85    9.54
   2  10   0   14.23   12.98
  -2  10   0   22.00    8.73
   2 -10   1   28.95   18.15
  -2 -10  -1    3.71    8.11
  -2  10  -1    7.56    9.00
   2  10   1    1.42    9.33
  -2  10  -1   12.49   10.95
   2 -10   2   10.60   13.41
  -2 -10  -2   24.19   11.50
  -2  10  -2   15.63    9.10
   2  10   2   15.16   15.48
  -2  10  -2   22.10   10.61
   2 -10   3    3.83    7.95
  -2 -10  -3    9.02   10.76
  -2  10  -3   -8.19    9.35
   2  10   3   -7.21   14.07
  -2  10  -3    7.71   15.38
   2 -10   4    9.35   14.22
  -2 -10  -4    7.38   10.13
  -2  10  -4    8.10   10.93
   2  10   4    3.56   10.55
  -2  10  -4    1.92    5.70
   2 -10   5   79.09   17.53
  -2 -10  -5   35.82   25.06
  -2  10  -5   38.89   11.42
   2  10   5   46.81   15.33
  -2  10  -5   30.83   25.71
   2 -10   6    7.81   13.10
  -2 -10  -6   32.73   10.25
  -2  10  -6    8.94   10.41
   2  10   6   24.66   15.04
  -2  10  -6    7.69    8.08
   2 -10   7   15.94   15.38
  -2 -10  -7    1.95    7.44
  -2  10  -7    6.93    9.73
  -2  10  -7    4.09    3.14
   2  10   7   -4.26   17.26
   2 -10   8   10.97   12.61
  -2 -10  -8   12.81   10.53
  -2  10  -8   -3.29    9.38
   2  10   8    9.39   11.08
   2 -10   9   -4.00   13.02
  -2 -10  -9    4.54    6.67
  -2  10  -9    3.32   10.84
   2  10   9    8.96    7.00
   2 -10  10   11.88   12.48
  -2 -10 -10   12.54    8.50
  -2  10 -10   11.65   12.14
   2  10  10   -1.24    9.35
   2 -10  11   -1.51    8.46
  -2 -10 -11    7.78    8.51
  -2  10 -11   -3.39    9.89
   2  10  11    5.16   12.28
   3   0 -30    5.77    7.94
   3   0 -30   -7.77    8.82
   3   0 -29  267.57   40.20
   3   0 -29  312.08   17.86
   3   0 -28    2.93    9.84
   3   0 -28   -5.15    9.83
  -3   0  28    2.33    7.18
   3   0 -27  194.13   15.10
   3   0 -27  191.96   14.07
  -3   0  27  212.75   14.64
   3   0 -26    2.30    8.72
   3   0 -26   -7.20   10.09
  -3   0  26    5.86    6.12
   3   0 -25  178.58   13.23
   3   0 -25  149.72   11.64
  -3   0  25  195.99   13.15
   3   0 -24    2.04    8.73
   3   0 -24    3.75    4.77
  -3   0  24   -0.01    7.28
   3   0 -23   26.18    9.63
   3   0 -23   28.32    9.94
  -3   0  23   32.83   14.98
   3   0 -22   -9.67    9.02
   3   0 -22    2.33    3.67
  -3   0  22   -1.06    8.62
   3   0 -21  347.61   28.12
   3   0 -21  361.17   26.09
  -3   0  21  342.81   24.75
   3   0 -20   -1.17    6.01
   3   0 -20   -3.04   11.18
  -3   0  20    0.70    4.75
   3   0 -19 1312.99   65.73
   3   0 -19 1209.50   61.49
  -3   0  19 1261.30   69.14
   3   0 -18   -0.63    4.38
   3   0 -18   -1.99   39.89
  -3   0  18   -2.42    7.07
   3   0 -17  912.94   47.71
   3   0 -17  859.65   48.09
  -3   0  17  794.51   45.02
   3   0 -16   -8.25    7.94
   3   0 -16   -2.04    6.89
  -3   0  16   -2.86    5.07
   3   0 -15  783.94   44.21
   3   0 -15  790.30   46.37
  -3   0  15  779.10   45.42
   3   0 -14    3.23    4.80
   3   0 -14   -8.52    8.39
  -3   0  14   -0.61    6.64
   3   0 -13  356.61   17.27
   3   0 -13  371.01   19.52
  -3   0  13  320.85   15.93
   3   0 -12   -2.39    5.73
   3   0 -12    7.88    8.12
  -3   0  12    0.43    5.26
   3   0 -11  558.84   25.24
   3   0 -11  538.64   22.97
  -3   0  11  566.14   19.06
   3   0 -10   -0.56    5.29
   3   0 -10    3.76    6.10
  -3   0  10   -2.76    6.29
   3   0  -9 4916.94   27.15
   3   0  -9 4834.03  136.81
  -3   0   9 4605.14  125.98
   3   0  -8   12.64    5.38
  -3   0   8   -0.93    2.17
  -3   0   8   -2.54    6.55
   3   0  -7  837.52   22.27
  -3   0   7  789.23   19.30
   3   0  -7  807.75   22.10
  -3   0   7  821.59   27.03
   3   0  -6    4.82    3.42
  -3   0   6    1.30    2.32
   3   0  -6   -2.40    5.45
  -3   0   6   -2.42    5.19
   3   0  -5 1860.36   42.98
  -3   0   5 1820.71   41.81
   3   0  -5 1930.89   47.96
  -3   0   5 2003.55   47.63
   3   0  -4    3.09    2.91
  -3   0   4   -0.36    2.00
   3   0  -4    1.49    3.53
  -3   0   4    1.83    2.91
   3   0  -3  118.18    7.08
  -3   0   3  130.05    8.34
   3   0  -3  115.03    8.88
  -3   0   3  118.18    8.42
   3   0  -2    3.24    2.30
  -3   0   2    2.02    2.99
   3   0  -2    2.62    3.99
  -3   0   2    4.10    3.21
   3   0  -1 1277.67   31.42
  -3   0   1 1092.29   26.62
   3   0  -1 1146.66   29.07
  -3   0   1 1157.40   30.70
   3   0   0    5.43    3.66
  -3   0   0    4.98    2.76
   3   0   0    4.74    3.49
  -3   0   0    1.77    1.74
   3   0   1 2422.72   55.62
  -3   0  -1 2185.97   51.81
   3   0   1 2498.56   60.87
  -3   0  -1 2480.62   58.33
   3   0   2    4.17    4.67
  -3   0  -2    1.53    2.33
   3   0   2    7.25    5.22
  -3   0  -2    4.22    5.45
   3   0   3 3779.38   85.66
   3   0   3 3928.82   30.79
   3   0   4   -0.78    4.15
   3   0   4    2.66    2.75
   3   0   4    1.20    5.58
   3   0   5  676.80   20.66
   3   0   5  747.55   30.94
   3   0   5  811.83   22.48
   3   0   6   -0.36    3.96
   3   0   6    5.21    5.08
   3   0   6    4.82    3.30
   3   0   7  129.67    9.27
  -3   0  -7  117.02    7.08
   3   0   7  128.44    7.91
   3   0   8    2.61    1.97
  -3   0  -8    0.85    3.26
   3   0   8    1.86    1.63
  -3   0  -8    0.93    2.46
   3   0   9 1072.72   35.86
  -3   0  -9 1204.16   35.30
   3   0   9 1100.02   35.25
  -3   0  -9 1140.25   32.86
   3   0  10    8.93   12.14
  -3   0 -10    1.54    2.77
   3   0  10   -3.77    8.86
  -3   0 -10    0.16    2.01
   3   0  11  870.71   37.51
  -3   0 -11  981.83   39.78
   3   0  11  885.23   35.90
  -3   0 -11  762.92   31.33
  -3   0 -12    0.64    4.60
   3   0  12    1.25    1.47
  -3   0 -12    3.76    3.08
  -3   0 -13 1312.02   71.76
  -3   0 -13 1462.29   78.69
   3   0  13 1187.41   64.09
  -3   0 -13  996.82   53.72
  -3   0 -14   -0.63    7.37
  -3   0 -14    3.44    4.47
   3   0  14   -0.91    3.23
  -3   0 -14    0.35    1.71
  -3   0 -15  104.63   11.25
  -3   0 -15   96.24    6.76
   3   0  15   93.55   10.32
  -3   0 -16    1.61    6.94
  -3   0 -16   -1.17    4.66
   3   0  16   -0.62    1.79
  -3   0 -17  132.50   17.54
  -3   0 -17  148.88   11.56
   3   0  17  121.85    5.47
  -3   0 -18    3.42    5.47
  -3   0 -18    2.42    5.03
  -3   0 -19   67.77   22.19
  -3   0 -19   79.45    8.12
  -3   0 -20    7.83    6.62
  -3   0 -20    6.20    5.54
  -3   0 -21  493.12   29.79
  -3   0 -21  524.21   14.39
  -3   0 -22   -0.26   10.65
  -3   0 -22    1.18    5.68
  -3   0 -23   72.65   23.62
  -3   0 -24   -0.87   13.37
  -3   0 -25   83.19   61.25
  -3   0 -26    4.83    6.83
  -3   0 -27   17.94   14.67
  -3   0 -28    3.58    6.82
   3  -1 -30   33.38   19.69
   3   1 -30   25.74   15.52
   3  -1 -30   28.84   14.32
   3   1 -30   21.14   16.92
   3  -1 -29   22.24   11.50
   3   1 -29   13.43   10.48
   3  -1 -29    7.94    6.44
   3   1 -29   12.57    9.69
  -3   1  29   32.99   18.18
   3  -1 -28   24.39   10.97
   3   1 -28   18.66    9.57
   3  -1 -28    9.45   11.07
   3   1 -28   11.47   10.90
  -3   1  28   24.85    7.38
   3   1 -27   -2.71    9.00
   3  -1 -27   -3.22    9.45
   3  -1 -27    3.74    6.41
   3   1 -27   -0.03   10.38
  -3   1  27   -8.29    8.47
  -3  -1  27    3.37    3.65
   3  -1 -26   15.96    9.46
   3   1 -26   -1.76    8.77
   3  -1 -26    1.09    5.39
   3   1 -26   -4.53   10.18
  -3   1  26   -2.29    8.49
  -3  -1  26    2.90    4.39
   3  -1 -25    3.96    4.87
   3   1 -25    6.60    5.11
   3  -1 -25   10.03    6.84
   3   1 -25    4.72    5.74
  -3   1  25    4.89    5.77
  -3  -1  25    4.25    7.68
   3  -1 -24  159.66   12.11
   3   1 -24  150.18   13.83
   3  -1 -24  166.55   19.16
   3   1 -24  162.45   12.66
  -3   1  24  183.39   12.47
  -3  -1  24  167.46   23.17
   3  -1 -23   31.52   23.22
   3   1 -23   18.26    9.47
   3  -1 -23   32.26   19.71
   3   1 -23   48.50   14.24
  -3   1  23   37.64   17.54
  -3  -1  23   24.37   14.10
   3  -1 -22    7.78    8.32
   3   1 -22   -0.86    8.48
   3  -1 -22   -1.83    8.53
   3   1 -22    5.17    9.31
  -3   1  22    1.61    5.30
  -3  -1  22    4.42    8.33
   3  -1 -21   90.71   40.74
   3   1 -21   82.97   10.70
   3  -1 -21   73.71   37.64
   3   1 -21   87.91   12.42
  -3   1  21   97.48   11.79
  -3  -1  21   90.50   11.60
   3  -1 -20   59.87   29.07
   3   1 -20   59.02    7.42
   3  -1 -20   60.20   28.13
   3   1 -20   70.79   13.39
  -3   1  20   59.71   31.08
  -3  -1  20   49.06   20.93
   3  -1 -19   50.31    8.97
   3   1 -19   52.61   21.22
   3  -1 -19   73.08   10.54
   3   1 -19   60.40   14.83
  -3   1  19   59.48   27.41
  -3  -1  19   59.93   19.90
   3  -1 -18  103.28    8.33
   3   1 -18   88.25    6.82
   3  -1 -18  105.15   35.24
   3   1 -18  119.66   13.20
  -3   1  18   97.65    8.49
  -3  -1  18  108.42   10.87
   3  -1 -17  113.63    8.04
   3   1 -17  110.34    8.18
   3  -1 -17  120.30    8.90
   3   1 -17  151.92   15.94
  -3   1  17  148.47    9.21
  -3  -1  17  122.98    8.25
   3  -1 -16   73.99    6.85
   3   1 -16   85.28    5.72
   3  -1 -16   83.97   13.31
   3   1 -16   93.20   27.08
  -3   1  16  100.51   20.54
  -3  -1  16   71.86   24.50
   3  -1 -15   14.92    5.91
   3   1 -15   12.92    6.05
   3  -1 -15   14.24   12.73
   3   1 -15    9.73    8.31
  -3   1  15   15.70   11.14
  -3  -1  15    9.55    9.08
   3  -1 -14   56.37    7.68
   3   1 -14   63.94    9.12
   3  -1 -14   63.61   23.47
   3   1 -14   53.58    7.73
  -3   1  14   56.23   23.64
  -3  -1  14   52.57    6.80
   3  -1 -13   78.37    8.52
   3   1 -13   79.62    6.95
   3  -1 -13   67.84    7.29
   3   1 -13  104.04   21.14
  -3   1  13   71.99    8.35
  -3  -1  13   76.14   14.07
   3  -1 -12   27.33   11.81
   3   1 -12   21.91    7.62
   3  -1 -12   12.77    6.47
   3   1 -12   15.93   14.75
  -3   1  12   19.17    8.71
  -3  -1  12   15.67    9.32
   3  -1 -11  174.23   12.21
   3   1 -11  152.50   11.07
   3  -1 -11  146.60   10.06
   3   1 -11  166.09   13.93
  -3   1  11  141.22   11.05
  -3  -1  11  136.98    9.25
   3  -1 -10  197.26   12.53
   3   1 -10  198.14   13.29
  -3  -1  10  176.16   10.07
   3  -1 -10  189.31   14.09
   3   1 -10  193.49   12.54
  -3   1  10  196.11   12.18
  -3  -1  10  194.72   12.22
   3  -1  -9    7.71    5.03
   3   1  -9    4.82    2.74
  -3  -1   9    6.33    3.98
   3  -1  -9   10.09    5.17
   3   1  -9   10.42    8.53
  -3   1   9    9.43    7.38
  -3  -1   9    8.85    4.03
   3  -1  -8    4.67    5.06
   3   1  -8    3.73    1.72
  -3  -1   8    3.96    3.44
   3  -1  -8    2.86    3.91
   3   1  -8    1.24    5.31
  -3   1   8    5.04    5.60
  -3  -1   8    2.50    4.33
   3  -1  -7  413.22   13.51
   3   1  -7  402.74   12.18
  -3  -1   7  400.22   10.90
   3  -1  -7  472.07   15.29
   3   1  -7  424.07   16.08
  -3   1   7  438.10   15.00
  -3  -1   7  462.06   14.98
   3  -1  -6   48.42    5.91
   3   1  -6   47.87    3.40
  -3  -1   6   55.97    3.39
   3  -1  -6   60.71    7.10
   3   1  -6   53.78    6.21
  -3   1   6   48.66   19.83
  -3  -1   6   50.73    6.87
   3  -1  -5   23.87   11.21
   3   1  -5   27.32    2.44
  -3  -1   5   19.51    1.75
   3  -1  -5   22.79   10.37
   3   1  -5   32.64    6.12
  -3   1   5   22.51    7.19
  -3  -1   5   24.23    8.55
   3   1  -4  108.71    5.84
   3  -1  -4  116.38    7.86
  -3  -1   4   99.92    6.13
   3  -1  -4  102.00    7.75
   3   1  -4  112.07    7.92
  -3   1   4  118.38   17.63
   3   1  -3   57.84    3.63
   3  -1  -3   67.84    5.96
  -3  -1   3   57.13    4.56
   3  -1  -3   60.93    7.55
   3   1  -3   57.25    5.74
   3   1  -3   62.82    6.90
  -3   1   3   57.62    5.52
   3   1  -2    5.94    1.98
   3  -1  -2    8.01    5.03
  -3  -1   2    5.84    1.75
   3  -1  -2    3.29    4.90
   3   1  -2    7.26    4.41
   3   1  -2    1.52    4.20
  -3   1   2    6.22    4.58
   3   1  -1   26.31    2.01
   3  -1  -1   29.71   11.13
  -3  -1   1   23.73    2.91
   3  -1  -1   26.77    9.80
   3   1  -1   23.06    3.84
   3   1  -1   22.61   10.19
  -3   1   1   25.87    4.16
   3   1   0  323.77    9.58
   3  -1   0  347.02   12.13
  -3  -1   0  282.59    7.85
   3  -1   0  313.45   12.34
   3   1   0  309.88   10.03
   3   1   0  341.73   12.48
  -3   1   0  317.35   17.63
   3   1   1    1.28    1.70
   3  -1   1    1.31    4.55
   3  -1   1   -2.70    5.98
   3   1   1    1.88    3.12
   3   1   1    3.44    4.87
  -3   1  -1    1.53    1.78
   3   1   2    2.54    2.01
   3  -1   2    3.76    4.40
  -3  -1  -2    1.71    2.27
   3  -1   2    2.19    3.99
   3   1   2    1.05    4.05
   3   1   2    3.11    3.61
  -3   1  -2   -0.81    3.63
   3   1   3  442.25   14.12
   3  -1   3  465.05   14.37
  -3  -1  -3  438.42   11.98
   3  -1   3  470.28   18.00
   3   1   3  472.67   13.98
   3   1   3  431.52   14.40
  -3   1  -3  471.51   13.37
   3   1   4  366.42   11.30
  -3  -1  -4  365.11   10.34
   3  -1   4  369.54   12.67
   3  -1   4  378.16   16.58
   3   1   4  366.21   12.11
   3   1   4  370.64   13.53
  -3   1  -4  336.77   11.13
   3  -1   5 1060.53   27.83
   3   1   5  899.96   24.38
   3   1   5  889.95   32.41
  -3   1  -5  882.36   23.40
  -3   1  -5  905.22   23.24
   3  -1   6   34.79    6.78
  -3  -1  -6   35.76   11.68
   3   1   6   32.46   13.83
  -3   1  -6   40.46   17.38
  -3   1  -6   25.92    2.63
   3   1   6   27.91   16.15
  -3   1  -6   19.43   11.22
   3  -1   7  628.08   20.97
  -3  -1  -7  623.00   19.49
  -3   1  -7  586.77   19.23
   3   1   7  604.63   20.05
  -3   1  -7  565.80   18.74
  -3   1  -7  589.66   17.26
   3  -1   8   76.12    7.22
  -3  -1  -8   84.28   11.04
  -3   1  -8   71.51    6.38
  -3  -1  -8   75.70    6.37
   3   1   8   73.99    6.46
  -3   1  -8   73.18    4.71
  -3   1  -8   86.76   17.01
   3  -1   9  146.55   11.86
  -3  -1  -9  142.13    8.95
  -3   1  -9  136.63   10.43
  -3  -1  -9  152.01    8.85
   3   1   9  117.62    7.96
  -3   1  -9  128.32    6.98
  -3   1  -9  123.58    8.46
   3  -1  10    6.65    4.55
  -3  -1 -10    8.12    4.94
  -3   1 -10   20.22    6.42
  -3  -1 -10    9.97    3.71
   3   1  10    6.61    4.32
  -3   1 -10    7.64    1.50
  -3   1 -10    8.13    2.80
   3  -1  11    2.23    4.74
  -3  -1 -11    3.33    3.28
  -3   1 -11   26.40   15.90
  -3  -1 -11    5.56    2.39
   3   1  11    6.74    4.09
  -3   1 -11    2.24    2.23
  -3   1 -11    3.51    2.68
   3  -1  12  225.02   18.49
  -3  -1 -12  232.51   20.42
  -3  -1 -12  218.71   13.07
  -3   1 -12  203.19   13.66
   3   1  12  226.29   14.02
  -3   1 -12  169.35    9.75
  -3   1 -12  208.65   13.00
   3  -1  13  805.18   47.42
  -3  -1 -13  742.41   41.67
  -3   1 -13  814.58   46.18
  -3  -1 -13  794.53   43.24
   3   1  13  672.49   37.56
  -3   1 -13  626.23   33.24
   3  -1  14  183.64   40.72
  -3  -1 -14  184.37   13.06
  -3  -1 -14  201.94   12.30
  -3   1 -14  168.97   12.40
   3   1  14  160.39    6.78
  -3   1 -14  130.27    1.96
   3  -1  15   64.78   27.52
  -3  -1 -15   51.78   24.42
  -3  -1 -15   51.02    5.18
  -3   1 -15   59.65    8.98
   3   1  15   48.46    9.58
  -3  -1 -16    6.07    4.92
  -3  -1 -16    2.77    3.14
  -3   1 -16    2.15    5.55
   3   1  16    5.06    3.38
  -3  -1 -17    8.75    5.51
  -3   1 -17    7.73   10.04
  -3  -1 -17    5.23    3.63
  -3   1 -17   12.95    5.51
   3   1  17    1.92    2.54
  -3  -1 -18   44.46   25.51
  -3   1 -18   56.39   22.69
  -3  -1 -18   41.02    6.82
  -3   1 -18   46.39    6.07
   3   1  18   31.53   14.51
  -3  -1 -19   -0.70    8.72
  -3   1 -19    5.17    6.41
  -3  -1 -19    2.97    3.78
  -3   1 -19    3.50    6.17
   3   1  19    1.81    2.95
  -3  -1 -20   12.30    6.60
  -3   1 -20   10.41    8.77
  -3   1 -20   16.08    6.68
  -3  -1 -21   15.75   14.59
  -3   1 -21   10.58    6.92
  -3   1 -21    7.40    6.52
  -3  -1 -22  128.52   17.65
  -3   1 -22  111.29   48.84
  -3   1 -22   98.90   16.18
  -3  -1 -23  109.57   42.08
  -3   1 -23  101.74   33.62
  -3   1 -23  121.62    8.67
  -3  -1 -24   51.53   14.07
  -3   1 -24   79.09   48.64
  -3   1 -24   75.45   10.08
  -3  -1 -25   65.31   19.53
  -3   1 -25   45.19   27.77
  -3  -1 -26   -1.75   11.63
  -3   1 -26   14.73   11.75
  -3  -1 -27   -3.24   11.21
  -3   1 -27   -0.41   12.57
  -3  -1 -28    6.12   11.67
  -3   1 -28    3.70    5.87
   3  -2 -30  156.74   16.23
   3   2 -30  165.54   15.99
   3   2 -30  142.36   62.19
  -3   2  30  179.44   17.52
   3  -2 -29   -2.16   11.54
   3   2 -29    1.04    8.21
   3  -2 -29   -0.89    4.23
   3   2 -29   -0.48    9.64
  -3   2  29    4.46    5.90
   3  -2 -28  107.70   58.71
   3   2 -28  147.99   26.14
   3  -2 -28  154.96   11.68
   3   2 -28  168.26   15.59
  -3   2  28  177.48   15.08
   3  -2 -27   -1.25   12.11
   3   2 -27   -2.76    9.44
   3  -2 -27    1.90    4.96
   3   2 -27   -3.27   11.69
  -3   2  27   -5.49    9.29
   3  -2 -26  143.19   34.72
   3   2 -26  119.87   14.85
   3  -2 -26  117.80   21.35
   3   2 -26  124.76   49.49
  -3   2  26  143.72   14.09
  -3  -2  26  146.12   12.67
   3  -2 -25   -6.00   11.40
   3   2 -25    2.38    4.84
   3  -2 -25    7.65    7.14
   3   2 -25    4.36   10.52
  -3   2  25    5.59    5.12
  -3  -2  25    3.82    6.12
   3  -2 -24   68.93   30.33
   3   2 -24   74.91   10.19
   3  -2 -24   52.10   20.53
   3   2 -24   45.69   24.23
  -3   2  24   50.66   23.88
  -3  -2  24   50.74    7.22
   3  -2 -23   18.16   16.82
   3   2 -23   17.98   11.89
   3  -2 -23   29.40   13.80
   3   2 -23   32.31   19.67
  -3   2  23   33.94   16.00
  -3  -2  23   23.26    9.83
   3  -2 -22  343.10   29.85
   3   2 -22  338.08   21.13
   3  -2 -22  324.82   19.12
   3   2 -22  344.73   33.04
  -3   2  22  336.93   21.16
  -3  -2  22  322.81   19.59
   3  -2 -21   -2.85   10.92
   3   2 -21    1.50    6.77
   3  -2 -21   -7.52    9.02
   3   2 -21    2.68    5.74
  -3   2  21   -0.81    9.71
  -3  -2  21    4.71    6.90
   3  -2 -20  221.89   23.59
   3   2 -20  229.52   16.90
   3  -2 -20  222.16   25.22
   3   2 -20  250.20   53.51
  -3   2  20  228.83   18.39
  -3  -2  20  220.92   23.74
   3  -2 -19    6.24    4.85
   3   2 -19    3.12    6.79
   3  -2 -19    5.80    4.12
   3   2 -19    0.77   10.97
  -3   2  19    2.86    4.55
  -3  -2  19   10.12    5.71
   3  -2 -18 1489.38   32.14
   3   2 -18 1562.94   21.09
   3  -2 -18 1409.65   70.11
   3   2 -18 1407.75   71.18
  -3   2  18 1534.75   31.73
  -3  -2  18 1440.10   71.43
   3  -2 -17   15.07    9.38
   3   2 -17   13.10   11.90
   3  -2 -17   14.25    6.86
   3   2 -17   28.71   12.85
  -3   2  17   17.64   10.29
  -3  -2  17   11.07    7.67
   3  -2 -16  500.15   28.13
   3   2 -16  555.44   29.06
   3  -2 -16  530.24   38.13
   3   2 -16  479.48   27.27
  -3   2  16  592.98   34.49
  -3  -2  16  474.28   34.16
   3  -2 -15  106.99   26.40
   3   2 -15  113.96    9.22
   3  -2 -15  104.34   15.64
   3   2 -15  119.20   11.52
  -3   2  15   99.05   47.57
  -3  -2  15   95.76    7.14
   3  -2 -14  451.86   29.11
   3   2 -14  370.93   24.41
   3  -2 -14  397.21   33.95
   3   2 -14  439.14   26.83
  -3   2  14  414.04   26.55
  -3  -2  14  394.87   23.95
   3  -2 -13  124.92   11.43
   3   2 -13  122.24    9.49
   3  -2 -13  119.81   10.97
   3   2 -13  132.42   13.34
  -3   2  13  124.98   16.96
  -3  -2  13  139.44   12.87
   3  -2 -12  477.64   25.27
   3   2 -12  498.42   20.61
   3  -2 -12  528.81   29.33
   3   2 -12  563.88   26.93
  -3   2  12  563.08   26.44
  -3  -2  12  509.19   24.13
   3  -2 -11   20.75   10.10
   3   2 -11   18.67    9.27
   3  -2 -11   17.34    9.38
   3   2 -11    9.69   15.50
  -3   2  11   16.18   10.96
  -3  -2  11   19.43    7.17
   3   2 -10 2524.73   68.21
   3  -2 -10 2522.73   72.04
   3   2 -10 2382.93   63.95
   3  -2 -10 2516.09   71.61
   3   2 -10 2440.29   71.53
  -3   2  10 2478.62   81.50
  -3  -2  10 2444.86   70.42
   3   2  -9   29.99    4.65
   3  -2  -9   40.52   18.56
   3   2  -9   34.58    5.45
   3  -2  -9   36.29   20.18
   3   2  -9   42.93   24.65
  -3   2   9   41.27   20.69
  -3  -2   9   27.17    5.41
   3   2  -8  960.98   26.65
   3  -2  -8  910.16   27.97
   3   2  -8  916.28   25.14
   3  -2  -8  989.45   31.77
   3   2  -8  970.79   30.48
   3   2  -8 1012.56   32.98
  -3   2   8  929.83   31.97
   3   2  -7   82.75    4.69
   3  -2  -7  106.16    8.78
   3   2  -7   95.18    5.18
   3  -2  -7   88.32   10.03
   3   2  -7   92.17   42.21
   3   2  -7   98.66    9.35
  -3   2   7   80.04   11.34
   3   2  -6 1313.62   34.64
   3  -2  -6 1341.79   41.43
   3   2  -6 1232.17   32.54
   3  -2  -6 1153.81   34.93
   3   2  -6 1417.92   41.23
   3   2  -6 1348.08   40.97
  -3   2   6 1417.18   41.12
   3  -2  -5   58.08    6.47
   3  -2  -5   64.16   22.10
   3   2  -5   56.54    6.59
   3   2  -5   57.17   23.69
  -3   2   5   66.97   32.68
   3  -2  -4  551.96   16.79
   3  -2  -4  560.50   18.15
   3   2  -4  605.12   17.77
   3   2  -4  467.51   21.28
  -3   2   4  538.95   16.23
   3  -2  -3  100.27    9.04
   3  -2  -3   91.02    7.81
   3   2  -3  109.63    7.59
   3   2  -3   97.98    9.82
  -3   2   3   81.81   10.60
   3  -2  -2  544.76   20.13
   3  -2  -2  524.45   17.58
   3   2  -2  536.30   15.24
   3   2  -2  504.28   16.60
  -3   2   2  503.49   16.23
   3  -2  -1  137.17   10.14
   3  -2  -1  151.89   30.90
   3   2  -1  127.67    8.96
   3   2  -1  127.88   12.12
  -3   2   1  155.78   20.80
  -3  -2   0 3060.77   67.75
   3  -2   0 2969.39   75.48
  -3  -2   0 3395.43   74.93
   3  -2   0 2981.60   75.67
   3   2   0 3173.77   75.41
   3   2   0 3376.25   80.53
  -3   2   0 3398.93   81.05
  -3  -2  -1    1.56    1.41
   3  -2   1   -0.05    5.58
  -3  -2  -1    3.31    1.75
   3  -2   1    5.46    6.94
   3   2   1    5.23    5.79
   3   2   1    4.15    6.51
  -3   2  -1   -7.47  108.26
  -3  -2  -2 1558.81   35.97
   3  -2   2 1744.25   43.10
  -3  -2  -2 1796.20   41.08
   3  -2   2 1862.77   47.36
   3   2   2 1510.51   43.54
   3   2   2 1933.24   47.39
  -3   2  -2 1649.31   43.26
  -3  -2  -3    3.26    2.25
   3  -2   3   -0.29    3.96
  -3  -2  -3   12.53    3.69
   3  -2   3    7.40    5.90
   3   2   3    0.63    2.35
   3   2   3    7.70    8.36
  -3   2  -3   -5.54   14.97
  -3  -2  -4 1053.56   29.70
  -3  -2  -4 1164.95   33.17
   3   2   4 1104.11   33.06
  -3  -2  -4 1153.91   32.46
  -3   2  -4 1175.44   34.61
   3   2   4 1211.00   36.65
  -3   2  -4 1096.18   35.40
   3  -2   5  289.73   22.08
  -3  -2  -5  314.72   15.31
   3   2   5  310.99   16.28
  -3  -2  -5  306.98   14.82
  -3   2  -5  312.20   24.29
  -3   2  -5  271.94   14.32
   3   2   5  297.53   16.23
  -3   2  -5  313.61   16.49
   3  -2   6  215.89   13.35
  -3  -2  -6  199.88   11.10
   3   2   6  193.12   10.48
  -3  -2  -6  206.42   10.41
  -3   2  -6  195.34   11.81
  -3   2  -6  215.57   11.61
   3   2   6  193.90   12.94
  -3   2  -6  185.85   14.19
   3  -2   7   82.03    7.78
  -3  -2  -7   77.66    5.94
   3   2   7   83.21    9.66
  -3  -2  -7   79.12    4.91
  -3   2  -7   78.26    8.60
  -3   2  -7   86.15    5.65
   3   2   7   87.27    7.79
  -3   2  -7   79.46    6.00
   3  -2   8  535.14   24.56
  -3  -2  -8  570.06   24.99
  -3  -2  -8  523.15   20.97
  -3   2  -8  589.03   26.81
  -3  -2  -8  548.94   21.97
  -3   2  -8  578.69   24.84
   3   2   8  508.98   23.64
  -3   2  -8  533.63   21.84
   3  -2   9    9.63    8.30
  -3  -2  -9    6.56   10.19
  -3  -2  -9    1.79    1.54
  -3   2  -9    3.95    5.63
  -3  -2  -9    1.82    2.73
  -3   2  -9    0.75    1.41
   3   2   9    0.08    8.36
  -3   2  -9    1.29    1.79
   3  -2  10 1483.70   61.30
  -3  -2 -10 1524.81   60.62
  -3  -2 -10 1378.10   53.41
  -3  -2 -10 1456.23   56.70
  -3   2 -10 1505.11   62.15
  -3   2 -10 1203.24   46.60
   3   2  10 1503.21   60.41
  -3   2 -10 1303.54   49.85
   3  -2  11   14.15    7.59
  -3  -2 -11   17.97   10.36
  -3  -2 -11   11.11    6.72
  -3   2 -11   16.26    7.62
  -3  -2 -11   21.94    3.84
   3   2  11    5.74   10.98
  -3   2 -11   10.73    3.42
  -3   2 -11   10.94    2.62
   3  -2  12 1023.80   58.89
  -3  -2 -12 1195.70   75.38
  -3  -2 -12  944.29   51.97
  -3   2 -12 1076.91   59.54
  -3  -2 -12  991.42   52.88
   3   2  12 1042.80   57.12
   3  -2  13    8.81    6.62
  -3  -2 -13    4.82    4.68
  -3  -2 -13    5.39    2.13
  -3  -2 -13    3.30    2.19
  -3   2 -13    7.25    5.10
   3   2  13   -0.68    4.26
   3  -2  14   13.86    7.77
  -3  -2 -14   11.96    6.89
  -3  -2 -14   12.23    5.48
  -3   2 -14   17.58    7.01
   3   2  14   15.58    5.68
   3  -2  15  165.04   12.63
  -3  -2 -15  150.00   10.41
  -3  -2 -15  177.71    8.81
  -3   2 -15  173.25   12.16
   3   2  15  159.09    7.66
   3  -2  16  432.47   32.21
  -3  -2 -16  401.33   24.55
  -3  -2 -16  352.83   17.80
  -3   2 -16  458.87   26.64
   3   2  16  414.43   22.27
   3  -2  17   61.50   24.70
  -3  -2 -17   45.43    9.18
  -3   2 -17   67.35   12.40
   3   2  17   59.49    7.35
   3  -2  18   28.50   13.66
  -3  -2 -18   21.76   21.60
  -3   2 -18   38.98    7.59
   3   2  18   38.17    7.34
   3  -2  19   -1.11   10.33
  -3  -2 -19   -5.53   11.01
  -3   2 -19   -4.88    8.19
   3   2  19    0.06    4.78
  -3  -2 -20  420.70   31.45
  -3   2 -20  376.37   24.72
  -3   2 -20  415.72   24.44
   3   2  20  338.21   18.11
  -3  -2 -21   71.54   12.26
  -3   2 -21   90.00   17.88
  -3   2 -21   76.46    9.60
  -3  -2 -22  398.44   17.90
  -3   2 -22  410.51   17.60
  -3   2 -22  424.07   17.59
  -3  -2 -23   25.05   16.43
  -3   2 -23   23.29   13.50
  -3   2 -23   15.24    9.72
  -3  -2 -24   13.74    6.08
  -3   2 -24    7.00    8.75
  -3   2 -24   12.86    8.09
  -3  -2 -25   16.37   10.79
  -3   2 -25    7.69   12.65
  -3   2 -25    9.47    6.56
  -3  -2 -26   -6.55   10.32
  -3   2 -26    4.81    6.45
  -3   2 -26   -0.55    7.21
  -3  -2 -27   -4.54   10.11
  -3   2 -27   -0.74   13.48
  -3   2 -27    9.24    7.09
   3  -3 -29   -2.07   10.63
   3   3 -29    5.98    6.82
   3   3 -29   10.79    8.81
  -3   3  29    0.88    6.66
   3  -3 -28    8.84    5.83
   3   3 -28   11.55   11.27
   3   3 -28    7.92   10.51
  -3   3  28    4.41    9.53
   3  -3 -27   14.79   11.71
   3   3 -27   16.21    8.12
   3  -3 -27    6.21    6.57
   3   3 -27   12.89    9.00
  -3   3  27   11.56   12.55
   3  -3 -26   15.92   15.11
   3   3 -26   19.90    7.38
   3  -3 -26   17.35    9.61
   3   3 -26   16.19   11.44
  -3   3  26   14.65   12.47
   3  -3 -25   30.04   20.25
   3   3 -25   27.00   15.26
   3  -3 -25   25.49   13.08
   3   3 -25   13.98   12.03
  -3   3  25   43.45   15.35
  -3  -3  25   25.81    9.65
   3  -3 -24    9.73   13.15
   3   3 -24   33.38    9.60
   3  -3 -24   25.71   12.67
   3   3 -24   11.34   15.19
  -3   3  24   29.94    8.04
  -3  -3  24   30.97    6.63
   3  -3 -23   41.83   26.99
   3   3 -23   39.31   21.00
   3  -3 -23   47.50   27.48
   3   3 -23   29.75   17.12
  -3   3  23   47.27   22.74
  -3  -3  23   45.20    8.83
   3  -3 -22   18.30   12.64
   3   3 -22   32.95   12.29
   3  -3 -22   27.72   12.38
   3   3 -22   25.37   10.64
  -3   3  22   20.45   15.60
  -3  -3  22   26.62    8.41
   3  -3 -21  173.21   15.84
   3   3 -21  152.42   12.29
   3  -3 -21  163.92   14.41
   3   3 -21  149.48   14.70
  -3   3  21  177.75   15.92
  -3  -3  21  159.91   27.32
   3  -3 -20   48.65   17.39
   3   3 -20   40.33    6.32
   3  -3 -20   49.04   16.60
   3   3 -20   59.26   27.48
  -3   3  20   40.52   23.42
  -3  -3  20   37.78   14.28
   3  -3 -19    3.88    8.19
   3   3 -19    4.13    4.99
   3  -3 -19    2.90    6.03
   3   3 -19    5.66    5.48
  -3   3  19   -4.69    9.37
  -3  -3  19    1.90    6.09
   3  -3 -18   -3.23    8.81
   3   3 -18    1.33    5.15
   3  -3 -18   -0.61    4.34
   3   3 -18   -3.46   11.02
  -3   3  18   -0.06    9.12
  -3  -3  18    2.15    2.65
   3  -3 -17   -2.50    8.75
   3   3 -17    4.88    4.69
   3  -3 -17    5.17    4.10
   3   3 -17    5.72   10.21
  -3   3  17    2.95    5.97
  -3  -3  17    1.87    3.58
   3  -3 -16   62.59   11.36
   3   3 -16   57.58   15.61
   3  -3 -16   53.97   24.31
   3   3 -16   57.72   23.65
  -3   3  16   61.64   21.84
  -3  -3  16   62.62   26.34
   3  -3 -15    1.31    4.94
   3   3 -15   -3.84    3.84
   3  -3 -15   -2.23    5.80
   3   3 -15    2.91    7.56
  -3   3  15    1.79    5.96
  -3  -3  15    2.65    5.70
   3  -3 -14   32.46    7.18
   3   3 -14   33.98   12.39
   3  -3 -14   35.49    6.86
   3   3 -14   34.53   20.33
  -3   3  14   23.30   11.03
  -3  -3  14   30.16    7.86
   3  -3 -13  287.37   26.14
   3   3 -13  283.53   16.37
   3  -3 -13  265.76   18.07
   3   3 -13  285.38   18.80
  -3   3  13  269.27   19.20
  -3  -3  13  300.32   19.80
   3  -3 -12   69.42   25.88
   3   3 -12   52.50    3.20
   3  -3 -12   69.83    8.67
   3   3 -12   64.20   39.12
  -3   3  12   66.62   31.99
  -3  -3  12   62.31    9.28
   3   3 -11   89.96    5.09
   3  -3 -11   97.91    8.31
   3   3 -11   94.59    6.21
   3  -3 -11  114.33   12.54
   3   3 -11  112.69   23.05
   3   3 -11   90.95    9.42
  -3   3  11  119.70   10.48
   3   3 -10  223.23   12.09
   3  -3 -10  226.59   17.26
   3   3 -10  228.88   10.14
   3  -3 -10  210.52   12.23
   3   3 -10  237.48   13.96
   3   3 -10  234.09   16.88
  -3   3  10  231.73   17.44
   3   3  -9    1.86    2.20
   3  -3  -9    6.63   10.11
   3   3  -9   -0.08    1.91
   3  -3  -9    6.89    9.06
   3   3  -9   -3.19    7.82
   3   3  -9   -1.54    7.38
  -3   3   9   -0.82    3.91
   3   3  -7   11.50    3.86
   3  -3  -7    7.96    3.01
   3   3  -7   12.48    2.73
   3  -3  -7   13.56    8.28
   3   3  -7   13.75    5.44
   3   3  -7    9.84    7.52
  -3   3   7   13.47   11.38
   3  -3  -6  148.74   10.98
   3   3  -6  154.71    7.25
   3   3  -6  134.51    6.13
   3  -3  -6  151.33   11.13
   3   3  -6  165.33   11.18
   3   3  -6  132.96   10.62
  -3   3   6  175.70   16.94
   3  -3  -5    7.47    3.47
   3  -3  -5    4.36    7.04
   3   3  -5    1.49    2.20
   3   3  -5   -2.60    8.29
  -3   3   5   -2.15   24.66
   3  -3  -4  675.27   23.08
   3  -3  -4  710.01   24.83
   3   3  -4  701.59   22.67
   3   3  -4  759.66   26.73
  -3   3   4  690.22   22.96
   3  -3  -3   33.52    9.26
   3  -3  -3   24.32   13.43
   3   3  -3   30.73    9.14
   3   3  -3   19.76   10.89
  -3   3   3   29.33   21.48
   3  -3  -2  709.38   23.60
   3  -3  -2  697.91   23.52
   3   3  -2  834.21   26.55
   3   3  -2  648.22   22.78
  -3   3   2  746.88   24.01
  -3  -3   1    3.19    0.86
   3  -3  -1    4.23    5.90
  -3  -3   1    2.02    0.93
   3  -3  -1    4.47    3.60
   3   3  -1    6.88    4.21
   3   3  -1   -4.53    7.80
  -3   3   1   -2.21   14.62
  -3  -3   0   36.79    3.75
   3  -3   0   39.31    6.61
  -3  -3   0   40.61    5.23
   3  -3   0   46.41   21.57
   3   3   0   45.41   15.06
   3   3   0   45.30    6.90
  -3   3   0   41.02   16.02
  -3  -3  -1   48.24    3.67
   3  -3   1   53.08   11.56
  -3  -3  -1   58.49    3.28
   3  -3   1   62.50    9.29
   3   3   1   53.16    4.82
   3   3   1   62.50   24.33
  -3   3  -1   59.48    5.70
  -3  -3  -2   18.38    6.37
   3  -3   2   20.06    4.95
  -3  -3  -2   17.02    4.67
   3   3   2   16.67    6.54
  -3   3  -2   16.43   15.09
   3   3   2    6.28    6.43
  -3   3  -2   17.05    7.24
  -3  -3  -3  433.23   13.92
   3  -3   3  464.27   19.53
  -3  -3  -3  513.33   15.76
   3   3   3  463.35   14.68
  -3  -3  -3  449.80   13.85
  -3   3  -3  480.78   21.93
   3   3   3  418.70   12.79
  -3   3  -3  479.27   16.82
  -3  -3  -4  726.68   21.82
   3  -3   4  703.91   25.59
  -3  -3  -4  771.21   28.28
   3   3   4  709.34   23.07
  -3  -3  -4  708.22   20.39
  -3   3  -4  768.05   25.32
   3   3   4  765.45   26.13
  -3   3  -4  716.11   22.33
   3  -3   5  337.22   19.93
  -3  -3  -5  320.91   24.05
   3   3   5  314.71   15.62
  -3  -3  -5  303.35   15.21
  -3   3  -5  330.23   18.70
   3   3   5  324.56   19.79
  -3   3  -5  350.74   17.78
   3  -3   6    1.21    6.30
  -3  -3  -6    3.37    3.25
   3   3   6    2.36    3.35
  -3  -3  -6    0.48    1.04
  -3   3  -6    3.05    6.78
   3   3   6    3.23    7.25
  -3   3  -6    1.56    1.46
   3  -3   7  256.55   15.40
  -3  -3  -7  260.79   14.81
   3   3   7  249.22   11.86
  -3  -3  -7  264.91   11.03
  -3   3  -7  259.70   15.15
   3   3   7  249.81   22.60
  -3   3  -7  263.30   14.15
   3  -3   7  268.26   14.91
   3  -3   8    8.42    7.20
  -3  -3  -8    0.49    2.64
  -3  -3  -8    0.35    0.99
  -3   3  -8    3.58    2.65
   3   3   8    2.35    4.40
  -3   3  -8    0.39    1.25
   3  -3   9    6.48    5.03
  -3  -3  -9   14.11    5.92
  -3  -3  -9    8.94    4.16
  -3   3  -9    6.12    5.78
  -3  -3  -9   12.12    4.06
  -3   3  -9    9.42    4.01
   3   3   9   12.48   10.40
  -3   3  -9   11.53    3.03
   3  -3  10    2.42    8.11
  -3  -3 -10    1.46    5.53
  -3  -3 -10    2.78    1.64
  -3   3 -10    2.88    4.06
  -3  -3 -10    5.86    1.26
  -3   3 -10    5.84    2.33
   3   3  10    8.79    7.76
  -3   3 -10    2.83    1.92
   3  -3  11  187.01   16.05
  -3  -3 -11  171.59   23.09
  -3  -3 -11  141.86    2.25
  -3   3 -11  174.63   13.28
  -3   3 -11  137.74    3.12
   3   3  11  147.91    8.44
  -3   3 -11  133.07    3.30
   3  -3  12  234.12   18.22
  -3  -3 -12  209.84   14.88
  -3   3 -12  236.79   15.98
   3   3  12  248.23   16.84
   3  -3  13   43.62   15.08
  -3  -3 -13   40.33   17.43
  -3   3 -13   39.41   24.56
   3   3  13   50.37   29.20
   3  -3  14  329.77   26.03
  -3  -3 -14  288.79   15.25
  -3   3 -14  344.60   27.53
   3   3  14  307.38   15.85
   3  -3  15  186.46   21.78
  -3  -3 -15  162.46   13.24
  -3   3 -15  182.69   14.34
   3   3  15  173.29   15.73
   3  -3  16   42.55   19.63
  -3  -3 -16   52.87   20.55
  -3   3 -16   65.58   17.48
   3   3  16   50.73   26.42
   3  -3  17    4.37    6.87
  -3  -3 -17   11.05   13.32
  -3   3 -17   21.82    9.12
   3   3  17    6.47    5.83
   3  -3  18   14.62   11.11
  -3  -3 -18    4.98    9.10
  -3   3 -18    2.04    8.45
   3   3  18    7.41    5.56
   3  -3  19   17.25   21.96
  -3  -3 -19   30.17    9.19
  -3   3 -19   29.50   23.60
   3   3  19   15.09   12.23
   3  -3  20   15.30   17.58
  -3  -3 -20   19.95   10.28
  -3   3 -20   21.69   13.24
   3   3  20   13.78    8.67
   3  -3  21   14.34   13.20
  -3  -3 -21    8.72    6.29
  -3   3 -21   -0.52    9.10
   3   3  21    3.27    3.39
  -3  -3 -22   53.75   21.97
  -3   3 -22   75.64   13.77
  -3  -3 -23   20.99   24.73
  -3   3 -23   32.84   16.29
  -3   3 -23   34.01   23.16
  -3  -3 -24   89.45   52.08
  -3   3 -24  137.70   15.09
  -3   3 -24  113.43   51.38
  -3  -3 -25   96.79   14.03
  -3   3 -25  123.63   18.63
  -3   3 -25  127.30   28.31
  -3  -3 -26   14.95   11.20
  -3   3 -26   14.76   14.25
  -3   3 -26    9.82   10.31
  -3  -3 -27    5.20    6.90
  -3   3 -27   16.16   15.13
  -3   3 -27   17.41    8.63
   3  -4 -28    3.58   12.33
   3   4 -28    7.97    7.70
   3   4 -28    7.99   11.28
  -3   4  28    6.59   13.01
   3  -4 -27   63.30   18.23
   3   4 -27   41.19   31.84
   3   4 -27   43.43   29.38
  -3   4  27   60.57   31.28
   3  -4 -26   -3.76   11.82
   3   4 -26    3.37    3.39
   3   4 -26   -4.83   12.69
  -3   4  26   -1.32    7.49
   3  -4 -25   94.83   30.38
   3   4 -25   88.74    9.27
   3  -4 -25   89.26   10.87
   3   4 -25   70.66   33.44
  -3   4  25   75.77   40.08
   3  -4 -24   24.07   19.54
   3   4 -24   17.72   13.03
   3  -4 -24   33.53    7.75
   3   4 -24   35.12   18.73
  -3   4  24   26.10   13.85
  -3  -4  24   20.73    9.08
   3  -4 -23   48.76   25.64
   3   4 -23   38.85   13.87
   3  -4 -23   47.24    6.51
   3   4 -23   33.55   19.37
  -3   4  23   50.15   12.02
  -3  -4  23   30.10   18.04
   3  -4 -22   30.24   11.27
   3   4 -22   36.62    8.33
   3  -4 -22   42.01    8.83
   3   4 -22   30.05   13.18
  -3   4  22   33.97   22.86
  -3  -4  22   35.04   11.30
   3  -4 -21  269.92   22.42
   3   4 -21  232.42   18.54
   3  -4 -21  264.84   16.98
   3   4 -21  239.80   18.69
  -3   4  21  285.66   22.91
  -3  -4  21  234.45   16.06
   3  -4 -20   -2.92   12.67
   3   4 -20    7.84    4.90
   3  -4 -20    2.02    3.66
   3   4 -20    7.88    6.97
  -3   4  20    5.62   13.49
  -3  -4  20    6.72    5.99
   3  -4 -19  698.31   37.58
   3   4 -19  733.53   35.10
   3  -4 -19  736.11   37.59
   3   4 -19  724.20   37.85
  -3   4  19  672.67   35.49
  -3  -4  19  692.44   34.83
   3  -4 -18   89.60   31.78
   3   4 -18   75.76   37.74
   3  -4 -18   90.65   12.45
   3   4 -18   77.78   48.16
  -3   4  18   80.75   43.06
  -3  -4  18  102.52   13.39
   3  -4 -17  448.43   32.43
   3   4 -17  418.68   27.49
   3  -4 -17  485.97   32.67
   3   4 -17  468.17   33.03
  -3   4  17  463.70   33.58
  -3  -4  17  404.57   28.53
   3  -4 -16   63.69   29.09
   3   4 -16   77.84    6.13
   3  -4 -16   89.00   30.47
   3   4 -16   83.44   39.53
  -3   4  16   65.22   41.97
  -3  -4  16   66.00   28.20
   3  -4 -15  361.02   39.34
   3   4 -15  335.89   23.08
   3  -4 -15  397.58   23.18
   3   4 -15  392.06   24.91
  -3   4  15  382.56   25.24
  -3  -4  15  363.26   23.03
   3  -4 -14   26.49   11.00
   3   4 -14   24.15   11.70
   3  -4 -14   24.19   15.54
   3   4 -14   27.54   10.94
  -3   4  14   32.17   17.03
   3  -4 -13  138.34   15.10
   3   4 -13  142.17    8.32
   3  -4 -13  163.03   11.49
   3   4 -13  131.57   11.11
   3   4 -13  139.27   15.43
  -3   4  13  142.56   10.38
   3  -4 -12   38.09    9.85
   3   4 -12   40.24    5.14
   3  -4 -12   33.42    8.93
   3   4 -12   43.82   29.28
   3   4 -12   27.97   10.07
  -3   4  12   44.07   16.60
   3  -4 -11  872.59   54.02
   3   4 -11  874.16   43.37
   3  -4 -11  949.96   18.36
   3   4 -11 1005.90   24.74
   3   4 -11  925.69   62.24
  -3   4  11  965.96   28.50
   3   4 -10    4.63    1.91
   3  -4 -10    1.90    7.13
   3   4 -10    5.59    2.25
   3  -4 -10   11.27    6.51
   3   4 -10   -4.49   16.97
   3   4 -10   -0.87    8.83
  -3   4  10    3.95    3.59
   3   4  -9 1585.97   17.17
   3  -4  -9 1555.91   85.80
   3   4  -9 1353.81   72.10
   3  -4  -9 1547.11   87.40
   3   4  -9 1516.38   82.72
   3   4  -9 1468.00   84.40
  -3   4   9 1738.76   27.07
   3   4  -8   22.46    6.30
   3  -4  -8   33.66   13.66
   3   4  -8   20.82    3.48
   3  -4  -8   25.16    9.89
   3   4  -8   21.65   14.13
   3   4  -8   15.99   12.50
  -3   4   8   16.50   17.71
   3  -4  -7  351.83   19.55
   3  -4  -7  341.82   30.18
   3   4  -7  344.84   17.47
   3   4  -7  308.88   18.07
  -3   4   7  359.20   19.20
  -3  -4   6   21.26    2.56
   3  -4  -6   36.18   10.00
   3   4  -6   17.89    5.40
   3  -4  -6   18.69    8.32
   3   4  -6   20.26    6.93
   3   4  -6   23.50   15.69
  -3   4   6   24.83   18.26
  -3  -4   5  270.61   11.57
   3  -4  -5  306.37   17.73
   3   4  -5  313.45   13.05
   3  -4  -5  292.71   16.54
   3   4  -5  297.38   15.08
   3   4  -5  280.79   20.39
  -3   4   5  317.98   15.82
  -3  -4   4   90.51    2.95
   3  -4  -4  113.86   12.42
   3   4  -4   90.09    2.42
   3  -4  -4   99.75   10.61
   3   4  -4  106.27   19.71
   3   4  -4  116.93   20.37
  -3   4   4  103.32   55.54
  -3  -4   3  734.11   28.24
   3  -4  -3  866.67   37.69
   3   4  -3  726.43   28.41
   3  -4  -3  932.33   40.48
   3   4  -3  937.24   38.36
   3   4  -3  875.05   42.75
  -3   4   3 1004.48   42.02
  -3  -4   2   10.76    2.35
   3  -4  -2   19.74    9.40
   3   4  -2   13.87    3.28
   3  -4  -2   12.25    9.07
   3   4  -2    7.96    6.25
   3   4  -2   11.72    8.62
  -3   4   2   14.90   11.37
   3  -4  -1 1049.53   49.77
  -3  -4   1  899.12   35.03
   3   4  -1 1163.05   46.91
   3   4  -1  979.39   49.75
  -3   4   1 1088.82   45.03
   3  -4   0   76.24    8.20
  -3  -4   0   60.50    6.19
   3   4   0   62.06    6.41
   3   4   0   64.06    7.37
  -3   4   0   79.62    7.53
   3   4   0   79.74   13.94
  -3   4   0   62.85   28.99
   3  -4   1 1705.20   49.99
  -3  -4  -1 1842.71   19.63
   3   4   1 1630.20   64.64
  -3   4  -1 1768.43   22.71
   3   4   1 1832.49   27.12
  -3   4  -1 1838.12   24.35
   3  -4   2   24.62   11.90
  -3  -4  -2    6.33    1.76
   3   4   2    2.52    1.60
   3   4   2    3.08    3.22
  -3   4  -2    9.14    9.70
   3   4   2   10.99    9.85
  -3   4  -2    5.52   10.30
   3  -4   3 1013.48   49.37
  -3  -4  -3 1056.25   42.49
   3   4   3 1011.65   40.51
  -3   4  -3  992.42   41.57
   3   4   3 1055.39   45.15
  -3   4  -3 1072.79   43.19
   3  -4   4    2.66    6.34
  -3  -4  -4    6.98    3.08
   3   4   4    9.69    5.23
  -3  -4  -4    5.23    2.03
  -3   4  -4    4.86    5.81
   3   4   4    8.35    6.53
  -3   4  -4    2.53    5.09
   3  -4   5  293.77   18.59
  -3  -4  -5  340.99   18.90
   3   4   5  312.81   14.82
  -3  -4  -5  364.55   15.16
  -3   4  -5  299.22   17.32
   3   4   5  295.63   16.85
  -3   4  -5  349.29   16.58
   3  -4   6  175.59   16.91
  -3  -4  -6  160.77   14.01
   3   4   6  156.29   14.42
  -3  -4  -6  156.38    9.04
  -3   4  -6  182.72   15.94
   3   4   6  179.09   14.63
  -3   4  -6  184.10   12.06
   3  -4   7   36.82    8.53
  -3  -4  -7   44.08   13.70
   3   4   7   38.92    6.07
  -3  -4  -7   33.34    4.84
  -3   4  -7   43.24    9.70
   3   4   7   35.79   23.63
  -3   4  -7   34.15    4.10
   3  -4   8   78.71   11.23
  -3  -4  -8  104.54   17.10
   3   4   8   75.04    3.96
  -3  -4  -8   75.63    2.06
  -3   4  -8   88.38    9.77
   3   4   8   87.78   10.63
  -3   4  -8   70.72    4.22
   3  -4   9  804.69   53.02
  -3  -4  -9  912.23   47.50
  -3   4  -9  927.07   49.39
   3   4   9  841.85   44.57
  -3   4  -9  727.93   36.70
   3  -4  10   84.24   12.31
  -3  -4 -10  101.58    9.64
  -3   4 -10   98.11    9.73
   3   4  10   90.56    9.24
  -3   4 -10   73.22    4.14
   3  -4  10   91.62    4.74
   3  -4  11  701.19   35.89
  -3  -4 -11  748.16   38.79
  -3   4 -11  723.14   47.98
   3   4  11  782.01   36.23
  -3   4 -11  597.77   25.14
   3  -4  12  144.45   13.98
  -3  -4 -12  147.50    9.15
  -3   4 -12  149.39   10.69
   3   4  12  127.29   11.14
  -3   4 -12  127.96    3.31
   3  -4  13  343.64   23.52
  -3  -4 -13  408.89   25.80
  -3   4 -13  361.98   22.86
   3   4  13  335.83   20.12
   3  -4  14    2.81    7.38
  -3  -4 -14    8.40    9.32
  -3   4 -14    3.60    9.90
   3   4  14    0.39    6.51
   3  -4  15   13.58    9.62
  -3  -4 -15   12.98    8.12
  -3   4 -15   28.20   10.04
   3   4  15    7.53    8.87
   3  -4  16    4.01    6.42
  -3  -4 -16   -2.41    7.93
  -3   4 -16    4.79    6.67
   3   4  16    2.99    3.79
   3  -4  17   50.24   32.18
  -3  -4 -17   50.28   33.73
  -3   4 -17   61.99   10.53
   3   4  17   46.48   22.01
   3  -4  18    3.92    4.56
  -3  -4 -18   -1.96    8.91
  -3   4 -18    2.21   10.77
   3   4  18    0.72    7.63
   3  -4  19  288.91   27.12
  -3  -4 -19  352.18   27.54
  -3   4 -19  350.40   24.31
   3   4  19  326.35   20.19
   3  -4  20    0.74    7.45
  -3  -4 -20    3.95    5.75
  -3   4 -20    2.74    7.44
   3   4  20   -2.87    7.25
   3  -4  21  235.94   19.51
  -3  -4 -21  347.31   21.86
  -3   4 -21  287.59   19.68
   3   4  21  272.92   15.96
   3  -4  22    7.86    8.65
  -3  -4 -22   -3.00   11.05
  -3   4 -22   -5.04   11.65
   3   4  22    0.41    4.96
   3  -4  23   20.00   10.57
  -3  -4 -23    6.76   11.06
  -3   4 -23   32.93   26.02
  -3  -4 -24   -6.75   11.20
  -3   4 -24    7.53   10.35
  -3  -4 -25   14.15   11.53
  -3   4 -25   10.00   18.08
  -3   4 -25    9.97    9.07
  -3  -4 -26   -1.41   12.29
  -3   4 -26    5.67    8.16
  -3   4 -26   10.36    6.81
   3  -5 -27   11.27    9.59
   3   5 -27    3.61   13.55
  -3   5  27   -9.75   12.34
   3  -5 -26    9.77   14.02
   3   5 -26    6.90   10.94
   3   5 -26   10.92   13.52
  -3   5  26    7.60   11.57
   3  -5 -25    5.60   13.98
   3   5 -25    7.05    7.50
   3   5 -25    0.00   12.36
  -3   5  25    8.99    6.26
   3  -5 -24   42.48   14.56
   3   5 -24   31.73   22.23
   3   5 -24   40.54   29.84
  -3   5  24   44.94   12.18
   3  -5 -23   15.24   13.46
   3   5 -23   -1.37    4.13
   3   5 -23   -0.70   11.77
  -3   5  23   -2.68   11.14
  -3  -5  23    2.76    5.73
   3  -5 -22    6.02   12.55
   3   5 -22   11.63    8.01
   3  -5 -22   10.31   10.02
   3   5 -22   10.28   10.38
  -3   5  22   10.14   12.21
  -3  -5  22    9.77    7.46
   3  -5 -21   51.53   19.51
   3   5 -21   43.91   17.77
   3  -5 -21   33.10   24.07
   3   5 -21   42.99   13.21
  -3   5  21   48.28   24.95
  -3  -5  21   33.40   19.27
   3  -5 -20    6.96    6.85
   3   5 -20    9.31    4.92
   3  -5 -20    9.24    6.22
   3   5 -20    7.47    9.34
  -3   5  20   11.93   17.96
  -3  -5  20    9.48    7.87
   3  -5 -19   16.19    9.92
   3   5 -19   20.79   11.59
   3  -5 -19   27.13    6.78
   3   5 -19   19.18    9.79
  -3   5  19   22.70   13.33
  -3  -5  19   22.59    8.91
   3  -5 -18   65.36   29.99
   3   5 -18   65.03   10.39
   3  -5 -18   82.24    9.02
   3   5 -18   57.65   37.53
  -3   5  18   64.58   35.14
  -3  -5  18   51.69   27.07
   3  -5 -17    2.33    6.26
   3   5 -17    6.70    3.03
   3  -5 -17    3.16    3.42
   3   5 -17    3.52   11.01
  -3   5  17   -0.13    9.81
  -3  -5  17    1.25    4.47
   3  -5 -16   10.09   11.71
   3   5 -16    1.94    4.26
   3  -5 -16    5.21    3.35
   3   5 -16    6.45    9.08
  -3   5  16    7.03    7.45
   3  -5 -15    6.71    7.51
   3   5 -15   10.83    7.90
   3  -5 -15   12.76    5.56
   3   5 -15    6.91   10.49
   3   5 -15   11.74    8.41
  -3   5  15   11.70    7.37
   3  -5 -14   -8.51    9.59
   3   5 -14    2.69    3.18
   3  -5 -14    6.67    7.36
   3   5 -14   -1.47    9.93
   3   5 -14    4.55    4.38
  -3   5  14   -0.26    4.80
   3  -5 -13    0.92   12.00
   3   5 -13    1.20    2.01
   3  -5 -13    2.35    3.81
   3   5 -13   11.53   11.01
   3   5 -13   -0.33    8.11
  -3   5  13    5.33    4.33
   3  -5 -12  268.00   21.15
   3   5 -12  202.84   16.07
   3  -5 -12  216.92   25.11
   3   5 -12  263.10   27.71
   3   5 -12  235.80   20.55
  -3   5  12  212.24   15.30
  -3  -5  11   73.24    5.37
   3  -5 -11   79.51   11.97
   3  -5 -11   72.34    9.03
   3   5 -11   81.16   12.20
   3   5 -11   78.50   26.35
  -3   5  11   79.07   12.99
  -3  -5  10    7.70    3.56
   3  -5 -10    7.86    5.97
   3  -5 -10    9.87    7.04
   3   5 -10    5.68    9.93
   3   5 -10   14.68    7.91
  -3   5  10    6.26   10.05
  -3  -5   9    2.12    2.31
   3  -5  -9    8.33    7.53
   3  -5  -9   12.58    5.97
   3   5  -9    7.85    8.95
   3   5  -9    9.16    8.46
  -3   5   9    0.76   10.30
  -3  -5   8   91.06    7.65
   3  -5  -8   97.85   10.85
   3   5  -8  103.50    5.21
   3  -5  -8  111.41   31.22
   3   5  -8  114.49    9.37
   3   5  -8   99.91   10.00
  -3   5   8  118.80   11.04
  -3  -5   7  175.49   10.81
   3  -5  -7  192.59   17.19
   3   5  -7  219.25   13.74
   3  -5  -7  188.29   15.54
   3   5  -7  238.33   16.83
   3   5  -7  212.27   22.56
  -3   5   7  212.95   15.60
  -3  -5   6  149.52    5.71
   3  -5  -6  187.18   29.53
   3   5  -6  160.30    9.18
   3  -5  -6  178.79   13.89
   3   5  -6  155.48    8.30
   3   5  -6  222.30   23.13
  -3   5   6  184.57   13.85
  -3  -5   5   13.35    1.93
   3  -5  -5   22.35    8.98
   3   5  -5   19.20    6.43
   3  -5  -5   16.41    8.06
   3   5  -5   11.57    6.64
   3   5  -5   12.70    5.52
  -3   5   5   17.01   11.43
  -3  -5   4   35.81    6.73
   3  -5  -4   41.34   11.19
   3   5  -4   38.90   12.77
   3   5  -4   41.13   23.83
  -3   5   4   42.02   29.07
   3   5  -4   40.83   12.19
  -3   5   4   41.54   17.90
  -3  -5   3   71.60    4.29
   3  -5  -3   74.18   13.06
   3   5  -3   78.43    5.29
   3   5  -3   75.58    8.04
  -3   5   3   70.48    7.32
   3   5  -3   79.51   12.32
  -3   5   3   92.06   11.58
  -3  -5   2    1.74    2.03
   3  -5  -2   11.11    8.76
   3   5  -2    3.56    2.30
   3   5  -2   -1.85    5.05
  -3   5   2    2.94    5.82
   3   5  -2    6.31    9.65
  -3   5   2    1.15    3.39
  -3  -5   1    1.71    2.56
   3  -5  -1   -2.44    8.45
   3   5  -1    1.82    2.29
   3   5  -1    2.04    4.30
  -3   5   1    8.35    8.03
   3   5  -1    3.18    9.15
  -3   5   1    2.06    7.20
   3  -5   0   13.24    6.75
  -3  -5   0   15.90    3.98
   3   5   0   16.61    2.14
   3   5   0   12.13    3.74
  -3   5   0   21.44   11.03
   3   5   0   10.33    8.50
  -3   5   0   14.68    6.88
   3  -5   1   -4.53    8.25
  -3  -5  -1    2.00    1.32
   3   5   1    2.33    2.80
  -3   5  -1    0.61    3.38
   3   5   1   -9.27    7.94
  -3   5  -1    2.19    6.12
   3  -5   2    5.15    9.06
  -3  -5  -2    7.22    4.82
   3   5   2   11.06    3.40
  -3   5  -2    9.18    8.20
   3   5   2   16.48   13.47
  -3   5  -2    6.44    3.37
   3  -5   3   23.00    9.11
  -3  -5  -3   21.69   12.42
   3   5   3   15.75    5.14
  -3   5  -3   22.13   10.02
   3   5   3   17.87    9.25
  -3   5  -3    6.67    6.41
   3  -5   4   -0.62    8.24
  -3  -5  -4    2.41    2.73
   3   5   4    1.26    1.96
  -3   5  -4   -0.80    6.65
   3   5   4    5.72    7.05
  -3   5  -4   -2.38    6.28
   3  -5   5  106.69   13.20
  -3  -5  -5  124.91    9.35
   3   5   5  121.03    4.50
  -3  -5  -5  120.43    5.95
  -3   5  -5  128.31   10.93
   3   5   5  144.82   58.71
  -3   5  -5  113.72    6.77
   3  -5   6   28.77   10.26
  -3  -5  -6   38.32    6.94
   3   5   6   39.02    5.87
  -3   5  -6   32.86   12.34
   3   5   6   41.98   17.29
  -3   5  -6   27.53   13.17
   3  -5   7    0.77    7.79
  -3  -5  -7    4.60    3.75
   3   5   7    0.51    1.11
  -3   5  -7   -4.60    8.68
   3   5   7    1.31    6.41
  -3   5  -7    1.78    3.40
   3  -5   8    8.33    8.38
  -3  -5  -8   20.43    5.31
  -3   5  -8   15.96    8.72
   3   5   8   13.85    8.96
  -3   5  -8   14.60    6.33
   3  -5   9   15.52    7.91
  -3  -5  -9    5.99    5.16
  -3   5  -9   11.24    9.12
   3   5   9    5.08    9.41
  -3   5  -9    9.26    3.51
   3  -5  10    3.40    6.66
  -3  -5 -10    6.81    5.17
  -3   5 -10   -1.88   10.38
   3   5  10   -2.21    8.35
  -3   5 -10    5.05    2.75
   3  -5  11    8.70    9.32
  -3  -5 -11    0.17    4.04
  -3   5 -11   -0.70   11.55
   3   5  11    4.33   10.54
  -3   5 -11    7.37    4.06
   3  -5  12   19.73   12.64
  -3  -5 -12   21.23    8.34
  -3   5 -12   24.49   16.66
   3   5  12   28.15   12.88
   3  -5  13  255.37   22.71
  -3  -5 -13  268.58   20.37
  -3   5 -13  312.05   24.68
   3   5  13  311.79   23.72
   3  -5  14   31.47   15.87
  -3  -5 -14   37.51    8.60
  -3   5 -14   37.37    9.89
   3   5  14   32.31   21.70
   3  -5  15   77.08   13.79
  -3  -5 -15   73.93   38.17
  -3   5 -15   89.58   13.06
   3   5  15   67.95   37.42
   3  -5  16   56.37   24.89
  -3  -5 -16   25.24   14.83
  -3   5 -16   48.23    9.96
   3   5  16   43.44   31.78
   3  -5  17    5.28   12.63
  -3  -5 -17    3.12    6.36
  -3   5 -17   15.12   10.56
   3   5  17   -6.71    9.20
   3  -5  18    9.46    7.62
  -3  -5 -18    6.40    6.61
  -3   5 -18    8.55   12.09
   3   5  18   -0.23    8.55
   3  -5  19    8.81    6.43
  -3  -5 -19    3.86    4.37
  -3   5 -19   -7.75   12.74
   3   5  19    4.55    4.91
   3  -5  20    9.60    7.72
  -3  -5 -20   14.43    7.90
  -3   5 -20    5.81   13.75
   3   5  20    8.93    9.68
   3  -5  21   35.20   26.58
  -3  -5 -21   35.23   20.67
  -3   5 -21   27.45   14.13
   3   5  21   21.19   19.59
   3  -5  22    0.08    7.05
  -3  -5 -22   -0.93   10.08
  -3   5 -22    7.86   11.29
   3   5  22    4.41    6.26
   3  -5  23   20.71   23.64
  -3  -5 -23   29.39   16.02
  -3   5 -23   36.93   16.59
   3   5  23   41.93   13.16
   3  -5  24   30.53   16.69
  -3  -5 -24   43.66   31.26
  -3   5 -24   26.32   31.82
   3  -6 -25    8.79    9.56
   3   6 -25    0.96    6.04
  -3   6  25    7.33    9.04
   3  -6 -24   10.26    9.91
   3   6 -24    3.79    9.00
  -3   6  24    9.46    9.01
   3  -6 -23   -4.22   13.39
   3   6 -23    4.42    7.83
  -3   6  23   -0.58    7.60
   3  -6 -22   66.57   35.25
   3   6 -22   63.73   37.79
  -3   6  22   45.10   29.91
  -3  -6  22   39.68   33.55
   3  -6 -21   -5.33   13.82
   3   6 -21    9.50   14.62
  -3   6  21  -13.41   13.51
  -3  -6  21    0.57    5.72
   3  -6 -20  333.27   22.48
   3  -6 -20  451.27   16.60
   3   6 -20  393.45   25.14
  -3   6  20  399.73   47.25
  -3  -6  20  366.52   20.32
   3  -6 -19   18.92   18.83
   3   6 -19   20.25   11.55
   3  -6 -19   12.27    6.10
   3   6 -19    4.92   22.74
  -3   6  19   17.99   18.61
  -3  -6  19   10.99    6.33
   3  -6 -18  196.18   15.85
   3   6 -18  170.38    9.46
   3  -6 -18  189.66   11.92
   3   6 -18  205.60   17.11
  -3   6  18  186.96   15.44
  -3  -6  18  208.81   11.84
   3  -6 -17    7.76   13.06
   3   6 -17   10.23    5.88
   3  -6 -17    3.99    6.59
   3   6 -17   -4.61   14.64
   3   6 -17    6.12    6.99
  -3   6  17   12.37   17.96
   3  -6 -16  413.94   29.10
   3   6 -16  384.06   20.79
   3  -6 -16  434.28   25.77
   3   6 -16  404.41   27.30
   3   6 -16  370.07   24.00
  -3   6  16  411.35   28.18
   3  -6 -15   27.02   24.81
   3   6 -15   24.84   10.15
   3  -6 -15   27.23   11.82
   3   6 -15    1.62   15.88
   3   6 -15   16.96   13.23
  -3   6  15   20.44   14.70
   3  -6 -14   23.73   12.04
   3  -6 -14   27.12   10.73
   3   6 -14   29.74   13.83
   3   6 -14   18.84   15.56
  -3   6  14   29.07   16.19
  -3  -6  13    1.92    3.78
   3  -6 -13    9.38   11.21
   3  -6 -13    3.70    3.23
   3   6 -13    2.48    4.99
   3   6 -13    2.04    6.50
  -3   6  13    4.32    5.38
  -3  -6  12  166.72   13.20
   3  -6 -12  196.19   29.76
   3  -6 -12  199.84   16.90
   3   6 -12  216.70   37.38
   3   6 -12  191.34   17.31
  -3   6  12  200.27   17.99
  -3  -6  11    1.33    1.58
   3  -6 -11   -2.22   10.99
   3  -6 -11   -6.61    8.71
   3   6 -11   -1.76   11.23
   3   6 -11    8.76    8.72
  -3   6  11  -11.50   11.27
  -3  -6  10  420.21   22.97
   3  -6 -10  498.89   35.35
   3  -6 -10  576.53   59.25
   3   6 -10  595.08   34.17
   3   6 -10  492.28   30.78
  -3   6  10  498.69   29.74
  -3  -6   9   22.24    8.53
   3   6  -9   29.08   19.05
   3   6  -9   21.32   16.70
  -3   6   9   49.16   22.72
  -3  -6   8  247.38   14.54
   3  -6  -8  337.95   24.64
   3   6  -8  277.68   21.52
  -3   6   8  360.38   22.23
   3   6  -8  341.10   25.94
  -3   6   8  293.18   20.62
  -3  -6   7   26.62   10.56
   3  -6  -7   27.15   19.22
   3   6  -7   39.84   17.32
  -3   6   7   27.38    6.90
   3   6  -7   17.94   11.06
  -3   6   7   26.54   16.77
  -3  -6   6  606.53   25.96
   3  -6  -6  658.02   36.48
   3   6  -6  820.39   36.47
  -3   6   6  759.81   45.42
   3   6  -6  800.17   39.35
  -3   6   6  793.87   38.07
  -3  -6   5   17.62    4.57
   3  -6  -5   12.24    8.79
   3   6  -5   17.28   10.05
  -3   6   5   22.10    6.59
   3   6  -5   15.87   10.75
  -3   6   5    9.49   17.75
  -3  -6   4   25.45   10.18
   3  -6  -4   19.10    8.80
   3   6  -4   33.36   16.09
  -3   6   4   23.96   11.76
   3   6  -4   41.78   12.69
  -3   6   4   25.09   17.72
  -3  -6   3    9.56    4.99
   3  -6  -3   20.35    8.18
   3   6  -3   15.68    4.90
  -3   6   3   12.49    5.68
   3   6  -3   12.64   10.33
  -3   6   3   12.47   10.65
  -3  -6   2  214.77   13.84
   3  -6  -2  209.26   15.33
   3   6  -2  247.34   14.57
  -3   6   2  236.82   14.61
   3   6  -2  224.67   19.07
  -3   6   2  220.03   15.63
   3  -6  -1   22.13   16.52
  -3  -6   1   32.72    4.83
   3   6  -1   31.12   15.43
  -3   6   1   39.67   14.74
   3   6  -1   28.98   11.15
  -3   6   1   24.03   13.65
   3  -6   0 1398.58   92.13
  -3  -6   0 1533.40   64.60
   3   6   0 1539.14   65.92
  -3   6   0 1702.57   72.36
   3   6   0 1467.82   70.93
  -3   6   0 1522.52   66.09
   3  -6   1   11.83   10.97
  -3  -6  -1   17.94    6.60
   3   6   1   12.88    4.37
  -3   6  -1   13.35   10.75
   3   6   1   10.39    8.15
  -3   6  -1   11.48    6.30
   3  -6   2  727.16   36.07
  -3  -6  -2  611.82   43.24
   3   6   2  612.74   31.64
  -3   6  -2  667.67   37.01
   3   6   2  704.48   35.92
  -3   6  -2  612.58   28.78
   3  -6   3   12.93   10.46
  -3  -6  -3    8.97    8.04
   3   6   3    1.39    4.33
  -3   6  -3   14.73   10.49
   3   6   3    0.93    5.80
  -3   6  -3    7.71    5.43
   3  -6   4  277.59   19.46
  -3  -6  -4  275.36   16.16
   3   6   4  252.22   15.05
  -3   6  -4  262.76   17.22
   3   6   4  243.95   17.05
  -3   6  -4  261.64   15.82
   3  -6   5   58.16   25.09
  -3  -6  -5   74.58    7.13
   3   6   5   64.39   10.77
  -3   6  -5   66.76   30.53
   3   6   5   61.42   23.47
  -3   6  -5   69.62    7.46
   3  -6   6   46.36   17.64
  -3  -6  -6   52.20    6.90
   3   6   6   55.17    3.52
  -3   6  -6   61.39    9.09
   3   6   6   60.58   36.75
  -3   6  -6   53.03    9.42
   3  -6   7    3.92    9.89
  -3  -6  -7    3.16    2.81
   3   6   7    0.92    0.97
  -3   6  -7    4.01    6.44
   3   6   7   -3.84   10.84
  -3   6  -7   -3.23    5.01
   3  -6   8   28.71   14.94
  -3  -6  -8   38.38   14.62
  -3   6  -8   42.14   16.37
   3   6   8   38.41   20.63
  -3   6  -8   37.06    6.60
   3  -6   9   31.07   11.65
  -3  -6  -9   32.43   10.76
  -3   6  -9   14.37   10.51
   3   6   9   20.56   15.96
  -3   6  -9   17.05   17.48
   3  -6  10  589.25   48.61
  -3  -6 -10  711.38   20.60
  -3   6 -10  772.46   55.53
   3   6  10  727.69   24.69
  -3   6 -10  600.38   41.53
   3  -6  11  -12.86   11.01
  -3  -6 -11    5.09    4.62
  -3   6 -11   -2.17   11.78
   3   6  11   -2.87   14.24
   3  -6  12   47.50   11.18
  -3  -6 -12   31.90   14.30
  -3   6 -12   43.22   11.28
   3   6  12   28.73   19.95
   3  -6  13   58.29   21.96
  -3  -6 -13   76.18   11.84
  -3   6 -13   67.61   11.80
   3   6  13   37.96   22.06
   3  -6  14  231.83   22.22
  -3  -6 -14  255.58   19.56
  -3   6 -14  230.17   19.22
   3   6  14  236.98   27.23
   3  -6  15   67.34   17.50
  -3  -6 -15   66.87   27.98
  -3   6 -15   95.76   18.88
   3   6  15   59.20   31.66
   3  -6  16   35.52   14.86
  -3  -6 -16   36.26   15.91
  -3   6 -16   27.16   12.99
   3   6  16   39.71   11.58
   3  -6  17    1.53    7.25
  -3  -6 -17    4.94    6.67
  -3   6 -17   -4.43   13.04
   3   6  17    5.55    4.48
   3  -6  18   49.68   19.82
  -3  -6 -18   44.51   25.09
  -3   6 -18   46.36   27.23
   3   6  18   52.02   23.54
   3  -6  19    5.87    7.46
  -3  -6 -19   -2.60   10.99
  -3   6 -19   -4.96   12.44
   3   6  19    4.68    6.83
   3  -6  20   81.95   45.38
  -3  -6 -20   79.64   38.97
  -3   6 -20   81.93   52.97
   3   6  20   69.44   48.46
   3  -6  21   27.65   17.99
  -3  -6 -21   33.97   15.26
  -3   6 -21   55.64   15.29
   3   6  21   28.45   16.18
   3  -6  22   71.99   59.69
  -3  -6 -22  128.43   14.24
  -3   6 -22  129.77   15.66
   3   6  22   75.65   54.34
   3  -6  23    8.75   11.04
  -3  -6 -23   10.45   11.79
  -3   6 -23    3.77    9.01
   3   6  23    1.62    8.11
   3  -7 -23    3.15   12.70
   3   7 -23    7.73   12.10
  -3   7  23    2.08    6.12
   3  -7 -22   34.96   23.00
   3   7 -22   26.78   22.89
  -3   7  22   42.50   28.53
   3  -7 -21    4.03   10.89
   3   7 -21   21.31   16.55
  -3   7  21    9.95   12.41
   3  -7 -20   10.93   12.14
   3   7 -20    0.92   12.24
  -3   7  20    9.53   16.66
  -3  -7  20    5.93    7.22
   3  -7 -19  102.02   17.05
   3   7 -19   79.03   33.32
  -3   7  19   45.09   29.67
   3  -7 -18   20.48   11.59
   3   7 -18   30.50   13.73
   3   7 -18   17.24   18.07
  -3   7  18   16.12   19.28
   3  -7 -17    5.71   13.31
   3   7 -17    7.07   10.99
   3   7 -17    9.39    8.66
  -3   7  17    7.85   11.69
   3  -7 -16    5.26    6.20
   3   7 -16   -4.04   11.20
   3   7 -16    4.47    5.04
  -3   7  16    7.82   12.12
   3  -7 -15    2.50    8.27
   3   7 -15   -3.85   11.64
  -3   7  15    5.83    5.08
   3   7 -15    6.51    9.15
  -3   7  15    8.72   10.43
   3  -7 -14   10.70    9.92
   3   7 -14    2.40   11.29
  -3   7  14    5.85    5.34
   3   7 -14   10.56    7.96
  -3   7  14    6.92   10.24
   3  -7 -13   49.39   35.55
   3   7 -13   48.07   31.49
  -3   7  13   51.68   15.33
   3   7 -13   53.96   24.25
  -3   7  13   48.48   20.02
   3  -7 -12  135.88   30.70
   3   7 -12  117.36   17.98
  -3   7  12  122.31   10.47
   3   7 -12  103.67   12.35
  -3   7  12  113.78   14.42
   3  -7 -11   17.28   13.59
   3   7 -11   20.87   11.70
  -3   7  11   13.49    7.29
   3   7 -11   11.02    7.87
  -3   7  11   11.70    9.01
   3   7 -10   -0.78   10.77
  -3   7  10    4.15    6.96
   3   7 -10    9.23    9.02
  -3   7  10   -6.07   12.41
  -3  -7   9   30.58    5.09
   3   7  -9   43.21    8.95
  -3   7   9   40.57   17.12
   3   7  -9   53.10   22.02
  -3   7   9   31.99   26.88
  -3  -7   8    8.12    5.60
   3  -7  -8   10.48   12.49
   3   7  -8   17.99    8.96
  -3   7   8   22.22    8.55
   3   7  -8   12.78   12.05
  -3   7   8   12.32   10.37
  -3  -7   7    0.37    3.33
   3  -7  -7   -4.48   11.07
   3   7  -7   12.80   11.13
  -3   7   7    2.53    5.70
   3   7  -7   -0.49   10.80
  -3   7   7    0.34    5.51
  -3  -7   6   55.81    7.13
   3  -7  -6   63.14   11.51
   3   7  -6   63.13   32.70
  -3   7   6   62.65    8.36
   3   7  -6   65.01   19.63
  -3   7   6   69.02   35.37
  -3  -7   5   15.14    9.42
   3  -7  -5   17.64   11.51
   3   7  -5   21.83   11.41
  -3   7   5   30.85   11.39
   3   7  -5   29.17   10.68
  -3   7   5   23.35    9.15
  -3  -7   4  122.89    6.70
   3  -7  -4  143.62   16.54
   3   7  -4  169.32   16.11
  -3   7   4  186.36   16.80
   3   7  -4  151.91   14.53
  -3   7   4  171.40   17.57
  -3  -7   3   32.59    7.19
   3  -7  -3   33.37   17.56
   3   7  -3   33.93    8.60
  -3   7   3   35.41   20.00
   3   7  -3   18.26   12.36
  -3   7   3   29.15   16.89
  -3  -7   2  172.45   13.81
   3  -7  -2  156.51   16.12
   3   7  -2  183.53   15.70
  -3   7   2  187.76   18.39
   3   7  -2  148.85   15.28
  -3   7   2  141.42   12.96
   3  -7  -1   93.40   11.52
  -3  -7   1   88.25   10.85
   3   7  -1  117.10    8.98
  -3   7   1  118.12   11.89
   3   7  -1  137.29   19.19
  -3   7   1  112.26   10.45
   3  -7   0   17.90   12.05
  -3  -7   0   11.46    7.75
   3   7   0    7.61    4.24
  -3   7   0   15.59    9.24
   3   7   0   -1.99   11.78
  -3   7   0   12.14    7.71
   3  -7   1  360.26   29.96
  -3  -7  -1  325.02   23.18
   3   7   1  316.25   21.99
  -3   7  -1  334.58   25.85
   3   7   1  290.83   25.18
  -3   7  -1  296.23   24.04
   3  -7   2  174.89   21.05
  -3  -7  -2  164.81   13.08
   3   7   2  137.28    6.62
  -3   7  -2  167.40   15.05
   3   7   2  167.01   16.91
  -3   7  -2  150.38   11.16
   3  -7   3   -6.99   12.35
  -3  -7  -3    9.40    6.56
   3   7   3    3.64    4.30
  -3   7  -3    5.99    9.62
   3   7   3    2.59    5.70
  -3   7  -3    5.07    5.55
   3  -7   4   52.08   31.42
  -3  -7  -4   63.22    7.50
   3   7   4   57.07   14.32
  -3   7  -4   72.56   13.26
   3   7   4   54.65   33.67
  -3   7  -4   48.07   27.84
   3  -7   5    9.10   11.24
  -3  -7  -5    6.04    5.54
   3   7   5    6.86    4.69
  -3   7  -5   17.59    9.65
   3   7   5    0.27    8.47
  -3   7  -5   12.42    6.61
   3  -7   6   50.74   24.28
  -3  -7  -6   46.18    8.20
  -3   7  -6   40.89   23.11
   3   7   6   37.88   37.75
  -3   7  -6   47.94    9.28
   3  -7   7   11.26   11.85
  -3  -7  -7    4.57    3.94
  -3   7  -7   22.78   11.20
   3   7   7   13.26    7.64
  -3   7  -7    2.05    5.95
   3  -7   8   58.14   15.36
  -3  -7  -8   44.62   23.20
  -3   7  -8   53.08   21.55
   3   7   8   62.19   23.26
  -3   7  -8   32.33   15.98
   3  -7   9   11.57   10.80
  -3  -7  -9    5.88    5.46
  -3   7  -9    9.44   14.76
   3   7   9    6.08    4.31
  -3   7  -9    3.49    4.95
   3  -7  10    4.63   10.23
  -3  -7 -10    5.69    9.29
  -3   7 -10  -10.09   12.84
   3   7  10    8.44   10.41
   3  -7  11   14.32   12.44
  -3  -7 -11   15.53    7.73
  -3   7 -11   17.75   12.79
   3   7  11   18.86   13.50
   3  -7  12  104.26   11.81
  -3  -7 -12   95.22   41.39
  -3   7 -12  138.72   17.94
   3   7  12  100.53   51.75
   3  -7  13    9.66   12.42
  -3  -7 -13    9.99    7.38
  -3   7 -13   12.19   12.15
   3   7  13    6.49   13.24
  -3  -7 -14   35.66   19.33
  -3   7 -14   32.37   12.35
   3   7  14   42.84   11.83
   3  -7  15    9.81   11.56
  -3  -7 -15    8.58    8.09
  -3   7 -15   19.08   11.93
   3   7  15   27.28   12.74
   3  -7  16   65.39   17.48
  -3  -7 -16   61.58   39.87
  -3   7 -16   98.13   15.50
   3   7  16   85.06   14.68
   3  -7  17    8.91   14.48
  -3  -7 -17    4.42    7.05
  -3   7 -17    6.13    9.62
   3   7  17    9.27   11.02
   3  -7  18   11.31    6.82
  -3  -7 -18   12.73    9.65
  -3   7 -18   17.85   20.03
   3   7  18   14.50   11.42
   3  -7  19   27.38   17.82
  -3  -7 -19   19.75   12.89
  -3   7 -19   37.49   24.09
   3   7  19   33.56   17.42
   3  -7  20   -9.96   12.10
  -3  -7 -20    5.55    3.56
  -3   7 -20    2.86   12.51
   3   7  20    2.26    8.32
   3  -7  21   -3.95   10.08
  -3   7 -21    6.31   12.29
   3   7  21   -6.86   12.33
   3  -8 -20    0.51   11.97
   3   8 -20    2.08   13.44
  -3   8  20    7.30   14.63
   3  -8 -19  159.64   25.20
   3   8 -19  137.93   15.58
   3   8 -19  103.36   12.60
  -3   8  19  152.04   15.71
   3  -8 -18   10.20   10.10
   3   8 -18   19.00   10.92
   3   8 -18   11.56    7.34
  -3   8  18   11.87   15.75
   3  -8 -17  112.81   45.47
   3   8 -17  137.90   16.14
   3   8 -17  119.86   13.50
  -3   8  17  120.54   38.49
   3   8 -16    8.21    9.13
   3   8 -16    5.30    4.76
  -3   8  16   20.86   14.10
   3  -8 -15   26.35   14.30
   3   8 -15   16.94   13.14
  -3   8  15   20.55   11.29
   3   8 -15   17.69   14.71
  -3   8  15   30.99   20.09
   3  -8 -14   -1.13   14.12
   3   8 -14   -4.44   10.95
  -3   8  14    2.42    3.37
   3   8 -14   -0.98    9.85
  -3   8  14    0.03   14.00
   3  -8 -13   18.04   13.96
   3   8 -13   21.82   18.21
  -3   8  13   22.17   11.23
   3   8 -13   23.46   16.63
  -3   8  13   20.83   14.51
   3  -8 -12   13.08   12.27
   3   8 -12   -2.97   11.09
  -3   8  12   -8.03    6.96
   3   8 -12    4.79   12.21
  -3   8  12    5.90   13.55
   3  -8 -11  180.74   20.82
   3   8 -11  204.27   18.91
  -3   8  11  205.60   12.08
   3   8 -11  197.28   15.38
  -3   8  11  194.54   17.10
   3  -8 -10    9.64    9.59
   3   8 -10   16.98   11.72
  -3   8  10   25.54   11.24
   3   8 -10   25.81   14.69
  -3   8  10   25.60   18.21
   3  -8  -9  181.51   19.07
   3   8  -9  199.82   16.72
  -3   8   9  206.56   28.23
   3   8  -9  198.72   15.24
  -3   8   9  225.86   28.17
   3  -8  -8   37.30   11.35
   3   8  -8   20.60   21.02
  -3   8   8   23.87   16.28
   3   8  -8   25.25   20.73
  -3   8   8   15.79   14.12
   3  -8  -7   96.42   17.99
   3   8  -7  100.87   11.29
  -3   8   7  112.96   12.97
   3   8  -7   78.75   41.07
  -3   8   7   90.37   44.11
   3  -8  -6    9.85   10.57
   3   8  -6    4.50   10.53
  -3   8   6   -0.70    7.26
   3   8  -6    9.45   12.68
  -3   8   6   -0.78   10.56
   3  -8  -5    6.47   10.69
   3   8  -5    2.46    4.96
  -3   8   5   11.27    4.36
   3   8  -5    7.73   10.08
  -3   8   5    5.87    5.42
   3  -8  -4   35.88   18.35
   3   8  -4   36.88   17.52
  -3   8   4   39.38   24.53
   3   8  -4   46.17   11.78
  -3   8   4   27.86   11.75
   3  -8  -3  339.60   62.25
   3   8  -3  423.23   24.80
  -3   8   3  385.19   23.96
   3   8  -3  352.68   24.88
  -3   8   3  409.84   28.21
   3  -8  -2   11.12   10.39
   3   8  -2    7.35    7.48
  -3   8   2    5.84    5.75
   3   8  -2   12.63   13.22
  -3   8   2    6.32    9.46
   3  -8  -1  105.95   49.45
  -3  -8   1  113.84   11.40
   3   8  -1  141.32   17.42
  -3   8   1  121.22   16.32
   3   8  -1  135.82   16.13
  -3   8   1  124.14   15.20
  -3  -8   0   -0.89    5.09
   3  -8   0   11.49    6.92
   3   8   0    2.98    6.43
  -3   8   0   -5.65   11.48
   3   8   0   -4.83   12.71
  -3   8   0    2.90    6.83
   3  -8   1  381.33   27.98
  -3  -8  -1  312.22   30.00
   3   8   1  381.42   21.25
  -3   8  -1  428.03   30.94
   3   8   1  324.44   22.97
  -3   8  -1  343.07   25.93
   3  -8   2   13.29   11.27
  -3  -8  -2    3.74    5.38
   3   8   2    4.36    4.10
  -3   8  -2   -1.73   12.06
   3   8   2    3.00    7.43
  -3   8  -2    5.83    3.94
   3  -8   3  212.90   21.74
  -3  -8  -3  232.43   17.04
  -3   8  -3  186.03   16.40
   3   8   3  212.74   19.69
  -3   8  -3  204.42   19.03
   3  -8   4    2.87   11.62
  -3  -8  -4   -1.97    6.02
  -3   8  -4    5.33    8.28
   3   8   4    0.14   11.34
  -3   8  -4    5.65    5.44
   3  -8   5   19.72    9.16
  -3  -8  -5   30.03    8.46
  -3   8  -5   19.42   10.03
   3   8   5   34.76   26.05
  -3   8  -5   13.39   11.12
   3  -8   6    0.81   11.72
  -3  -8  -6    8.49    6.59
  -3   8  -6    5.89    6.61
   3   8   6   -1.12    8.54
  -3   8  -6    2.26    4.86
   3  -8   7    0.83   10.47
  -3  -8  -7   12.43    9.32
  -3   8  -7   18.14   17.99
   3   8   7   20.85   11.98
  -3   8  -7   14.72    8.37
   3  -8   8   14.51   11.41
  -3  -8  -8    1.52    3.09
  -3   8  -8    5.96    8.27
   3   8   8    3.04   13.76
  -3   8  -8    0.68    6.67
   3  -8   9   94.73   17.56
  -3  -8  -9   68.29   15.60
  -3   8  -9   91.69   13.78
   3   8   9   84.13   47.42
   3  -8  10    5.81    9.68
  -3  -8 -10    7.40    7.05
  -3   8 -10   21.81   12.94
   3   8  10   11.90    9.39
   3  -8  11  197.86   23.87
  -3  -8 -11  151.57   14.26
  -3   8 -11  167.27   16.54
   3   8  11  156.08   70.25
  -3  -8 -12   48.34   12.75
  -3   8 -12   46.45   28.27
   3   8  12   37.26   18.77
   3  -8  13   67.12   19.26
  -3  -8 -13   33.24   19.90
  -3   8 -13   47.95   18.99
   3   8  13   36.89   27.99
   3  -8  14    4.55   11.44
  -3  -8 -14    1.42    4.54
  -3   8 -14   12.25   15.07
   3   8  14    4.76    5.52
   3  -8  15    8.76   13.38
  -3  -8 -15   10.90    8.24
  -3   8 -15   16.28   21.34
   3   8  15   10.20   12.59
   3  -8  16   54.63   15.05
  -3  -8 -16   53.81   20.87
  -3   8 -16   40.36   32.65
   3   8  16   40.86   26.96
   3  -8  17   -6.69   12.72
  -3  -8 -17   12.27    9.34
  -3   8 -17   10.01   13.72
   3   8  17    0.18    7.96
   3  -8  18   -6.31   13.48
  -3  -8 -18   10.50    8.43
  -3   8 -18    3.92    5.39
   3   8  18   -5.66   14.89
   3  -9 -16   16.10   16.51
   3   9 -16   10.17    9.82
   3   9 -16    8.42    6.82
  -3   9  16   10.18   17.01
   3  -9 -15    4.80   17.76
   3   9 -15   14.92   12.86
   3   9 -15   25.67   18.44
  -3   9  15   15.37   15.84
   3  -9 -14   27.15   17.23
   3   9 -14    6.31   11.54
   3   9 -14    8.85    7.09
  -3   9  14   13.68   16.19
   3   9 -13    8.57    9.00
   3   9 -13    3.46    5.82
  -3   9  13   -6.77   14.66
   3  -9 -12   19.79   15.85
   3   9 -12   10.55   11.09
  -3   9  12   16.33   14.31
   3   9 -12   16.08   13.64
  -3   9  12   24.42   18.14
   3  -9 -11   38.84   21.30
   3   9 -11   17.32   12.78
  -3   9  11   27.66   24.03
   3   9 -11   41.43   12.77
  -3   9  11   33.42   17.24
   3  -9 -10   13.87   14.18
   3   9 -10   17.48   12.68
  -3   9  10   12.41    6.37
   3   9 -10   10.81    7.47
  -3   9  10   11.77   11.27
   3  -9  -9   -2.88   12.59
   3   9  -9    5.90    7.82
  -3   9   9    1.05    5.13
   3   9  -9   -1.37   12.04
  -3   9   9   -4.53   14.55
   3  -9  -8   15.08   12.28
   3   9  -8   18.44   13.28
  -3   9   8   17.62   13.87
   3   9  -8   24.99   15.54
  -3   9   8   20.39   13.72
   3  -9  -7   76.75   14.80
   3   9  -7   64.05   16.57
  -3   9   7   56.02    9.31
   3   9  -7   48.51   42.58
  -3   9   7   59.97   15.44
   3  -9  -6   40.36   12.57
   3   9  -6   15.81   10.59
  -3   9   6   18.55   13.57
   3   9  -6   10.35   12.94
  -3   9   6   21.61   20.82
   3  -9  -5   23.72   16.98
   3   9  -5   28.48   19.61
  -3   9   5   23.72   14.35
   3   9  -5   28.12   26.64
  -3   9   5   31.99   22.39
   3  -9  -4    2.83    6.03
   3   9  -4    3.56    3.13
  -3   9   4    7.17    5.13
   3   9  -4    3.32   12.29
  -3   9   4    7.62   11.83
   3  -9  -3    3.03   10.93
   3   9  -3   22.75   12.04
  -3   9   3   11.75    7.61
   3   9  -3   39.39   14.20
  -3   9   3   24.37   11.85
   3  -9  -2   -8.26   11.47
   3   9  -2    3.86    4.63
  -3   9   2   -4.65    7.92
   3   9  -2    5.30    8.37
  -3   9   2    0.37    8.83
   3  -9  -1   43.47   17.36
   3   9  -1   28.20   23.10
  -3   9   1   44.72    9.24
   3   9  -1   39.59   14.22
  -3   9   1   45.41   11.67
   3  -9   0   31.41   13.10
   3   9   0   37.86    6.14
  -3   9   0   35.74   18.88
   3   9   0   19.83   14.94
  -3   9   0   33.75   11.01
   3  -9   1   35.42   14.16
  -3   9  -1   26.94   10.92
   3   9   1   34.09   13.25
  -3   9  -1   17.39    7.96
   3  -9   2  -14.17   13.79
  -3   9  -2    3.09   10.64
   3   9   2    4.91    6.79
  -3   9  -2    2.78    5.64
   3  -9   3   55.71   31.88
  -3   9  -3   56.23   33.45
   3   9   3   66.50   39.16
  -3   9  -3   42.36   32.23
   3  -9   4   12.59   15.45
  -3   9  -4    6.77    4.73
   3   9   4    1.06   15.04
  -3   9  -4    3.04    4.85
   3  -9   5   17.39   14.21
  -3   9  -5   13.85   10.10
   3   9   5    9.11   11.63
  -3   9  -5   11.02    9.36
   3  -9   6    4.24    8.66
  -3   9  -6    9.29   12.06
   3   9   6   -1.38   13.79
  -3   9  -6   -9.00    7.80
   3  -9   7    3.71   11.50
  -3   9  -7    9.02   13.74
   3   9   7   -1.87   13.47
  -3   9  -7    2.28    8.13
   3  -9   8   -2.23   15.36
  -3   9  -8   25.73   13.86
   3   9   8   11.38   10.76
   3  -9   9   28.09   16.07
  -3  -9  -9   18.43   11.67
  -3   9  -9   40.11   13.53
   3   9   9   25.81   16.35
   3  -9  10    9.83    7.28
  -3  -9 -10   -4.34    7.54
  -3   9 -10    6.92   14.83
   3   9  10   -7.31   15.04
   3  -9  11   23.38   18.85
  -3  -9 -11   13.14    9.57
  -3   9 -11   33.14   16.47
   3   9  11   29.81   23.71
   3  -9  12    6.60   10.06
  -3  -9 -12   -1.26    7.71
  -3   9 -12   -9.56   11.91
   3   9  12    3.39   13.62
   3  -9  13   24.21   17.81
  -3  -9 -13   15.33    7.78
  -3   9 -13    4.26   11.62
   3   9  13    7.07   13.18
   3  -9  14   -3.14   13.68
  -3  -9 -14    4.24    7.49
  -3   9 -14    2.12    5.25
   3   9  14   -1.68   14.13
   3 -10 -11    4.17   11.82
   3  10 -11    5.05    7.95
   3  10 -11   -2.62   10.59
  -3  10  11    4.07    5.64
   3 -10 -10   20.54   12.30
   3  10 -10    2.62    6.54
   3  10 -10    6.43    7.92
  -3  10  10    8.69    8.54
   3 -10  -9   -1.08   12.25
   3  10  -9   11.78   13.38
  -3  10   9    5.20    6.39
   3  10  -9   -7.94   11.50
  -3  10   9   -4.06   13.04
   3  10  -8  123.90   13.98
  -3  10   8  124.25   13.31
   3  10  -8   76.67   55.10
  -3  10   8  124.93   14.80
   3 -10  -7   84.33   51.01
   3  10  -7  114.37   15.41
  -3  10   7  115.78   11.57
   3  10  -7   67.85   45.82
  -3  10   7   75.17   58.46
   3 -10  -6   38.31   12.94
   3  10  -6   40.05   27.35
  -3  10   6   33.28   20.00
  -3  10   6   48.66   14.42
   3  10  -5    6.78   10.08
  -3  10   5   -2.22    9.60
   3  10  -5   -6.46   13.08
  -3  10   5   -1.13    6.95
   3 -10  -4    4.05   12.13
   3  10  -4    1.96    9.59
  -3  10   4    1.26   10.48
   3  10  -4   17.05   19.28
  -3  10   4   16.13   11.23
   3 -10  -3   28.83   12.15
  -3  10   3   79.06   12.42
   3  10  -3   23.63   12.28
  -3  10   3   51.27   36.40
   3 -10  -2   10.00   12.33
  -3  10   2   20.06   15.42
   3  10  -2   35.68   12.73
  -3  10   2   16.63   12.40
   3 -10  -1   12.88   13.98
  -3  10   1    3.10    5.93
   3  10  -1    9.66   20.02
  -3  10   1   -3.10   11.08
   3 -10   0  121.94   23.83
  -3  10   0   47.45   40.53
   3  10   0   76.77   16.12
  -3  10   0   52.56   31.56
   3 -10   1   32.98   16.04
  -3  10  -1   22.91   17.37
   3  10   1   18.94   15.52
  -3  10  -1   10.63    7.27
   3 -10   2  106.17   20.07
  -3  10  -2  118.72   14.65
   3  10   2   55.19   40.24
  -3  10  -2  130.79   15.89
   3 -10   3   -1.38   15.03
  -3  10  -3   10.80   10.10
   3  10   3   -9.76   13.38
  -3  10  -3    9.56   10.37
   3 -10   4   10.48    8.78
  -3  10  -4    1.31    5.10
   3  10   4    1.89   12.83
  -3  10  -4   10.15    8.46
   3 -10   5    9.42   22.38
  -3  10  -5    1.37   10.16
   3  10   5   -0.29   17.24
  -3  10  -5    5.54    6.20
   3 -10   6   24.63   15.85
  -3  10  -6   42.95   11.99
   3  10   6   22.34   22.16
   3 -10   7   10.36   13.14
  -3  10  -7    6.99   10.95
   3  10   7   -5.23   14.60
   3 -10   8    2.23   14.45
  -3  10  -8    3.78   12.11
   3  10   8   -3.62   13.96
   4   0 -29    4.13    6.62
   4   0 -29    1.77    9.72
  -4   0  29    3.05    9.14
   4   0 -28    5.25    7.52
   4   0 -28    4.11    7.22
  -4   0  28   -0.47    9.20
   4   0 -27    3.13    5.89
   4   0 -27    9.65    8.14
  -4   0  27    1.00    7.74
   4   0 -26    8.65    7.18
   4   0 -26    7.13    6.63
  -4   0  26    8.07   15.29
   4   0 -25    7.16   10.31
   4   0 -25   -1.06   10.30
  -4   0  25   -7.28    9.88
   4   0 -24   11.76    6.58
   4   0 -24   13.89   13.17
  -4   0  24   10.80   10.23
   4   0 -23   -0.98    7.15
   4   0 -23   -2.56   10.39
  -4   0  23   -0.18    8.16
   4   0 -22  154.58   15.71
   4   0 -22  157.86   29.28
  -4   0  22  129.47   12.08
   4   0 -21   -2.10    7.21
   4   0 -21    8.62   13.62
  -4   0  21   -0.88    6.13
   4   0 -20   55.97   25.92
   4   0 -20   81.13   26.00
  -4   0  20   68.85   13.15
   4   0 -19    2.82    3.70
   4   0 -19   -8.18    9.84
  -4   0  19  -10.43    7.81
   4   0 -18   39.24   14.42
   4   0 -18   43.24   25.28
  -4   0  18   45.73   11.33
   4   0 -17    5.67    6.80
   4   0 -17    2.86    5.58
  -4   0  17   -7.53    7.54
   4   0 -16    8.96    4.81
   4   0 -16    9.31   11.58
  -4   0  16    6.84    9.20
   4   0 -15   -6.48    5.11
   4   0 -15    2.26    6.22
  -4   0  15   -1.02    9.17
   4   0 -14  367.30   20.46
   4   0 -14  414.96   25.16
  -4   0  14  397.71   25.32
   4   0 -13   -1.73    4.43
   4   0 -13    2.02    4.22
  -4   0  13   -4.66    9.15
   4   0 -12  987.79   56.94
   4   0 -12  979.46   55.07
  -4   0  12  984.22   61.04
   4   0 -11    2.84    3.20
   4   0 -11    1.53    7.19
  -4   0  11    1.13    6.38
   4   0 -10   51.56    4.92
   4   0 -10   62.86   20.66
  -4   0  10   48.77   24.35
   4   0  -9   -0.76    3.93
   4   0  -9   -1.85    8.98
  -4   0   9    4.43    5.74
   4   0  -8   99.29   12.47
   4   0  -8  111.64   10.10
  -4   0   8  114.56   10.31
   4   0  -7    0.68    3.89
  -4   0   7    1.68    2.22
   4   0  -7    5.26    6.42
  -4   0   7    1.43    5.62
   4   0  -6  126.47    8.38
  -4   0   6  130.75    7.43
   4   0  -6  131.62   13.17
  -4   0   6  126.13    9.99
   4   0  -5    0.96    2.05
  -4   0   5   -0.08    2.25
   4   0  -5   -2.25    6.69
  -4   0   5    2.97    3.78
   4   0  -4  366.36   20.38
  -4   0   4  353.86   17.20
   4   0  -4  406.20   21.42
  -4   0   4  336.75   18.13
   4   0  -3    0.97    3.32
  -4   0   3    0.86    1.87
   4   0  -3    0.03    2.13
  -4   0   3    0.36    3.45
   4   0  -2 1243.70   36.74
  -4   0   2 1171.48   33.91
   4   0  -2 1197.02   37.50
  -4   0   2 1122.60   35.60
   4   0  -1    0.08    3.20
  -4   0   1    0.33    3.26
   4   0  -1    1.94    2.76
  -4   0   1    2.81    5.48
   4   0   0   33.19    3.12
   4   0   0   31.10   16.76
  -4   0   0   41.49   15.38
   4   0   1    1.84    3.58
   4   0   1   -1.70    6.77
  -4   0  -1    3.02    5.38
   4   0   2  107.83    7.57
   4   0   2  105.82    9.32
  -4   0  -2  109.01    8.54
   4   0   3   -0.28    4.64
   4   0   3    0.10    6.42
  -4   0  -3    2.47    1.84
   4   0   4 1466.46   64.08
   4   0   4 1617.55   64.88
  -4   0  -4 1400.78   55.23
   4   0   5    1.19    3.25
   4   0   5    8.06    7.88
  -4   0  -5   -0.96    3.73
   4   0   6  486.06   24.88
   4   0   6  547.92   26.60
  -4   0  -6  479.21   23.14
   4   0   7    3.14    4.11
  -4   0  -7   -0.12    5.16
   4   0   8  734.02   44.43
  -4   0  -8  749.83   41.75
  -4   0  -8  741.07   41.19
   4   0   9   -6.50    6.45
  -4   0  -9    2.00    5.53
  -4   0  -9    4.80    4.36
   4   0  10  233.88   16.30
  -4   0 -10  242.49   15.43
  -4   0 -10  237.61   19.74
   4   0  11    1.05    2.57
  -4   0 -11   -0.24    4.94
  -4   0 -11   -0.79    3.63
  -4   0 -12  149.50    8.38
  -4   0 -12  148.42    6.30
  -4   0 -13    4.27    4.65
  -4   0 -13    5.23    4.87
  -4   0 -13   -2.07    2.68
  -4   0 -14   73.25    8.72
  -4   0 -14   76.93    9.98
  -4   0 -14   60.85    5.85
  -4   0 -15   -4.53    9.25
  -4   0 -15    3.52    2.56
  -4   0 -15    0.94    1.39
  -4   0 -16  249.90   22.38
  -4   0 -16  268.58   20.16
  -4   0 -17   -0.99    9.55
  -4   0 -17    9.18    8.38
  -4   0 -18  487.25   30.84
  -4   0 -18  458.65   23.87
  -4   0 -19   -2.93   10.78
  -4   0 -19   -1.04    6.10
  -4   0 -20   -4.62   10.95
  -4   0 -20    2.59    6.00
  -4   0 -21    0.14   12.13
  -4   0 -22   23.31   17.07
  -4   0 -23   -0.35   10.60
  -4   0 -24   88.51   47.86
  -4   0 -25  -10.19   10.42
  -4   0 -26  265.48   28.31
   4  -1 -29   19.00   16.44
   4   1 -29   14.88   15.32
   4  -1 -29   14.14   12.80
   4   1 -29   37.89   19.50
  -4   1  29   21.00   14.76
  -4  -1  29   17.79   17.15
   4  -1 -28   89.01   54.72
   4   1 -28  114.53   19.81
   4  -1 -28   79.08   37.24
   4   1 -28  108.65   12.18
  -4   1  28  129.94   16.37
  -4  -1  28   91.82   45.37
   4  -1 -27   78.63   53.12
   4   1 -27  106.02   34.45
   4  -1 -27   81.39   45.97
   4   1 -27  121.97   16.20
  -4   1  27  119.99   17.17
  -4  -1  27  101.29   22.48
   4  -1 -26   88.12   45.13
   4   1 -26  118.62   23.81
   4  -1 -26   95.09   12.23
   4   1 -26  105.43   14.82
  -4   1  26  120.91   55.64
  -4  -1  26  101.51    9.87
   4  -1 -25  161.10   32.20
   4   1 -25  171.24   16.54
   4  -1 -25  157.72   14.74
   4   1 -25  192.11   18.07
  -4   1  25  189.85   14.54
  -4  -1  25  189.05   14.44
   4  -1 -24  179.31   11.60
   4   1 -24  148.98   13.80
   4  -1 -24  164.09   51.07
   4   1 -24  197.70   38.40
  -4   1  24  211.84   13.96
  -4  -1  24  191.39   12.90
   4  -1 -23  145.66   18.67
   4   1 -23  140.41   28.95
   4  -1 -23  155.24   35.45
   4   1 -23  170.25   17.42
  -4   1  23  160.49   34.61
  -4  -1  23  172.04   13.97
   4  -1 -22   52.78   30.58
   4   1 -22   48.14   22.06
   4  -1 -22   61.02   16.44
   4   1 -22   56.39   23.15
  -4   1  22   55.66   33.12
  -4  -1  22   59.29   26.05
   4  -1 -21   80.15   31.30
   4   1 -21   82.39    9.81
   4  -1 -21   75.06   35.70
   4   1 -21  123.67   13.15
  -4   1  21  102.81   12.05
  -4  -1  21  110.80   12.41
   4  -1 -20   65.27   12.05
   4   1 -20   71.28   18.85
   4  -1 -20   64.53   30.11
   4   1 -20   62.79   27.42
  -4   1  20   74.89   29.34
  -4  -1  20   75.47   25.15
   4  -1 -19   26.96   17.84
   4   1 -19   33.80    6.81
   4  -1 -19   33.38   11.89
   4   1 -19   30.06   12.85
  -4   1  19   20.96   13.99
  -4  -1  19   31.02   11.94
   4  -1 -18  217.43   19.20
   4   1 -18  194.37   17.97
   4  -1 -18  190.44   20.71
   4   1 -18  174.78   20.35
  -4   1  18  169.63   33.54
  -4  -1  18  186.43   18.07
   4  -1 -17  667.19   36.61
   4   1 -17  683.47   35.34
   4  -1 -17  632.27   36.13
   4   1 -17  702.61   39.21
  -4   1  17  657.61   36.41
  -4  -1  17  622.19   46.12
   4  -1 -16  294.40   18.20
   4   1 -16  291.77   14.97
   4  -1 -16  296.46   18.09
   4   1 -16  288.98   18.74
  -4   1  16  315.15   21.91
  -4  -1  16  277.44   19.93
   4  -1 -15  122.70   12.25
   4   1 -15  126.18    7.00
   4  -1 -15  116.47   37.83
   4   1 -15  138.33   12.82
  -4   1  15  126.41   12.82
  -4  -1  15  124.78    9.54
   4  -1 -14  447.31   32.14
   4   1 -14  441.90   29.26
   4  -1 -14  467.58   27.39
   4   1 -14  483.92   27.93
  -4   1  14  483.69   30.56
  -4  -1  14  423.94   24.92
   4  -1 -13   44.71   19.39
   4   1 -13   32.17   13.81
   4  -1 -13   28.48   14.49
   4   1 -13   43.09    9.37
  -4   1  13   24.64   11.92
  -4  -1  13   27.24   16.74
   4  -1 -12   86.65   19.68
   4   1 -12   69.43    4.97
   4  -1 -12   83.66   10.96
   4   1 -12   76.68   41.06
  -4   1  12   74.13    8.91
  -4  -1  12   74.54   35.80
   4  -1 -11  628.39   37.19
   4   1 -11  601.92   34.70
   4  -1 -11  648.87   37.46
   4   1 -11  696.63   41.58
  -4   1  11  646.25   45.10
  -4  -1  11  571.82   33.75
   4  -1 -10  119.42    8.88
   4   1 -10  116.38   12.50
  -4  -1  10  104.72    5.99
   4  -1 -10  143.14   14.81
   4   1 -10  124.10   12.54
  -4   1  10   99.86   10.43
  -4  -1  10  110.03    8.94
   4   1  -9  326.54   15.61
   4  -1  -9  295.41   17.09
  -4  -1   9  267.04   11.18
   4  -1  -9  304.22   16.41
   4   1  -9  316.80   23.68
  -4   1   9  282.03   15.89
  -4  -1   9  303.22   25.25
   4   1  -8  684.98   31.72
   4  -1  -8  685.24   29.04
  -4  -1   8  622.05   24.61
   4  -1  -8  614.42   27.72
   4   1  -8  674.93   31.64
  -4   1   8  601.24   28.15
  -4  -1   8  639.25   29.20
   4  -1  -7  644.19   27.34
   4   1  -7  665.53   27.98
  -4  -1   7  593.44   23.80
   4  -1  -7  611.09   28.17
   4   1  -7  602.44   26.67
  -4   1   7  577.16   26.62
  -4  -1   7  577.45   29.73
   4   1  -6  900.73   35.25
   4  -1  -6 1006.43   41.99
  -4  -1   6  816.05   31.74
   4  -1  -6  867.15   36.83
   4   1  -6  951.59   39.89
  -4   1   6  795.84   37.83
  -4  -1   6  850.45   36.07
   4   1  -5  779.97   21.98
   4  -1  -5  693.76   23.29
  -4  -1   5  622.59   17.24
   4  -1  -5  641.92   28.38
   4   1  -5  666.30   22.07
  -4   1   5  631.38   22.16
  -4  -1   5  659.92   26.81
   4   1  -4  264.16   12.61
   4  -1  -4  273.96   15.19
  -4  -1   4  235.71   11.15
   4  -1  -4  228.46   13.95
   4   1  -4  248.08   20.05
  -4   1   4  232.79   15.39
  -4  -1   4  263.70   16.85
   4   1  -3  306.56   14.44
   4  -1  -3  291.18   16.84
  -4  -1   3  305.40   15.58
   4  -1  -3  361.55   20.60
   4   1  -3  319.51   17.33
  -4   1   3  293.75   16.40
  -4  -1   3  280.74   15.52
   4   1  -2  203.32   10.00
   4  -1  -2  227.61   13.45
  -4  -1   2  203.32   10.64
   4  -1  -2  241.98   20.56
   4   1  -2  190.51   11.23
  -4   1   2  184.83   12.56
  -4  -1   2  212.93   14.25
   4   1  -1  260.12   12.61
   4  -1  -1  265.04   15.70
  -4  -1   1  220.90   11.38
   4  -1  -1  280.52   16.48
   4   1  -1  251.16   16.13
   4   1  -1  237.73   14.48
  -4   1   1  245.14   14.48
   4   1   0    6.53    4.14
   4  -1   0   12.79    5.41
  -4  -1   0    8.36    2.29
   4  -1   0   10.50    6.09
   4   1   0    6.99    5.83
   4   1   0    4.93    5.02
  -4   1   0    8.84    5.85
   4   1   1   19.98    9.10
   4  -1   1   29.89    4.77
  -4  -1  -1   24.83    5.11
   4  -1   1   24.17    7.85
   4   1   1   21.79   13.73
   4   1   1   25.70   13.59
  -4   1  -1   21.04   15.37
   4   1   2  542.68   17.05
   4  -1   2  488.16   17.64
  -4  -1  -2  447.80   14.70
   4  -1   2  535.94   20.64
   4   1   2  480.94   30.35
   4   1   2  478.64   19.17
  -4   1  -2  476.52   17.46
   4   1   3  593.11   30.30
   4  -1   3  657.37   35.12
   4  -1   3  641.46   28.27
   4   1   3  695.91   32.17
   4   1   3  609.77   28.06
  -4   1  -3  678.38   30.43
   4   1   4  410.15   18.58
   4  -1   4  454.37   21.97
   4  -1   4  422.03   32.06
   4   1   4  431.72   23.09
   4   1   4  359.59   19.68
  -4   1  -4  395.65   20.08
   4   1   5  243.47   12.30
   4  -1   5  240.77   16.21
   4  -1   5  261.50   29.63
   4   1   5  281.93   15.33
   4   1   5  247.78   14.88
  -4   1  -5  203.32   10.82
   4  -1   6   66.24    8.38
   4   1   6   62.27    9.33
  -4   1  -6   50.20    5.97
   4   1   6   53.78    6.75
  -4   1  -6   47.95    6.81
   4  -1   7   23.47   12.24
  -4  -1  -7   15.33    3.98
   4   1   7   23.22   12.17
  -4   1  -7   15.47    7.65
   4   1   7   18.18    8.17
  -4   1  -7    6.46    5.72
   4  -1   8  121.23   11.98
  -4  -1  -8   86.57    8.61
  -4  -1  -8   95.55    7.17
  -4   1  -8  109.46   13.29
   4   1   8   89.31    9.24
  -4   1  -8   98.99    7.57
   4  -1   9   76.13    6.89
  -4  -1  -9   74.46    6.85
  -4   1  -9   69.13    6.95
  -4  -1  -9   76.66    5.90
   4   1   9   76.17   11.71
  -4   1  -9   83.89   11.06
   4  -1  10    4.89    5.82
  -4  -1 -10    7.16    6.33
  -4  -1 -10    5.65    5.78
  -4   1 -10    4.56    5.35
   4   1  10    5.48    4.25
  -4   1 -10    3.26    3.61
   4  -1  11  156.78   10.64
  -4  -1 -11  158.37    9.36
  -4  -1 -11  160.25    8.15
  -4   1 -11  187.33   30.37
   4   1  11  154.82    7.48
  -4   1 -11  167.96    5.55
   4  -1  12  115.52    9.92
  -4  -1 -12  144.35    9.57
  -4  -1 -12  131.73    8.25
  -4   1 -12  142.51    8.29
   4   1  12  130.28    7.04
  -4   1 -12  105.27    9.43
   4  -1  13  225.95   17.32
  -4  -1 -13  252.44   15.37
  -4   1 -13  220.51   18.45
  -4  -1 -13  186.35   12.56
   4   1  13  173.75   19.66
  -4   1 -13  179.51    8.66
   4  -1  14  178.85   18.35
  -4  -1 -14  152.83   27.03
  -4  -1 -14  209.48   12.78
  -4   1 -14  188.06   13.44
   4   1  14  183.85   12.08
  -4   1 -14  158.45    9.19
   4  -1  15   22.90   12.70
  -4  -1 -15   21.06    6.58
  -4   1 -15   13.52    9.44
  -4  -1 -15   14.38    6.47
   4   1  15   11.42    6.52
   4  -1  16   39.73   15.85
  -4  -1 -16   23.60   13.40
  -4  -1 -16   27.42    5.90
  -4   1 -16   28.89   12.77
   4   1  16   25.22   11.45
  -4  -1 -17   22.40   11.44
  -4   1 -17   26.23   10.80
  -4  -1 -17   37.16    6.54
  -4   1 -17   35.63    6.51
   4   1  17   25.65   11.56
  -4  -1 -18    2.66    3.36
  -4   1 -18   13.57    8.58
  -4   1 -18   10.03    9.45
  -4  -1 -19   12.27    6.72
  -4   1 -19   15.09    8.08
  -4   1 -19   15.72    6.70
  -4  -1 -20   14.38    8.13
  -4   1 -20    6.31    7.80
  -4   1 -20    1.78    5.81
  -4  -1 -21    5.33    6.01
  -4   1 -21    7.37    8.72
  -4   1 -21    0.57    4.67
  -4  -1 -22   16.20    9.33
  -4   1 -22    9.69    9.65
  -4   1 -22   26.61    8.70
  -4  -1 -23    9.95   10.02
  -4   1 -23   16.65   16.16
  -4  -1 -24   46.39   17.17
  -4   1 -24   41.75   20.89
  -4  -1 -25   -5.24   11.15
  -4   1 -25   -1.52   11.14
  -4  -1 -26    7.31    8.60
  -4   1 -26    5.51    9.21
   4  -2 -28   12.66   10.38
   4   2 -28   12.05    8.56
   4  -2 -28    5.27    4.69
   4   2 -28    3.19    8.04
  -4   2  28    1.59    8.63
  -4  -2  28   -0.58    8.55
   4  -2 -27    4.42    7.16
   4   2 -27   -5.92    8.31
   4  -2 -27   -5.37    8.86
   4   2 -27    4.90    4.73
  -4   2  27    5.05    5.07
  -4  -2  27   -1.99    8.93
   4  -2 -26    5.80    5.10
   4   2 -26   14.54    8.18
   4  -2 -26    7.62    7.49
   4   2 -26   15.84    7.84
  -4   2  26    3.55    7.46
  -4  -2  26    4.45    6.80
   4  -2 -25    4.59    6.58
   4   2 -25    3.58    4.94
   4  -2 -25    4.04    7.33
   4   2 -25   -1.03   12.30
  -4   2  25    5.65    7.83
  -4  -2  25    2.14    4.78
   4  -2 -24    4.87    4.14
   4   2 -24    3.64    4.51
   4  -2 -24   10.16   10.96
   4   2 -24    8.69    7.68
  -4   2  24    0.03    8.69
  -4  -2  24    8.27    7.45
   4  -2 -23   65.18   32.28
   4   2 -23   53.67   29.31
   4  -2 -23   86.70   17.39
   4   2 -23   78.42   32.60
  -4   2  23   66.57   37.38
  -4  -2  23   80.84   11.56
   4  -2 -22    3.65    5.79
   4   2 -22    4.59    5.11
   4  -2 -22    4.56    7.20
   4   2 -22   -3.47   11.35
  -4   2  22    8.75   11.60
  -4  -2  22   -0.12    4.99
   4  -2 -21   35.70   17.18
   4   2 -21   24.69   13.19
   4  -2 -21   21.92    9.07
   4   2 -21   27.58   12.50
  -4   2  21   21.12   15.99
  -4  -2  21   24.69   15.45
   4  -2 -20    6.08    5.01
   4   2 -20    0.25    5.74
   4  -2 -20    4.32    6.62
   4   2 -20   -0.22    7.20
  -4   2  20    2.08    4.78
  -4  -2  20    4.22    3.11
   4  -2 -19  114.81   17.04
   4   2 -19   96.03   10.39
   4  -2 -19  102.72   18.45
   4   2 -19   88.48   43.58
  -4   2  19  114.76   42.96
  -4  -2  19   96.24   11.28
   4  -2 -18    4.17    5.33
   4   2 -18   -0.10    5.45
   4  -2 -18    5.83    8.60
   4   2 -18    1.51    4.35
  -4   2  18   -6.40   10.02
  -4  -2  18    2.74    7.71
   4  -2 -17   -3.30    7.96
   4   2 -17   -2.05    4.71
   4  -2 -17    2.39    9.21
   4   2 -17   -0.99    4.88
  -4   2  17    2.52    5.45
  -4  -2  17   -0.54    6.70
   4  -2 -16   76.44   10.46
   4   2 -16   69.33   12.75
   4  -2 -16   76.04   30.06
   4   2 -16   74.89   38.71
  -4   2  16   54.59   35.37
  -4  -2  16   64.72    8.17
   4  -2 -15  516.97   40.04
   4   2 -15  525.40   25.06
   4  -2 -15  523.83   34.05
   4   2 -15  560.00   35.68
  -4   2  15  568.93   30.56
  -4  -2  15  590.05   30.18
   4  -2 -14    8.34    5.73
   4   2 -14    5.96    2.64
   4  -2 -14    5.23    9.57
   4   2 -14    6.19   11.89
  -4   2  14    1.72    5.73
  -4  -2  14    4.80    5.19
   4  -2 -13  562.93   31.64
   4   2 -13  528.17   27.16
   4  -2 -13  569.48   51.41
   4   2 -13  594.30   43.33
  -4   2  13  510.62   29.45
  -4  -2  13  598.74   34.26
   4  -2 -12    8.81    6.64
   4   2 -12   10.75    3.81
   4  -2 -12    9.22    6.41
   4   2 -12   10.08   19.83
  -4   2  12   10.87    7.58
  -4  -2  12    5.48   10.00
   4   2 -11   45.91    3.19
   4  -2 -11   44.11    6.90
   4   2 -11   43.40    4.35
   4  -2 -11   50.33   12.85
   4   2 -11   39.85   20.00
  -4   2  11   46.28   22.40
  -4  -2  11   35.26   17.87
   4   2 -10   -4.25    2.22
   4  -2 -10    3.14    6.35
   4   2 -10    1.05    1.16
   4  -2 -10    7.29    6.32
   4   2 -10   -3.69    8.54
  -4   2  10    5.77    5.11
  -4  -2  10    0.79    7.37
   4   2  -9   18.88    3.85
   4   2  -9   19.93    2.94
   4  -2  -9   25.68   10.36
   4  -2  -9    8.91   12.40
   4   2  -9   23.03   14.84
  -4   2   9   18.25    8.04
  -4  -2   9   19.84    8.24
   4   2  -8   36.12    1.65
   4  -2  -8   31.45    9.94
   4   2  -8   32.31    2.61
   4  -2  -8   41.37    8.14
   4   2  -8   35.49    9.83
  -4   2   8   35.63   18.30
  -4  -2   8   37.77   18.39
   4  -2  -7  191.18   14.96
   4  -2  -7  187.59   14.84
   4   2  -7  210.97   12.52
  -4   2   7  209.06   13.79
  -4  -2   7  191.81   13.59
   4  -2  -6  107.45    7.99
   4  -2  -6  102.77   10.11
   4   2  -6   98.17    9.32
   4   2  -6   90.01   13.72
  -4   2   6  102.06   11.91
   4  -2  -5  290.56   16.45
   4  -2  -5  269.46   17.38
   4   2  -5  290.52   15.87
   4   2  -5  249.45   17.42
  -4   2   5  237.53   19.58
   4  -2  -4   11.68    7.66
   4  -2  -4   17.43    9.59
   4   2  -4   14.74    7.99
   4   2  -4   14.95    9.30
  -4   2   4   11.84    5.74
   4  -2  -3  780.86   33.93
   4  -2  -3  799.62   35.77
   4   2  -3  722.13   35.77
   4   2  -3  717.71   32.19
  -4   2   3  719.86   42.85
   4  -2  -2   37.21   20.94
   4  -2  -2   48.12   22.18
   4   2  -2   39.09   18.02
   4   2  -2   44.66   28.72
  -4   2   2   44.93   20.28
   4  -2  -1  340.33   17.97
  -4  -2   1  295.61   11.50
  -4  -2   1  325.59   12.53
   4  -2  -1  324.45   17.40
   4   2  -1  326.74   18.16
   4   2  -1  260.17   16.92
  -4   2   1  397.73   19.24
   4  -2   0   38.42    9.05
  -4  -2   0   33.91    2.66
  -4  -2   0   38.01    2.11
   4  -2   0   30.39   15.60
   4   2   0   42.26    6.39
   4   2   0   32.28   13.01
  -4   2   0   45.09   26.79
   4  -2   1   33.26   14.02
  -4  -2  -1   16.72    3.42
  -4  -2  -1   20.41    2.95
   4  -2   1   29.10   14.23
   4   2   1   24.90   12.18
   4   2   1   19.40   11.34
  -4   2  -1   20.71    8.02
   4  -2   2   81.90    8.68
  -4  -2  -2   73.60    6.57
  -4  -2  -2   82.94    5.29
   4  -2   2   76.18    8.54
   4   2   2   76.10    5.34
   4   2   2   81.37    7.45
  -4   2  -2   81.02    6.08
  -4  -2  -3   19.79    6.66
   4  -2   3   27.97    5.68
  -4  -2  -3   30.37    3.59
   4  -2   3   29.28    9.21
   4   2   3   39.53   15.27
   4   2   3   28.69    9.08
  -4   2  -3   26.54   13.06
   4  -2   4   29.20   18.37
  -4  -2  -4   27.55    3.86
   4  -2   4   37.48   10.88
   4   2   4   33.66   11.95
   4   2   4   27.04   13.03
  -4   2  -4   32.07    5.44
   4  -2   5 1181.92   49.31
  -4  -2  -5 1027.24   46.93
   4   2   5 1181.47   50.07
  -4   2  -5 1202.73   49.09
   4   2   5 1166.16   49.02
  -4   2  -5 1043.37   41.93
   4  -2   6   17.70   10.89
  -4  -2  -6   -4.95    5.07
   4   2   6   -1.55    4.11
  -4   2  -6   -0.52    8.43
   4   2   6    1.90    3.84
  -4   2  -6   -2.77   10.90
   4  -2   7 1568.19   90.38
  -4  -2  -7 1661.82   38.10
   4   2   7 1574.45   85.48
  -4   2  -7 1449.83   81.21
   4   2   7 1676.33   25.21
  -4   2  -7 1538.85   83.01
   4  -2   8   16.59    7.11
  -4  -2  -8   16.81    8.69
   4   2   8   25.40    8.78
  -4   2  -8   19.99    6.47
   4   2   8    6.57    8.18
  -4   2  -8   17.44    7.83
   4  -2   9  409.28   28.69
  -4  -2  -9  394.08   21.52
  -4   2  -9  415.61   28.54
  -4  -2  -9  365.45   19.83
   4   2   9  413.34   23.90
  -4   2  -9  384.41   20.28
   4  -2  10   53.94   21.93
  -4  -2 -10   36.20   15.77
  -4   2 -10   34.19   14.25
  -4  -2 -10   30.28    5.78
   4   2  10   32.94    6.10
  -4   2 -10   26.78    9.93
   4  -2  11  113.94   10.24
  -4  -2 -11  113.71    7.53
  -4   2 -11  105.36   21.19
  -4  -2 -11  121.77    6.35
   4   2  11   92.68   21.51
  -4   2 -11  119.31    5.55
   4  -2  12   44.84   18.10
  -4  -2 -12   15.92    8.92
  -4  -2 -12   29.35    8.68
  -4   2 -12   34.94   24.10
   4   2  12   31.21   15.67
  -4   2 -12   34.61    5.82
   4  -2  13  399.14   32.54
  -4  -2 -13  436.38   23.97
  -4   2 -13  420.60   24.23
  -4  -2 -13  447.42   22.96
   4   2  13  395.48   21.63
   4  -2  14   92.30   40.64
  -4  -2 -14  102.82   11.15
  -4   2 -14  100.14    9.08
  -4  -2 -14   81.21   13.43
   4   2  14   82.29    6.75
   4  -2  15   82.48   47.50
  -4  -2 -15  115.30   15.06
  -4  -2 -15  115.13    5.26
  -4   2 -15  105.94    9.90
   4   2  15  103.18    7.68
   4  -2  16    2.47    4.40
  -4  -2 -16   -5.28    8.25
  -4   2 -16    2.94    4.04
   4   2  16    2.07    4.16
   4  -2  17  551.32   34.34
  -4  -2 -17  549.72   28.56
  -4   2 -17  652.55   34.03
   4   2  17  549.18   27.81
   4  -2  18   12.16   10.66
  -4  -2 -18   13.47   12.24
  -4   2 -18   21.05    8.13
   4   2  18   16.75    7.12
   4  -2  19   71.54   37.11
  -4  -2 -19  114.87   16.79
  -4   2 -19   97.72   11.62
  -4  -2 -20    1.23    2.52
  -4   2 -20    3.64    7.03
  -4   2 -20    2.15    8.77
  -4  -2 -21    4.25    5.96
  -4   2 -21   -2.07    8.19
  -4   2 -21   -0.23    8.38
  -4  -2 -22   -3.20    9.62
  -4   2 -22    5.37    8.96
  -4   2 -22    8.00    7.29
  -4  -2 -23   54.00   24.96
  -4   2 -23   56.50   42.47
  -4   2 -23   65.31    8.58
  -4  -2 -24    4.24    5.94
  -4   2 -24   11.71   15.86
  -4   2 -24    0.67    5.76
  -4  -2 -25   70.59   47.05
  -4   2 -25   85.00   49.51
   4  -3 -28   60.94   14.65
   4  -3 -28   56.74    9.68
   4   3 -28   61.57   41.63
  -4   3  28   43.69   34.11
   4  -3 -27  100.59   18.96
   4  -3 -27   80.44   13.64
   4   3 -27   65.22   44.23
  -4   3  27   72.69   33.30
  -4  -3  27   48.47   33.46
   4  -3 -26  143.16   18.95
   4  -3 -26  114.32   13.64
   4   3 -26  113.86   20.24
  -4   3  26   87.94   57.98
  -4  -3  26  138.79   14.17
   4  -3 -25  132.09   17.35
   4   3 -25  124.44    9.39
   4  -3 -25   85.57   46.32
   4   3 -25  119.51   15.86
  -4   3  25  145.16   13.76
  -4  -3  25  142.98   34.29
   4  -3 -24   80.62   22.03
   4   3 -24   95.61   14.67
   4  -3 -24   91.65   13.68
   4   3 -24   92.09   64.46
  -4   3  24   79.58   39.02
  -4  -3  24   95.05   11.23
   4   3 -23   53.20   20.76
   4  -3 -23   68.70    9.96
   4   3 -23   65.88   14.83
  -4   3  23   75.82   31.71
  -4  -3  23   58.29   24.96
   4  -3 -22  111.35   48.83
   4   3 -22  126.28   13.46
   4  -3 -22  113.14    9.69
   4   3 -22  139.14   16.71
  -4   3  22  123.63   15.58
  -4  -3  22  131.61   17.54
   4  -3 -21   10.95    8.12
   4   3 -21    5.42    5.30
   4  -3 -21   11.27    6.29
   4   3 -21    8.84    6.85
  -4   3  21    5.70    9.62
  -4  -3  21   14.34    7.97
   4  -3 -20  118.21   16.04
   4   3 -20  116.79   10.64
   4  -3 -20  111.25   11.66
   4   3 -20  119.03   15.54
  -4   3  20  143.88   15.05
  -4  -3  20  122.89   34.95
   4  -3 -19   28.67   13.43
   4   3 -19   33.01   12.61
   4  -3 -19   25.68   15.31
   4   3 -19   28.73   12.81
  -4   3  19   48.45   10.59
  -4  -3  19   38.72    8.45
   4  -3 -18   19.48   13.05
   4   3 -18   35.67   17.19
   4  -3 -18   26.51   12.04
   4   3 -18   39.57   23.04
  -4   3  18   39.31   14.26
  -4  -3  18   48.95   20.52
   4  -3 -17  466.00   34.34
   4   3 -17  483.39   31.99
   4  -3 -17  410.02   40.88
   4   3 -17  443.20   31.54
  -4   3  17  477.23   34.56
  -4  -3  17  453.60   32.36
   4  -3 -16  218.10   24.81
   4   3 -16  214.17   17.56
   4  -3 -16  260.61   30.08
   4   3 -16  232.46   24.59
  -4   3  16  242.60   26.35
  -4  -3  16  231.47   25.16
   4  -3 -15  382.72   25.07
   4   3 -15  407.52   21.90
   4  -3 -15  443.97   49.87
   4   3 -15  405.86   25.90
  -4   3  15  428.15   31.77
  -4  -3  15  386.94   23.13
   4  -3 -14  275.41   17.48
   4   3 -14  304.12   16.34
   4  -3 -14  354.71   23.14
   4   3 -14  344.58   20.47
  -4   3  14  320.13   19.10
  -4  -3  14  345.59   19.98
   4  -3 -13  149.16    9.59
   4   3 -13  170.95    8.92
   4  -3 -13  167.74   13.42
   4   3 -13  188.73   13.93
  -4   3  13  172.34   14.22
  -4  -3  13  173.10   14.45
   4  -3 -12   86.57    8.69
   4   3 -12   69.48    4.53
   4  -3 -12   85.20   30.73
   4   3 -12   82.17   34.85
  -4   3  12   59.61   34.37
  -4  -3  12   87.86   29.38
   4   3 -11   21.35    6.24
   4  -3 -11   20.88   12.27
   4   3 -11   18.35    2.76
   4  -3 -11    9.96    8.37
   4   3 -11   25.37   11.06
  -4   3  11   18.13   15.91
  -4  -3  11   13.43   10.42
   4   3 -10  264.24   13.56
   4  -3 -10  258.53   19.70
   4   3 -10  229.36   11.69
   4  -3 -10  235.18   16.11
   4   3 -10  243.71   18.93
   4   3 -10  261.49   18.66
  -4   3  10  284.46   35.23
   4  -3  -9  187.76   13.87
   4  -3  -9  193.89   16.02
   4   3  -9  185.42   18.27
   4   3  -9  200.73   15.71
  -4   3   9  167.49   14.78
   4  -3  -8  383.97   26.60
   4  -3  -8  410.97   26.84
   4   3  -8  370.88   26.11
   4   3  -8  340.15   23.10
  -4   3   8  346.11   22.48
   4  -3  -7  425.47   26.66
   4  -3  -7  471.01   29.60
   4   3  -7  442.50   28.17
   4   3  -7  416.89   30.09
  -4   3   7  388.35   24.91
   4  -3  -6  858.97   50.65
   4  -3  -6  872.43   49.84
   4   3  -6  929.84   53.26
   4   3  -6  790.41   52.06
  -4   3   6  742.42   43.92
   4  -3  -5  810.14   47.00
   4  -3  -5  781.86   60.04
   4   3  -5  828.54   48.76
   4   3  -5  747.82   45.02
  -4   3   5  785.12   43.68
   4  -3  -4  279.92   18.00
   4  -3  -4  256.84   16.14
   4   3  -4  255.82   14.29
   4   3  -4  255.63   24.64
  -4   3   4  273.73   16.06
   4  -3  -3   17.27   11.09
   4  -3  -3   10.36   10.37
   4   3  -3   11.79    9.77
   4   3  -3   13.34   11.02
  -4   3   3    8.74    7.48
   4  -3  -2  145.02   11.43
   4  -3  -2  155.66   14.37
   4   3  -2  158.13   10.03
   4   3  -2  143.56   12.01
  -4   3   2  146.26   11.51
   4  -3  -1   15.17   11.05
   4  -3  -1   25.70    9.83
   4   3  -1   21.47    9.15
   4   3  -1   14.19   17.15
  -4   3   1   22.13    7.24
   4  -3   0  119.02    9.40
   4  -3   0  118.69   15.74
   4   3   0  104.74    6.94
   4   3   0  119.71   10.79
  -4   3   0  110.14    9.35
  -4  -3  -1   39.72    4.82
   4  -3   1   53.78   11.00
  -4  -3  -1   48.00    3.02
   4  -3   1   50.62   26.60
   4   3   1   53.18    5.83
   4   3   1   59.37   24.45
  -4   3  -1   47.01    5.78
  -4  -3  -2   52.19    3.09
   4  -3   2   72.66   29.60
  -4  -3  -2   62.43    4.05
   4  -3   2   80.45   10.40
   4   3   2   53.84    5.21
   4   3   2   50.99   22.96
  -4   3  -2   61.28    6.70
  -4  -3  -3  453.86   24.83
   4  -3   3  498.29   32.29
  -4  -3  -3  464.22   25.76
   4   3   3  480.08   30.28
  -4   3  -3  497.57   34.17
   4   3   3  538.05   32.72
  -4   3  -3  506.67   28.96
   4  -3   4  335.38   25.49
  -4  -3  -4  345.43   20.08
   4   3   4  333.33   23.78
  -4   3  -4  355.15   22.76
   4   3   4  385.78   25.74
  -4   3  -4  302.31   18.77
   4  -3   5  348.04   24.12
  -4  -3  -5  393.66   22.32
   4   3   5  381.15   25.28
  -4   3  -5  391.83   25.78
   4   3   5  423.22   26.97
  -4   3  -5  384.52   23.29
   4  -3   6   29.70   11.94
  -4  -3  -6   36.26   15.23
   4   3   6   31.68    4.36
  -4   3  -6   27.38   15.87
   4   3   6   27.20   11.66
  -4   3  -6   32.25   12.70
   4  -3   7   77.27   13.61
  -4  -3  -7   77.91    6.28
   4   3   7   81.86   11.58
  -4   3  -7   68.68   10.10
   4   3   7   79.10   25.32
  -4   3  -7   72.04    9.19
   4  -3   8  100.54   12.08
  -4  -3  -8   99.71    5.54
   4   3   8   94.37    5.45
  -4   3  -8   88.55   10.37
   4   3   8  102.92   10.60
  -4   3  -8  107.06    5.93
   4  -3   9   28.23    9.64
  -4  -3  -9   28.06   14.89
  -4   3  -9   21.88    7.64
  -4  -3  -9   27.86    4.69
   4   3   9   29.81    6.96
  -4   3  -9   30.52    8.87
   4  -3  10  195.37   15.04
  -4  -3 -10  286.37   15.22
  -4   3 -10  251.27   18.94
  -4  -3 -10  213.18    9.87
   4   3  10  225.11   25.88
  -4   3 -10  208.90   10.05
   4  -3  11   26.58   13.59
  -4  -3 -11   22.67    5.94
  -4   3 -11   15.28    9.28
  -4  -3 -11   21.55    4.61
   4   3  11   19.88   11.71
  -4   3 -11   19.98    3.62
   4  -3  12    2.19    8.01
  -4  -3 -12    4.96    5.60
  -4   3 -12    3.61    6.58
  -4  -3 -12    1.18    1.95
   4   3  12    5.98    5.68
   4  -3  13  152.05   23.91
  -4  -3 -13  146.14    8.48
  -4   3 -13  188.20   20.16
   4   3  13  146.15    9.59
   4  -3  14  269.25   26.46
  -4  -3 -14  247.88   25.05
  -4   3 -14  271.95   22.29
   4   3  14  255.79   20.99
   4  -3  15   54.46   21.67
  -4  -3 -15   76.90   26.28
  -4   3 -15   60.79   17.41
   4   3  15   62.23   26.61
   4  -3  16    3.26    5.07
  -4  -3 -16   14.20    8.98
  -4   3 -16   12.37    8.81
   4   3  16   13.19    7.13
   4  -3  17    4.25    6.98
  -4  -3 -17    8.47    6.66
  -4   3 -17    7.29    6.89
   4   3  17    8.62    7.39
   4  -3  18   -3.31    9.02
  -4  -3 -18    4.20    4.98
  -4   3 -18    3.18    9.42
   4   3  18   -0.22    5.97
   4  -3  19   60.74   31.63
  -4  -3 -19   54.55   35.16
  -4   3 -19  112.38   11.66
   4   3  19   70.80    7.14
   4  -3  20   -1.00    8.04
  -4  -3 -20    2.14    9.66
  -4   3 -20    0.05    8.95
   4  -3  21   17.23   14.42
  -4  -3 -21   32.86   10.50
  -4   3 -21   25.36   15.94
  -4  -3 -22   -2.89    9.45
  -4   3 -22    4.87    7.89
  -4  -3 -23   19.34    9.39
  -4   3 -23   34.93   16.19
  -4   3 -23   39.25   15.05
  -4  -3 -24   58.83   32.11
  -4   3 -24   71.48   36.10
  -4   3 -24   63.13   10.82
  -4  -3 -25   43.68   17.15
  -4   3 -25   33.40   24.34
  -4   3 -25   30.30   29.15
   4  -4 -27    7.87   10.52
   4   4 -27   11.67    6.90
  -4   4  27    8.17   10.01
   4  -4 -26    3.13    7.67
   4  -4 -26   -2.26    7.01
   4   4 -26   14.08   13.32
  -4   4  26   10.80   14.29
  -4  -4  26   -0.69    8.75
   4  -4 -25    5.84   12.51
   4  -4 -25   -4.13    6.60
   4   4 -25    1.93   13.15
  -4   4  25    2.95   12.19
  -4  -4  25    5.22    7.60
   4  -4 -24   23.93   15.74
   4  -4 -24   18.96   14.54
   4   4 -24   20.23   15.45
  -4   4  24   35.49   17.55
  -4  -4  24   12.03    8.69
   4  -4 -23   16.78   16.73
   4  -4 -23   10.87    6.89
   4   4 -23    6.65    9.50
  -4   4  23   16.39    9.99
  -4  -4  23   12.82    7.22
   4  -4 -22   27.93   16.32
   4  -4 -22   16.73    7.77
   4   4 -22   11.89   15.07
  -4   4  22   30.35   11.15
  -4  -4  22   18.76   12.72
   4  -4 -21   13.46   18.64
   4  -4 -21   21.71   10.17
   4   4 -21   12.95   10.15
  -4   4  21   10.74    8.63
  -4  -4  21   15.80   11.64
   4  -4 -20    5.47    7.12
   4  -4 -20   12.59    7.99
   4   4 -20   17.75   12.79
  -4   4  20   17.12    8.44
  -4  -4  20   23.82    8.21
   4  -4 -19   64.64   42.23
   4   4 -19   60.64    8.19
   4  -4 -19   68.49   15.19
   4   4 -19   78.12   33.53
  -4   4  19   75.37   29.48
  -4  -4  19   63.01   35.58
   4  -4 -18   18.61   21.52
   4   4 -18   22.26    9.21
   4  -4 -18   15.00   10.57
   4   4 -18   26.79   15.74
  -4   4  18   18.88   20.74
  -4  -4  18   16.78   13.16
   4  -4 -17    9.85    6.91
   4   4 -17    6.82    4.95
   4  -4 -17   10.27    9.61
   4   4 -17    2.25    9.78
  -4   4  17    8.91    7.78
  -4  -4  17   10.10    8.96
   4  -4 -16   13.69    9.67
   4   4 -16   15.14    6.64
   4  -4 -16   14.42    7.65
   4   4 -16    6.78   11.97
  -4   4  16   13.56    9.25
  -4  -4  16   26.38   11.36
   4  -4 -15    6.01    6.00
   4   4 -15    2.99    3.27
   4  -4 -15   -8.75    8.49
   4   4 -15    7.74   11.31
  -4   4  15    6.14    7.78
  -4  -4  15   -2.39    8.06
   4  -4 -14  299.48   24.07
   4   4 -14  254.44   16.84
   4  -4 -14  290.58   22.23
   4   4 -14  296.55   24.48
  -4   4  14  283.66   21.82
  -4  -4  14  294.54   24.95
   4  -4 -13    4.98    8.79
   4   4 -13    0.97    1.07
   4  -4 -13    3.44    9.85
   4   4 -13    5.78    8.29
  -4   4  13   -6.95   10.04
  -4  -4  13    1.15    8.92
   4  -4 -12  165.14   20.69
   4   4 -12  162.04   11.62
   4  -4 -12  174.80   26.99
   4   4 -12  166.79   15.36
   4   4 -12  173.03   16.62
  -4   4  12  211.99   16.94
   4  -4 -11   33.10   17.80
   4   4 -11   38.51    1.98
   4  -4 -11   48.37    9.22
   4   4 -11   46.53   23.70
   4   4 -11   30.33   17.17
  -4   4  11   45.29    9.67
   4   4 -10   21.44    2.20
   4  -4 -10   19.98    7.41
   4   4 -10   16.18    1.97
   4  -4 -10   13.98   10.98
   4   4 -10   28.15   14.44
   4   4 -10   15.91   13.85
  -4   4  10   13.57   10.51
   4  -4  -9    2.71    9.27
   4  -4  -9    4.74    8.42
   4   4  -9    1.06    8.84
   4   4  -9    4.46    6.82
  -4   4   9   -3.56    9.53
   4  -4  -8   14.85    8.37
   4  -4  -8   16.53   12.39
   4   4  -8    7.44    6.09
   4   4  -8   15.55    9.44
  -4   4   8    2.73    6.50
   4  -4  -7    2.32    8.52
   4  -4  -7   10.33    7.02
   4   4  -7    2.36    2.85
   4   4  -7   -0.24    3.96
  -4   4   7   -1.78    7.73
   4  -4  -6  108.16   10.26
   4  -4  -6   93.01   30.04
   4   4  -6   85.21   11.67
   4   4  -6  100.77   35.38
  -4   4   6  100.79   11.70
   4  -4  -5   48.53    8.58
   4  -4  -5   53.06   15.68
   4   4  -5   47.48   22.96
   4   4  -5   43.61   18.79
  -4   4   5   43.33   19.82
   4  -4  -4  466.45   28.32
   4  -4  -4  472.72   31.65
   4   4  -4  440.28   25.29
   4   4  -4  428.80   26.27
  -4   4   4  467.74   26.44
   4  -4  -3   45.30   17.33
   4  -4  -3   52.01   18.69
   4   4  -3   60.31   23.57
   4   4  -3   62.83   13.98
  -4   4   3   52.06   28.77
   4  -4  -2  645.97   40.66
   4  -4  -2  684.49   42.47
   4   4  -2  693.23   42.19
   4   4  -2  609.54   36.73
  -4   4   2  683.89   40.07
   4  -4  -1   15.66    8.24
   4  -4  -1   12.26    8.20
   4   4  -1    6.18    8.38
   4   4  -1    8.10    8.91
  -4   4   1   10.58    9.84
  -4  -4   0    8.15    0.84
   4  -4   0   13.47    8.56
  -4  -4   0    3.57    1.38
   4   4   0   14.08    7.32
   4   4   0    8.83    5.81
  -4   4   0   14.32    7.62
   4  -4   1  122.05   13.43
  -4  -4  -1  117.27    3.95
   4   4   1  109.66    5.67
  -4   4  -1  109.77    8.76
   4   4   1  112.25   17.50
  -4   4  -1  126.68    9.38
  -4  -4  -2    4.12    3.12
   4  -4   2    3.14    6.72
  -4  -4  -2    8.59    3.91
   4   4   2    8.50    5.94
  -4   4  -2   11.44    6.91
   4   4   2    6.39   10.16
  -4   4  -2   12.99   10.83
  -4  -4  -3   15.37    6.78
   4  -4   3   16.32   14.02
  -4  -4  -3   16.83    7.15
   4   4   3   23.46    7.59
  -4   4  -3   20.36    6.96
   4   4   3   10.70   13.05
  -4   4  -3   34.29   13.69
   4  -4   4  697.52   39.19
  -4  -4  -4  737.29   37.13
   4   4   4  670.43   37.22
  -4   4  -4  746.37   40.65
   4   4   4  722.07   53.11
  -4   4  -4  770.51   40.35
   4  -4   5    6.69   13.61
  -4  -4  -5   -0.07    3.88
   4   4   5    3.92    3.76
  -4   4  -5    2.29    8.36
   4   4   5    4.53    7.84
  -4   4  -5    1.64    2.87
   4  -4   6  509.41   29.29
  -4  -4  -6  540.08   25.99
   4   4   6  472.40   24.08
  -4   4  -6  493.60   25.92
   4   4   6  499.78   26.19
  -4   4  -6  447.64   24.21
   4  -4   7  140.27   39.20
  -4  -4  -7  166.22   12.06
   4   4   7  153.34    7.12
  -4   4  -7  162.56   14.23
   4   4   7  135.45   11.90
  -4   4  -7  152.22    7.73
   4  -4   8  217.40   19.80
  -4  -4  -8  264.67   16.29
   4   4   8  239.43   12.88
  -4   4  -8  250.78   18.70
   4   4   8  250.30   15.25
  -4   4  -8  252.51   12.92
   4  -4   9   26.58   10.24
  -4  -4  -9   42.34   20.89
  -4   4  -9   40.22   19.18
   4   4   9   18.98    7.73
  -4   4  -9   24.24   10.47
   4  -4  10   49.80   24.75
  -4  -4 -10   67.98    8.26
  -4   4 -10   60.36   10.62
   4   4  10   54.05   24.74
  -4   4 -10   59.87    4.53
   4  -4  11    5.95    9.87
  -4  -4 -11   -0.16    5.90
  -4   4 -11    9.03    9.10
   4   4  11    9.58    8.33
   4  -4  12   31.58    9.41
  -4  -4 -12   31.39   15.82
  -4   4 -12   37.08    8.10
   4   4  12   38.57    8.82
   4  -4  13   16.17    9.70
  -4  -4 -13   13.97    6.28
  -4   4 -13   15.80   10.16
   4   4  13    9.88    9.17
   4  -4  14   55.67   22.41
  -4  -4 -14   73.78    8.84
  -4   4 -14   51.54   24.46
   4   4  14   70.18   11.85
   4  -4  15    1.09   10.17
  -4  -4 -15    4.64    6.01
  -4   4 -15    5.77    7.22
   4   4  15    1.94    7.22
   4  -4  16  276.46   21.97
  -4  -4 -16  320.79   21.41
  -4   4 -16  288.24   20.79
   4   4  16  302.25   19.88
   4  -4  17   27.19   17.94
  -4  -4 -17   31.33   10.40
  -4   4 -17   36.43   15.38
   4   4  17   40.93    8.92
   4  -4  18  210.95   23.01
  -4  -4 -18  237.99   15.25
  -4   4 -18  206.09   13.76
   4   4  18  203.53   13.22
   4  -4  19    5.27   12.54
  -4  -4 -19    8.42    8.13
  -4   4 -19   30.98   10.54
   4   4  19   18.56    7.72
   4  -4  20   24.69   11.07
  -4  -4 -20   28.78   14.36
  -4   4 -20   38.32   11.67
   4   4  20   27.72   18.28
   4  -4  21    5.20    4.86
  -4  -4 -21    7.89    6.39
  -4   4 -21    5.12    6.51
   4  -4  22   15.92   11.65
  -4  -4 -22    6.46    7.07
  -4   4 -22   17.75   11.41
   4  -4  23   -2.84   10.31
  -4  -4 -23   -3.51   10.43
  -4   4 -23   -1.07    9.47
  -4   4 -24   57.74   11.30
   4  -5 -25   56.81   29.65
   4   5 -25   64.98   31.17
  -4   5  25   48.45   36.05
   4  -5 -24   67.99   16.18
   4  -5 -24   42.00   18.67
   4   5 -24   51.09   15.48
  -4  -5  24   49.19   10.08
   4  -5 -23   85.14   18.27
   4  -5 -23   98.84   10.27
   4   5 -23  102.90   21.70
  -4   5  23   79.05   13.78
  -4  -5  23   79.52   13.72
   4  -5 -22   -6.06   11.58
   4  -5 -22    2.10    4.10
   4   5 -22    2.88   13.13
  -4   5  22   -0.95   13.41
  -4  -5  22    2.40    7.68
   4  -5 -21   25.62   27.14
   4  -5 -21   31.40   17.95
   4   5 -21   26.12   12.88
  -4   5  21   24.96   19.32
  -4  -5  21   19.00   10.28
   4  -5 -20   11.50   10.16
   4  -5 -20   15.31    8.23
   4   5 -20    4.48   11.57
  -4   5  20    7.79   12.55
  -4  -5  20   14.37    7.84
   4  -5 -19   29.86   17.22
   4  -5 -19   15.89    7.58
   4   5 -19   -3.38   13.90
  -4   5  19   38.08   17.39
  -4  -5  19   17.89   11.56
   4  -5 -18  218.44   16.06
   4  -5 -18  221.01   13.88
   4   5 -18  248.86   18.05
  -4   5  18  223.27   15.25
  -4  -5  18  227.82   17.03
   4  -5 -17  238.45   20.06
   4  -5 -17  243.88   30.37
   4   5 -17  234.19   19.40
  -4   5  17  225.18   19.34
  -4  -5  17  239.06   25.73
   4  -5 -16  241.99   36.55
   4  -5 -16  293.04   29.23
   4   5 -16  254.20   18.10
  -4   5  16  272.93   46.48
  -4  -5  16  256.23   17.88
   4  -5 -15  192.89   20.76
   4  -5 -15  191.35   18.12
   4   5 -15  164.16   14.19
  -4   5  15  180.74   17.73
   4  -5 -14  192.93   35.02
   4  -5 -14  191.50   24.81
   4   5 -14  155.93   15.89
   4   5 -14  204.34   22.38
  -4   5  14  185.42   19.38
   4  -5 -13   13.34    6.89
   4  -5 -13    8.72    6.65
   4   5 -13    8.44    9.08
   4   5 -13    4.07    9.06
  -4   5  13   10.30    4.75
   4  -5 -12   14.27   11.83
   4  -5 -12    8.15    9.60
   4   5 -12   10.95    8.99
   4   5 -12    9.31    6.88
  -4   5  12   11.44   13.56
   4  -5 -11  358.81   26.49
   4  -5 -11  331.61   24.62
   4   5 -11  348.95   40.71
   4   5 -11  396.68   29.79
  -4   5  11  371.15   27.80
   4  -5 -10   52.46   13.77
   4  -5 -10   57.52   25.55
   4   5 -10   31.20    9.70
   4   5 -10   41.07   24.77
  -4   5  10   41.54   24.86
   4  -5  -9  102.52   14.08
   4  -5  -9   91.80   11.96
   4   5  -9  103.14    9.24
   4   5  -9   82.09   10.64
  -4   5   9   82.30   11.41
   4  -5  -8  111.33   13.87
   4  -5  -8  120.39   15.17
   4   5  -8  121.56   30.47
   4   5  -8  130.30   50.53
  -4   5   8  138.62   19.65
   4  -5  -7  201.65   18.12
   4  -5  -7  220.50   16.94
   4   5  -7  229.71   25.16
   4   5  -7  202.00   68.78
  -4   5   7  239.71   32.72
   4  -5  -6  431.35   25.97
   4  -5  -6  373.77   37.80
   4   5  -6  443.88   23.37
   4   5  -6  433.04   28.07
  -4   5   6  468.90   25.03
   4  -5  -5  408.76   25.70
   4  -5  -5  405.39   45.24
   4   5  -5  364.99   19.89
   4   5  -5  391.73   27.51
  -4   5   5  333.33   18.96
   4  -5  -4   46.22   10.31
   4  -5  -4   70.71   11.64
   4   5  -4   65.96    8.73
   4   5  -4   62.09   26.35
  -4   5   4   76.33   29.17
   4  -5  -3   69.91   11.46
   4   5  -3   85.66    6.92
   4   5  -3   80.05   32.23
  -4   5   3   85.07    9.60
   4  -5  -2   38.45   14.22
   4   5  -2   43.99   20.19
  -4   5   2   42.36   17.95
   4   5  -2   35.35   17.22
  -4   5   2   46.98   22.52
  -4  -5   1   83.81    2.30
   4  -5  -1  117.36   14.99
   4   5  -1  111.22   19.78
  -4   5   1   96.58    9.46
   4   5  -1  128.41   12.93
  -4   5   1  119.67   11.07
   4  -5   0   69.56   28.80
  -4  -5   0   66.41    4.52
   4   5   0   72.70    5.46
  -4   5   0   76.49    8.39
   4   5   0   57.68   26.25
  -4   5   0   67.72    6.86
   4  -5   1   14.63   15.96
  -4  -5  -1    6.29    4.89
   4   5   1   11.96    4.54
  -4   5  -1    9.77    5.78
   4   5   1   10.36    7.64
  -4   5  -1    6.06    4.14
   4  -5   2  441.24   27.19
  -4  -5  -2  433.27   18.84
   4   5   2  456.09   25.38
  -4   5  -2  406.53   20.93
   4   5   2  481.22   27.79
  -4   5  -2  455.40   22.91
   4  -5   3  118.75   17.77
  -4  -5  -3  110.20    6.65
   4   5   3  114.31    6.57
  -4   5  -3  103.07   11.02
   4   5   3  118.41   20.83
  -4   5  -3   90.01    7.94
   4  -5   4  499.21   28.24
  -4  -5  -4  456.45   21.34
   4   5   4  487.99   21.75
  -4   5  -4  489.85   27.24
   4   5   4  501.99   29.10
  -4   5  -4  507.01   28.47
   4  -5   5  381.32   36.12
  -4  -5  -5  418.87   22.97
   4   5   5  393.45   20.30
  -4   5  -5  370.43   30.03
   4   5   5  394.66   27.31
  -4   5  -5  428.15   24.48
   4  -5   6   69.76   13.55
  -4  -5  -6   47.05   18.07
   4   5   6   57.05   10.07
  -4   5  -6   74.78   12.77
   4   5   6   71.36   20.88
  -4   5  -6   53.30   22.88
   4  -5   7    7.65   10.15
  -4  -5  -7    2.05    4.54
   4   5   7    5.56    3.78
  -4   5  -7    4.97    8.63
   4   5   7    1.36    8.65
  -4   5  -7    1.27    4.01
   4  -5   8    0.60    8.75
  -4  -5  -8    2.65    3.45
  -4   5  -8    2.01    9.40
   4   5   8    0.00    8.55
  -4   5  -8    2.53    4.76
   4  -5   9   79.12   26.38
  -4  -5  -9   98.63   17.12
  -4   5  -9   91.44   45.14
   4   5   9   96.59   12.72
  -4   5  -9   77.44    5.99
   4  -5  10   17.00    8.45
  -4  -5 -10   26.40   12.29
  -4   5 -10   23.48   10.67
   4   5  10   11.96   15.67
  -4   5 -10   14.23    4.25
   4  -5  11   59.23   15.01
  -4  -5 -11   43.68   27.05
  -4   5 -11   60.97   10.87
   4   5  11   38.83   10.09
   4  -5  12   71.34   15.77
  -4  -5 -12   59.17   26.18
  -4   5 -12   61.99   34.19
   4   5  12   64.81   10.24
   4  -5  13   21.82   12.73
  -4  -5 -13   16.39    8.81
  -4   5 -13   17.60    9.83
   4   5  13   12.79   10.95
   4  -5  14   97.60   19.03
  -4  -5 -14   80.75   37.35
  -4   5 -14  108.46   16.59
   4   5  14   84.61   16.64
   4  -5  15   97.77   47.67
  -4  -5 -15   97.61   12.28
  -4   5 -15   86.26   34.81
   4   5  15   73.28   41.43
   4  -5  16    5.21   12.90
  -4  -5 -16   -0.48    7.95
  -4   5 -16    7.21    8.32
   4   5  16    2.99    5.94
   4  -5  17   -2.42   11.59
  -4  -5 -17   -0.28    4.36
  -4   5 -17   -1.54   12.73
   4   5  17   -0.43    8.29
   4  -5  18    9.24   10.10
  -4  -5 -18    3.53    4.27
  -4   5 -18    2.90    9.63
   4   5  18    1.43    6.55
   4  -5  19    9.98   10.11
  -4  -5 -19   15.59   10.71
  -4   5 -19   14.25   12.91
   4   5  19   -0.35    8.27
   4  -5  20    5.04    4.47
  -4  -5 -20    2.17    5.15
  -4   5 -20   17.68   10.31
   4   5  20    1.75    6.94
   4  -5  21    5.80    7.02
  -4  -5 -21   17.92   14.37
  -4   5 -21   19.91   10.38
   4   5  21    5.00    9.31
   4  -5  22   20.97   10.15
  -4  -5 -22   17.39   10.38
  -4   5 -22    6.88    6.23
   4  -6 -23    6.78    8.10
   4   6 -23    3.11    5.12
  -4   6  23    6.42    8.29
  -4  -6  23    6.03    3.41
   4  -6 -22   39.49   18.74
   4  -6 -22   28.29   11.23
   4   6 -22   50.04   17.02
  -4   6  22   24.92   20.47
  -4  -6  22   18.22   18.31
   4  -6 -21   48.61   18.97
   4  -6 -21   34.73   17.38
   4   6 -21   50.00   12.30
  -4   6  21   22.72   22.54
  -4  -6  21   38.01    8.87
   4  -6 -20    4.47   13.68
   4  -6 -20    3.14    3.73
   4   6 -20  -13.09   11.38
  -4   6  20    1.83   16.65
  -4  -6  20    3.52    8.50
   4  -6 -19    1.01    7.23
   4  -6 -19   -6.14    7.59
   4   6 -19   -4.44   11.43
  -4   6  19   -5.94   12.40
  -4  -6  19   -2.55    9.25
   4  -6 -18   12.65   17.67
   4  -6 -18    3.30    3.69
   4   6 -18    5.39    6.10
  -4   6  18    8.43   10.43
  -4  -6  18    3.87    6.99
   4  -6 -17    7.39    8.39
   4  -6 -17    2.63    5.82
   4   6 -17   -0.97   11.84
  -4   6  17    6.43    6.72
  -4  -6  17    6.21    8.07
   4  -6 -16    4.62    6.13
   4  -6 -16    3.35    4.80
   4   6 -16    2.17    5.07
   4   6 -16   14.29   10.80
  -4   6  16    3.90   13.48
   4  -6 -15   27.42   15.65
   4  -6 -15   36.12   11.88
   4   6 -15   26.62   18.19
   4   6 -15   23.42   12.87
  -4   6  15   40.01   13.20
   4  -6 -14   92.19   46.76
   4  -6 -14  122.35   23.85
   4   6 -14   76.53   45.17
   4   6 -14   76.46   46.66
  -4   6  14   94.75   51.88
   4  -6 -13  135.46   17.07
   4  -6 -13  124.93   31.07
   4   6 -13  141.16   13.87
   4   6 -13  140.06   14.55
  -4   6  13  107.27   47.92
   4  -6 -12   -2.88   10.32
   4  -6 -12    0.72    4.85
   4   6 -12    4.38    5.94
   4   6 -12    5.97    8.72
  -4   6  12   -8.64   10.95
   4  -6 -11   19.22   11.46
   4  -6 -11   -4.92    7.99
   4   6 -11   -5.59   10.63
   4   6 -11    8.73    8.05
  -4   6  11    0.27    6.72
   4  -6 -10    2.82    9.44
   4  -6 -10   11.30    8.89
   4   6 -10   11.08   10.16
   4   6 -10    8.72   10.65
  -4   6  10   -5.65   11.54
   4  -6  -9  109.56   16.87
   4  -6  -9  100.83   16.31
   4   6  -9   94.59   11.48
   4   6  -9  111.07   15.00
  -4   6   9  111.38   49.64
   4  -6  -8   19.01    9.87
   4  -6  -8    6.94    6.21
   4   6  -8   20.87   11.35
   4   6  -8    8.58    8.25
  -4   6   8   20.62   19.01
   4  -6  -7    2.25    8.56
   4   6  -7   -0.34    5.14
   4   6  -7    8.56    8.78
  -4   6   7    5.15    7.89
   4  -6  -6   49.91   10.30
   4   6  -6   68.60   11.84
  -4   6   6   68.53   31.11
   4   6  -6   67.29   36.74
  -4   6   6   62.38   32.59
   4  -6  -5   98.84   15.80
   4   6  -5   87.25   11.31
  -4   6   5   94.70    9.50
   4   6  -5   81.95   37.73
  -4   6   5  101.17   34.26
   4  -6  -4   96.39   42.21
   4   6  -4   89.64    8.34
  -4   6   4   93.72   13.72
   4   6  -4   84.78   40.30
  -4   6   4  101.32   44.56
   4  -6  -3  159.25   18.34
   4   6  -3  167.63   14.49
  -4   6   3  139.13   12.58
   4   6  -3  170.30   20.72
  -4   6   3  172.47   17.71
   4  -6  -2    8.79   10.55
   4   6  -2    2.12    4.26
  -4   6   2    4.57    5.38
   4   6  -2    7.02   14.24
  -4   6   2    1.46    4.73
   4  -6  -1   43.82   11.20
   4   6  -1   37.70   12.18
  -4   6   1   34.53   13.23
   4   6  -1   27.24   12.80
  -4   6   1   39.74   15.61
   4  -6   0   83.39   38.34
   4   6   0   82.35    6.01
  -4   6   0   95.70   22.27
   4   6   0   85.62   32.63
  -4   6   0  111.91   14.89
   4  -6   1  367.12   29.25
   4   6   1  319.37   27.18
  -4   6  -1  344.86   27.08
   4   6   1  360.57   36.90
  -4   6  -1  355.98   26.61
   4  -6   2   51.22   11.00
  -4  -6  -2   51.47    6.73
   4   6   2   51.70    6.67
  -4   6  -2   52.90   10.89
   4   6   2   61.90   12.31
  -4   6  -2   40.84   20.76
   4  -6   3   55.82   31.59
  -4  -6  -3   57.09    7.07
   4   6   3   78.23    9.36
  -4   6  -3   57.84   23.82
   4   6   3   66.28   11.48
  -4   6  -3   79.18   12.80
   4  -6   4   -4.78   10.11
  -4  -6  -4   -0.31    3.78
   4   6   4   -3.90    3.66
  -4   6  -4   -4.73    9.84
   4   6   4    3.81   11.02
  -4   6  -4    1.26    4.60
   4  -6   5   67.26   29.78
  -4  -6  -5   66.02    7.12
   4   6   5   64.59    6.53
  -4   6  -5   67.26   29.56
   4   6   5   66.61   14.79
  -4   6  -5   45.60   28.09
   4  -6   6   42.89   18.14
  -4  -6  -6   32.42   18.58
  -4   6  -6   34.20   32.26
   4   6   6   39.06   13.69
  -4   6  -6   30.46   16.83
   4  -6   7  268.53   33.57
  -4  -6  -7  291.35   22.38
  -4   6  -7  271.73   32.22
   4   6   7  283.74   26.85
  -4   6  -7  239.26   18.99
   4  -6   8   26.80   12.96
  -4  -6  -8   19.21    7.47
  -4   6  -8   18.34   10.45
   4   6   8   23.74   11.88
  -4   6  -8   18.39    4.75
   4  -6   9    5.59   13.11
  -4  -6  -9    6.15    8.33
  -4   6  -9    1.24    3.34
   4   6   9    8.67    4.61
   4  -6  10    6.15   10.29
  -4  -6 -10   15.08    8.83
  -4   6 -10   28.84   10.04
   4   6  10   15.40   12.92
   4  -6  11   85.26   19.25
  -4  -6 -11   68.39    9.89
  -4   6 -11   75.73   12.52
   4   6  11   55.98   33.13
   4  -6  12   18.87   13.65
  -4  -6 -12   13.64    8.59
  -4   6 -12   20.60   13.61
   4   6  12    6.84   10.43
   4  -6  13   25.31   13.20
  -4  -6 -13   24.50   15.57
  -4   6 -13   12.82   11.10
   4   6  13   23.86   18.43
   4  -6  14   31.90   13.74
  -4  -6 -14   32.55   21.81
  -4   6 -14   37.66   22.65
   4   6  14   32.57   16.82
   4  -6  15   59.15   42.47
  -4  -6 -15   71.81   34.87
  -4   6 -15   79.03   20.15
   4   6  15   76.10   44.52
   4  -6  16   50.62   16.84
  -4  -6 -16   39.82   25.88
  -4   6 -16   53.78   13.86
   4   6  16   41.80   30.49
   4  -6  17  103.86   56.69
  -4  -6 -17  145.93   12.91
  -4   6 -17  161.27   19.71
   4   6  17  147.16   13.92
   4  -6  18    8.54    8.68
  -4  -6 -18    3.42    7.26
  -4   6 -18    9.91   11.36
   4   6  18   -3.20   11.25
   4  -6  19    5.54   10.64
  -4  -6 -19    3.24    7.06
  -4   6 -19    4.31   10.15
   4   6  19    2.32    6.91
   4  -6  20   13.77    9.00
  -4  -6 -20    5.30    7.77
  -4   6 -20    0.78    9.04
   4   6  20    1.92    4.57
   4  -7 -21    4.70   10.50
   4   7 -21    6.79    9.93
  -4   7  21   -2.46   13.10
  -4  -7  21    9.76    8.25
   4  -7 -20    8.02   14.00
   4   7 -20   13.89   10.59
  -4   7  20   14.79   18.69
  -4  -7  20    8.33    8.86
   4  -7 -19   12.86   12.51
   4  -7 -19   17.42   14.52
   4   7 -19   17.36   19.92
  -4   7  19   24.91   14.59
  -4  -7  19   13.79   15.54
   4  -7 -18   40.98   22.06
   4  -7 -18   27.11   13.19
   4   7 -18   27.87   25.38
  -4   7  18   25.66   14.75
   4  -7 -17   62.13   36.83
   4  -7 -17   54.34   33.70
   4   7 -17   53.57   30.33
   4   7 -17   49.81   32.80
  -4   7  17   83.01   15.90
   4  -7 -16   87.67   56.06
   4  -7 -16  105.73   40.31
   4   7 -16  113.05   29.68
   4   7 -16   91.66   56.52
  -4   7  16  136.01   16.68
   4  -7 -15  243.47   22.98
   4  -7 -15  206.63   33.54
   4   7 -15  188.29   39.19
   4   7 -15  196.23   18.76
  -4   7  15  226.21   36.55
   4  -7 -14   25.95   18.27
   4  -7 -14   30.78    8.86
   4   7 -14   32.76   13.13
   4   7 -14   22.78   16.00
  -4   7  14   26.26   17.80
   4  -7 -13   39.80   17.49
   4   7 -13   19.04   12.42
   4   7 -13   50.39   21.69
  -4   7  13   45.84   21.89
   4  -7 -12   94.00   19.23
   4   7 -12  104.15   36.06
  -4   7  12  137.61   10.62
   4   7 -12   85.30   55.32
  -4   7  12  114.85   55.52
   4  -7 -11   16.45    8.69
   4   7 -11   -0.68   11.18
  -4   7  11    3.62    7.14
   4   7 -11    9.95    6.49
  -4   7  11  -10.89   12.34
   4  -7 -10   34.52   11.17
   4   7 -10   25.95   17.51
  -4   7  10   22.89    7.72
   4   7 -10   22.26   16.09
  -4   7  10   24.53   17.76
   4   7  -9   34.09   19.18
  -4   7   9   29.50   14.77
   4   7  -9    8.28   16.06
  -4   7   9   34.94   16.33
   4  -7  -8  176.61   20.49
   4   7  -8  164.36   14.04
  -4   7   8  154.27   34.30
   4   7  -8  149.08   41.75
  -4   7   8  141.84   15.44
   4  -7  -7  131.69   19.89
   4   7  -7  126.29   12.02
  -4   7   7  114.93   14.93
   4   7  -7   95.74   46.49
  -4   7   7  102.47   47.44
   4  -7  -6   58.42   16.86
   4   7  -6   62.59   29.15
  -4   7   6   59.09   32.49
   4   7  -6   44.06   27.77
  -4   7   6   47.78   24.69
   4  -7  -5  223.04   22.40
   4   7  -5  226.32   31.48
  -4   7   5  254.58   44.90
   4   7  -5  254.47   24.25
  -4   7   5  262.30   19.70
   4  -7  -4   93.38   13.72
   4   7  -4  107.24    9.74
  -4   7   4  120.75   12.92
   4   7  -4  123.14   15.31
  -4   7   4  145.74   26.04
   4  -7  -3   19.77   17.62
   4   7  -3   12.62    5.92
  -4   7   3    8.06    9.20
   4   7  -3    9.86    9.03
  -4   7   3    8.83    5.33
   4  -7  -2   36.78   17.32
   4   7  -2   26.89   14.70
  -4   7   2   39.54   14.18
   4   7  -2   21.32    9.32
  -4   7   2   28.84   22.95
   4  -7  -1   10.88   12.55
   4   7  -1    8.30    6.81
  -4   7   1    3.34    8.83
   4   7  -1    6.04    6.34
  -4   7   1    2.17    4.78
   4  -7   0   13.65   14.80
   4   7   0    0.16    4.59
  -4   7   0   -0.20    8.85
   4   7   0    1.55   12.69
  -4   7   0    4.90    6.88
   4  -7   1   96.36   26.46
   4   7   1   67.16   17.81
  -4   7  -1   81.65   16.46
   4   7   1   79.41   15.27
  -4   7  -1   67.61   33.53
   4  -7   2   85.60   21.23
   4   7   2   66.94   10.74
  -4   7  -2   65.25   36.90
   4   7   2   57.30   32.78
  -4   7  -2   92.25   15.84
   4  -7   3  111.30   24.71
  -4   7  -3   73.79   42.09
   4   7   3   72.33   15.68
  -4   7  -3   65.12    8.14
   4  -7   4  266.03   32.47
  -4   7  -4  244.50   18.25
   4   7   4  219.88   20.70
  -4   7  -4  215.01   16.58
   4  -7   5  151.92   65.33
  -4   7  -5  143.54   20.22
   4   7   5  166.85   21.23
  -4   7  -5  122.12   11.92
   4  -7   6    4.43   15.52
  -4   7  -6    8.36   13.08
   4   7   6    1.39   11.36
  -4   7  -6    4.01    5.42
   4  -7   7   26.93   21.92
  -4   7  -7   15.36   13.24
   4   7   7    6.20   11.33
  -4   7  -7   21.33   11.45
   4  -7   8   46.46   19.35
  -4   7  -8   44.47   12.33
   4   7   8   51.05   23.07
   4  -7   9   33.01   16.88
  -4  -7  -9   20.45   21.02
  -4   7  -9   37.20   19.49
   4   7   9   31.74   21.48
   4  -7  10   32.57   18.46
  -4  -7 -10   10.61    6.47
  -4   7 -10   14.77   12.25
   4   7  10   16.49   11.53
   4  -7  11    6.44    8.49
  -4  -7 -11    3.11    6.28
  -4   7 -11   -2.01   11.46
   4   7  11   -1.96   12.47
   4  -7  12    4.99   17.26
  -4  -7 -12    4.98    4.08
  -4   7 -12    9.62    5.79
   4   7  12   -1.59   11.84
   4  -7  13    6.29   10.49
  -4  -7 -13   17.25   10.50
  -4   7 -13   22.78   12.36
   4   7  13   24.23   12.10
   4  -7  14    8.03   11.80
  -4  -7 -14   18.07   19.00
  -4   7 -14   39.58   13.01
   4   7  14   30.81   12.30
   4  -7  15   72.28   14.84
  -4  -7 -15   70.74   10.45
  -4   7 -15   62.72   14.60
   4   7  15   80.48   14.20
   4  -7  16   -0.64   14.26
  -4  -7 -16    4.67    3.82
  -4   7 -16   22.59   12.79
   4   7  16    4.31    7.62
   4  -7  17    7.14    8.90
  -4  -7 -17    4.35    6.40
  -4   7 -17    9.50   12.35
   4   7  17    4.83   11.36
   4  -7  18    6.85   18.57
  -4  -7 -18   13.04    8.52
  -4   7 -18   13.00   12.42
   4   7  18   14.47   12.09
   4  -8 -18    8.05    9.74
   4   8 -18   -5.68   13.61
   4   8 -18  -10.35    9.57
  -4   8  18    4.13   10.44
   4  -8 -17   -2.23   12.73
   4   8 -17    5.25   12.57
  -4   8  17    4.03    5.18
   4   8 -17   -5.24    9.86
  -4   8  17    3.98    8.96
   4  -8 -16   33.05   18.93
   4   8 -16   21.64   11.10
  -4   8  16    9.75    6.85
   4   8 -16    6.02    9.52
  -4   8  16    2.92   14.31
   4  -8 -15   23.68   11.67
   4   8 -15   54.48   11.77
  -4   8  15   28.91    8.96
   4   8 -15   23.24   21.48
  -4   8  15   28.36   20.41
   4  -8 -14   40.90   12.99
   4   8 -14   39.81   14.62
  -4   8  14   37.94   22.25
   4   8 -14   29.58   21.01
  -4   8  14   13.42   15.95
   4  -8 -13   22.43   11.47
   4   8 -13   23.05   13.04
  -4   8  13   14.13    9.57
   4   8 -13   15.72   13.30
  -4   8  13   14.00   22.15
   4  -8 -12   16.45   15.56
   4   8 -12   21.61   11.46
  -4   8  12   15.57   10.15
   4   8 -12   17.79   10.95
  -4   8  12   20.75   16.51
   4  -8 -11   10.59   11.20
   4   8 -11   31.76   10.19
  -4   8  11    9.39    9.50
   4   8 -11   11.73   13.24
  -4   8  11   -8.57   15.83
   4  -8 -10    3.16   11.85
   4   8 -10  -10.57    8.46
  -4   8  10   -7.63    8.34
   4   8 -10    4.34   17.66
  -4   8  10   -5.62   15.58
   4  -8  -9    4.17   12.28
   4   8  -9   -7.26    8.30
  -4   8   9   -4.89    7.93
   4   8  -9    5.14    7.96
  -4   8   9    8.71   11.46
   4  -8  -8   -3.76   12.62
   4   8  -8   -7.04    8.99
  -4   8   8   -3.96    7.19
   4   8  -8   -1.97    9.98
  -4   8   8    6.94    4.70
   4  -8  -7   35.23   13.21
   4   8  -7   23.52   19.08
  -4   8   7   42.66   22.88
   4   8  -7   14.09    8.94
  -4   8   7   25.38   24.55
   4  -8  -6   22.84   11.05
   4   8  -6    7.50    7.04
  -4   8   6   11.16   12.84
   4   8  -6   18.68   14.70
  -4   8   6   14.18   16.77
   4  -8  -5  197.14   20.94
   4   8  -5  238.06   13.10
  -4   8   5  241.74   16.53
   4   8  -5  238.59   40.36
  -4   8   5  212.65   20.93
   4  -8  -4   78.30   19.33
   4   8  -4   56.08   25.77
  -4   8   4   50.01   52.83
   4   8  -4   55.42   35.27
  -4   8   4   71.84   37.44
   4  -8  -3   54.05   45.44
   4   8  -3   91.53    9.00
  -4   8   3   87.00   12.67
   4   8  -3   58.52   30.35
  -4   8   3   85.69   32.42
   4  -8  -2  184.98   36.95
   4   8  -2  196.37   12.36
  -4   8   2  180.08   13.32
   4   8  -2  173.66   38.57
  -4   8   2  190.85   27.05
   4  -8  -1    7.68   14.09
   4   8  -1    0.03    2.52
  -4   8   1   12.03   10.40
   4   8  -1   11.08   10.90
  -4   8   1    0.17   10.15
   4  -8   0   23.80   19.16
   4   8   0   13.75    9.46
  -4   8   0   16.38   13.64
   4   8   0   26.29   15.68
  -4   8   0    3.63    5.88
   4  -8   1   29.46   13.83
  -4   8  -1   18.93   13.84
   4   8   1   18.24   13.06
  -4   8  -1    6.91    7.97
   4  -8   2    4.87   14.53
  -4   8  -2    5.88    9.56
   4   8   2    3.56   13.16
  -4   8  -2    0.52    8.45
   4  -8   3    7.73   13.66
  -4   8  -3   16.27   14.44
   4   8   3   17.78   13.95
  -4   8  -3    7.23    6.66
   4  -8   4   59.33   41.10
  -4   8  -4   93.04   23.35
   4   8   4  126.98   20.56
  -4   8  -4   82.47   12.11
   4  -8   5   95.87   30.66
  -4   8  -5   69.19   13.24
   4   8   5   66.57   37.70
  -4   8  -5   87.48   10.81
   4  -8   6  170.14   19.95
  -4   8  -6  171.33   24.11
   4   8   6  173.50   17.34
  -4   8  -6  164.22   13.46
   4  -8   7   13.73   13.03
  -4   8  -7    9.54   11.62
   4   8   7    6.10   13.49
   4  -8   8   23.81   13.19
  -4   8  -8   19.06   10.06
   4   8   8   13.53   14.66
   4  -8   9   20.57   22.44
  -4   8  -9   14.58   14.09
   4   8   9   13.96   23.70
   4  -8  10    1.12   13.76
  -4   8 -10    9.55   14.32
   4   8  10   11.25    6.67
   4  -8  11    4.11    9.12
  -4   8 -11    9.17   13.23
   4   8  11   -2.73   12.20
   4  -8  12    2.93   14.83
  -4   8 -12   11.23   14.52
   4   8  12   12.88    6.83
   4  -8  13    3.02   14.93
  -4   8 -13    0.26   15.39
   4   8  13    3.44    4.54
   4  -8  14   19.47   15.22
  -4   8 -14   28.29   14.19
   4   8  14   36.11   13.44
   4  -8  15   21.60   20.45
  -4   8 -15   24.51   13.84
   4   8  15   15.33   14.67
   4   9 -14   81.67   20.79
  -4   9  14   37.29   29.41
   4   9 -14   26.43   26.38
  -4   9  14   40.76   32.58
   4   9 -13   49.16   18.82
  -4   9  13   31.27   20.08
   4   9 -13   24.12   22.33
  -4   9  13   30.37   22.12
   4  -9 -12    7.92   18.50
   4   9 -12   -1.27   11.27
  -4   9  12    1.59    7.72
   4   9 -12    9.26    9.76
  -4   9  12    1.60    9.56
   4  -9 -11   49.64   19.34
   4   9 -11   23.65   11.67
  -4   9  11   17.31   18.22
   4   9 -11   13.60   16.05
  -4   9  11   21.73   15.63
   4  -9 -10   -1.95   13.34
   4   9 -10   -0.18   11.33
  -4   9  10    9.71   10.84
   4   9 -10    2.87    8.12
  -4   9  10    3.56    6.48
   4  -9  -9   16.06   19.07
   4   9  -9   18.23   11.71
  -4   9   9   27.22   14.30
   4   9  -9   13.86   12.52
  -4   9   9   15.37   10.70
   4  -9  -8   26.28   13.97
   4   9  -8   24.12   16.35
  -4   9   8   22.32   10.49
   4   9  -8   20.06   24.38
  -4   9   8   10.43    9.88
   4  -9  -7   43.51   15.79
   4   9  -7   35.89   34.47
  -4   9   7   33.19   22.91
   4   9  -7   35.32   18.00
  -4   9   7   41.46   15.41
   4   9  -6   38.05   25.37
  -4   9   6   33.70   23.04
   4   9  -6   37.11   12.66
  -4   9   6   34.09   13.20
   4  -9  -5   12.34   13.47
   4   9  -5   21.68    9.17
  -4   9   5   16.48    9.36
   4   9  -5   21.13   14.03
  -4   9   5   22.84   12.50
   4  -9  -4   44.57   23.99
   4   9  -4   43.02   24.90
  -4   9   4   30.38   14.63
   4   9  -4   22.48   20.46
   4  -9  -3   26.37   17.01
   4   9  -3   49.01   12.08
  -4   9   3   21.00   13.42
   4   9  -3   22.37   20.04
  -4   9   3   25.78   17.45
   4  -9  -2    6.65    8.12
  -4   9   2    5.24   10.31
   4   9  -2    3.85    6.55
  -4   9   2   -0.06    7.21
   4  -9  -1   20.60   14.83
  -4   9   1    9.06    9.78
   4   9  -1    2.78   12.86
  -4   9   1    3.11   10.46
   4  -9   0   12.60   15.31
  -4   9   0    5.59    8.46
   4   9   0  -15.65   13.10
  -4   9   0   -1.04    9.54
   4  -9   1   23.06   15.99
  -4   9  -1   24.19   19.43
   4   9   1   50.55   16.62
  -4   9  -1   21.71   10.88
   4  -9   2   21.57   32.53
  -4   9  -2   41.98   10.16
   4   9   2   37.15   15.53
  -4   9  -2   28.58   18.99
   4  -9   3   12.61   18.82
  -4   9  -3    5.58   10.83
   4   9   3    7.08   14.52
  -4   9  -3   11.35   11.10
   4  -9   4   20.30   14.78
  -4   9  -4    8.67   15.82
   4   9   4   31.07   19.00
  -4   9  -4   21.11   15.65
   4  -9   5   54.84   48.43
  -4   9  -5   80.61   16.39
   4   9   5   77.17   13.49
  -4   9  -5   75.67    9.57
   4  -9   6   14.24   18.62
  -4   9  -6    9.49   12.89
   4   9   6   37.48   12.25
   4  -9   7   38.51   15.96
  -4   9  -7   13.72   14.04
   4   9   7   19.24   13.05
   4  -9   8   13.51   14.63
  -4   9  -8    4.93    6.02
   4   9   8   16.28   14.35
   4  -9   9    6.39    8.57
  -4   9  -9    4.82   11.14
   4   9   9    9.24    9.52
   4  -9  10   -2.79   12.85
  -4   9 -10  -13.52   11.15
   4   9  10   -6.84   14.51
   4 -10  -4   39.73   31.17
  -4  10   4   31.44   27.52
   4  10  -4   33.02   10.30
  -4  10   4   42.87   13.01
   4 -10  -3   29.65   15.21
  -4  10   3   26.12   22.24
   4  10  -3   28.42   14.61
  -4  10   3   18.84   24.42
   4 -10  -2   19.91   20.83
  -4  10   2   -3.76   11.42
   4  10  -2   10.26   10.74
  -4  10   2    0.94    7.70
   4 -10  -1   -1.58   15.28
  -4  10   1    2.92   11.86
   4  10  -1    1.63   11.99
  -4  10   1    3.87    9.66
  -4  10   0    4.06    8.33
   4  10   0   21.05   11.85
  -4  10   0    3.22    7.44
   4 -10   1   -2.83   13.92
  -4  10  -1   -2.98    9.90
   4  10   1   -8.39   12.12
  -4  10  -1    4.35    4.73
   5   0 -27   11.62    6.83
   5   0 -27   13.95   14.38
  -5   0  27    6.26   10.90
   5   0 -26   -1.41    8.87
   5   0 -26    3.64    5.06
  -5   0  26    2.15    8.89
   5   0 -25   16.35   14.43
   5   0 -25   17.69   13.10
  -5   0  25   18.89    9.73
   5   0 -24    0.01    4.81
   5   0 -24   -7.98   12.42
  -5   0  24   -4.24    9.39
   5   0 -23  372.84   20.82
   5   0 -23  452.02   33.85
  -5   0  23  386.14   22.31
   5   0 -22   -3.92    6.69
   5   0 -22    7.71    6.19
  -5   0  22    0.04    9.49
   5   0 -21   86.67   10.38
   5   0 -21   96.11   46.99
  -5   0  21   79.44   41.22
   5   0 -20   -2.60    5.86
   5   0 -20    8.13    9.84
  -5   0  20   -0.69   11.75
   5   0 -19   38.40   12.24
   5   0 -19   50.98   23.57
  -5   0  19   47.29   22.64
   5   0 -18    3.27    6.39
   5   0 -18   -5.43   10.97
  -5   0  18   -3.25    9.50
   5   0 -17  104.63   14.57
   5   0 -17  100.77   45.17
  -5   0  17  100.73   12.69
   5   0 -16   -0.70    5.76
   5   0 -16    5.89    6.69
  -5   0  16   -1.54    8.83
   5   0 -15  375.79   31.16
   5   0 -15  435.45   31.37
  -5   0  15  417.25   35.08
   5   0 -14    2.33    2.20
   5   0 -14   -1.08   12.70
  -5   0  14    3.91    4.28
   5   0 -13  378.91   23.08
   5   0 -13  393.86   23.88
  -5   0  13  361.55   40.64
   5   0 -12   -1.55    4.12
   5   0 -12   -5.79    9.58
  -5   0  12   -1.67    8.07
   5   0 -11   65.67    5.46
   5   0 -11   71.48   36.18
  -5   0  11   56.06   21.37
   5   0 -10    4.94    4.15
   5   0 -10    5.41    8.43
  -5   0  10    2.83    3.80
   5   0  -9    5.16    5.15
   5   0  -9    3.50    6.79
  -5   0   9   -0.54    7.85
   5   0  -8    0.48    3.33
   5   0  -8    3.22    4.98
  -5   0   8   -1.56    7.82
   5   0  -7  426.19   22.99
   5   0  -7  396.21   24.70
  -5   0   7  376.14   31.01
   5   0  -6    2.96    1.67
   5   0  -6    0.37    8.92
  -5   0   6   -0.19    7.48
   5   0  -5    2.93    3.52
   5   0  -5    3.58    4.59
  -5   0   5    4.57    5.24
   5   0  -4    2.20    3.19
   5   0  -4    5.58    9.00
  -5   0   4    0.58    3.17
   5   0  -3 1192.07   65.09
   5   0  -3  987.14   64.87
  -5   0   3 1027.91   59.44
   5   0  -2   -0.54    3.29
   5   0  -2    2.12    7.75
  -5   0   2   -2.54    6.61
   5   0  -1   53.37    5.50
   5   0  -1   53.02   31.44
  -5   0   1   43.66   15.94
   5   0   0    4.47    3.95
   5   0   0    7.50    7.89
  -5   0   0    3.30    4.13
   5   0   1   43.43    5.20
   5   0   1   56.49    9.84
  -5   0  -1   38.81    8.62
   5   0   2    3.11    4.04
   5   0   2    2.81    4.64
  -5   0  -2   -0.12    5.56
   5   0   3   64.57    5.70
   5   0   3   55.45   23.88
  -5   0  -3   52.71    5.74
   5   0   4   -0.54    4.55
   5   0   4    0.79    2.70
  -5   0  -4   -3.45    5.39
   5   0   5   -0.70    4.77
   5   0   5   -5.07    6.66
  -5   0  -5   -5.79    5.75
   5   0   6    2.14    1.99
   5   0   6    4.15    8.08
  -5   0  -6    0.59    2.35
   5   0   7  444.55   26.70
   5   0   7  499.14   27.19
  -5   0  -7  489.95   23.35
   5   0   8    1.14    2.17
  -5   0  -8    3.08    5.95
  -5   0  -8   -1.81    5.48
   5   0   9  133.81   17.42
  -5   0  -9  124.89   12.77
  -5   0  -9  130.14   11.29
   5   0  10    3.58    5.33
  -5   0 -10   -3.85    5.17
  -5   0 -10   -3.53    4.67
   5   0  11  183.41   17.32
  -5   0 -11  178.68   15.84
  -5   0 -11  199.90   14.37
  -5   0 -12    5.11    5.38
  -5   0 -12    0.75    3.14
  -5   0 -13    3.29    6.53
  -5   0 -13   11.87    6.58
  -5   0 -13    3.99    6.38
  -5   0 -14    3.64    4.82
  -5   0 -14    1.79    5.10
  -5   0 -15  197.04   19.18
  -5   0 -15  187.24   13.55
  -5   0 -16    5.57    4.01
  -5   0 -16    3.56    5.26
  -5   0 -17   59.87   30.07
  -5   0 -17   64.63   17.68
  -5   0 -18    3.27    5.36
  -5   0 -18   -0.02    5.90
  -5   0 -19    4.91    5.54
  -5   0 -20    3.59    6.56
  -5   0 -21   65.66   44.47
  -5   0 -22    4.23    5.69
  -5   0 -23    5.53    4.48
   5  -1 -27   43.44   12.44
   5  -1 -27   22.13   19.11
   5   1 -27   20.83   22.01
  -5   1  27   27.59   15.82
  -5  -1  27   32.46   25.57
   5  -1 -26    4.76    4.00
   5  -1 -26   11.62    9.57
   5   1 -26   10.48    5.77
  -5   1  26   -4.81   10.62
  -5  -1  26   13.09   10.97
   5  -1 -25    4.81    7.21
   5  -1 -25    4.42    6.00
   5   1 -25   -4.06   11.24
  -5   1  25    3.37    7.09
  -5  -1  25    2.25    5.93
   5  -1 -24   21.51   16.10
   5   1 -24   25.02   14.48
   5  -1 -24   21.53   13.04
   5   1 -24   31.05   16.15
  -5   1  24   21.86   15.03
  -5  -1  24   18.38    9.23
   5   1 -23   80.97   10.42
   5  -1 -23   73.98   10.20
   5  -1 -23   75.92   39.20
   5   1 -23   93.38   42.56
  -5   1  23   52.91   33.60
  -5  -1  23   54.46   39.42
   5   1 -22   59.07   28.16
   5  -1 -22   43.51   20.30
   5  -1 -22   54.10   34.48
   5   1 -22   48.20   37.49
  -5   1  22   46.21   27.95
  -5  -1  22   58.75   20.11
   5  -1 -21  142.71   11.25
   5   1 -21  159.91   10.29
   5  -1 -21  151.22   15.56
   5   1 -21  184.66   30.61
  -5   1  21  158.69   26.17
  -5  -1  21  156.27   12.68
   5  -1 -20  128.70    9.80
   5   1 -20  121.72   11.39
   5  -1 -20  157.45   14.68
   5   1 -20  168.75   54.60
  -5   1  20  134.63   13.99
  -5  -1  20  156.35   20.27
   5  -1 -19  128.32   11.28
   5   1 -19  147.54   23.13
   5  -1 -19  126.63   17.85
   5   1 -19  155.62   15.61
  -5   1  19  150.60   31.85
  -5  -1  19  155.33   51.74
   5  -1 -18   88.48   13.39
   5   1 -18   94.96    9.45
   5  -1 -18   94.16   11.00
   5   1 -18  108.26   13.93
  -5   1  18   68.10   36.33
  -5  -1  18   70.88   39.08
   5  -1 -17   26.34   10.67
   5   1 -17   22.36    6.51
   5  -1 -17   32.22    9.08
   5   1 -17   27.02   12.15
  -5   1  17   42.46   12.26
  -5  -1  17   26.05   10.65
   5   1 -16   11.20    7.08
   5  -1 -16    4.44    7.18
   5  -1 -16   10.83    9.10
   5   1 -16   12.83   11.53
  -5   1  16   -1.41    8.33
  -5  -1  16   10.05    9.30
   5   1 -15    4.88    3.68
   5  -1 -15    2.54    2.59
   5  -1 -15    9.04   11.47
   5   1 -15   10.50    9.99
  -5   1  15   -2.39    9.03
  -5  -1  15    9.76    8.27
   5  -1 -14  102.87    9.08
   5   1 -14   93.87    6.44
   5  -1 -14   94.88   12.28
   5   1 -14  104.09   38.74
  -5   1  14  102.60   29.38
  -5  -1  14  108.22   11.63
   5   1 -13  204.02   18.10
   5  -1 -13  198.98   13.87
   5  -1 -13  209.77   16.37
   5   1 -13  227.16   17.70
  -5   1  13  241.50   18.18
  -5  -1  13  245.93   39.36
   5   1 -12    6.73    2.77
   5  -1 -12    7.34    5.00
   5  -1 -12    3.97    6.65
   5   1 -12    1.09    4.34
  -5   1  12    5.85    4.76
  -5  -1  12    3.27    7.24
   5   1 -11  386.60   20.40
   5  -1 -11  380.18   18.75
   5  -1 -11  342.54   23.63
   5   1 -11  369.39   20.17
  -5   1  11  336.22   20.26
  -5  -1  11  328.93   30.34
   5  -1 -10  646.65   37.50
   5   1 -10  683.86   30.38
   5  -1 -10  596.54   45.04
   5   1 -10  591.99   29.49
  -5   1  10  584.12   29.32
  -5  -1  10  592.20   27.95
   5   1  -9  279.52   18.48
   5  -1  -9  238.45   16.18
   5  -1  -9  270.34   19.63
   5   1  -9  296.28   21.64
  -5   1   9  245.37   19.24
  -5  -1   9  226.32   18.23
   5   1  -8  584.32   30.41
   5  -1  -8  545.50   29.41
   5  -1  -8  506.62   28.94
   5   1  -8  565.23   32.22
  -5   1   8  486.03   28.00
  -5  -1   8  474.15   27.17
   5   1  -7  207.24   11.90
   5  -1  -7  193.80   12.78
  -5  -1   7  145.48    6.23
   5  -1  -7  184.31   15.70
   5   1  -7  181.29   35.17
  -5   1   7  159.01   10.82
  -5  -1   7  185.95   28.90
   5   1  -6  130.20    6.87
   5  -1  -6  140.82    9.83
  -5  -1   6  127.81    3.38
   5  -1  -6  126.68   15.10
   5   1  -6  125.34   38.69
  -5   1   6  110.40    9.53
  -5  -1   6  130.46    9.72
   5   1  -5  171.09    9.58
   5  -1  -5  158.30    9.48
  -5  -1   5  173.00   10.43
   5  -1  -5  173.64   23.36
   5   1  -5  163.86   17.37
  -5   1   5  165.58    9.53
  -5  -1   5  175.58   14.87
   5   1  -4  157.11   10.31
   5  -1  -4  173.82   12.13
  -5  -1   4  155.21    9.85
   5  -1  -4  158.92   15.22
   5   1  -4  173.36   15.21
  -5   1   4  134.19   11.46
  -5  -1   4  172.44   29.26
   5   1  -3  138.88    8.60
   5  -1  -3  162.76   13.22
  -5  -1   3  132.85    8.68
   5  -1  -3  125.88   12.11
   5   1  -3  131.69   11.53
  -5   1   3  130.95   11.49
  -5  -1   3  121.46   11.08
   5   1  -2  324.87   18.09
   5  -1  -2  382.21   22.86
  -5  -1   2  345.54   19.49
   5  -1  -2  360.60   28.60
   5   1  -2  432.94   27.28
  -5   1   2  380.09   24.27
  -5  -1   2  345.01   22.27
   5   1  -1  976.27   52.44
   5  -1  -1 1155.99   64.43
  -5  -1   1  959.78   52.35
   5  -1  -1 1049.55   60.62
   5   1  -1 1009.67   59.75
  -5   1   1  925.31   51.72
  -5  -1   1 1002.41   56.00
   5   1   0  462.84   25.83
   5  -1   0  501.24   30.56
  -5  -1   0  401.39   24.92
   5  -1   0  552.71   34.97
   5   1   0  435.74   28.53
  -5   1   0  419.25   28.61
  -5  -1   0  425.55   28.21
   5   1   1  100.70    5.39
   5  -1   1  116.67    9.15
   5  -1   1  125.32   16.19
   5   1   1  121.27   12.47
  -5   1  -1  104.91    7.32
  -5  -1  -1   98.16   11.04
   5   1   2  122.75    6.47
   5  -1   2  110.63   14.92
   5  -1   2  142.89   10.79
   5   1   2  103.80   13.40
  -5   1  -2  138.28   11.92
  -5  -1  -2  112.27    8.06
   5   1   3  168.44   10.24
   5  -1   3  187.38   14.52
   5  -1   3  165.21   13.29
   5   1   3  186.04   14.96
  -5   1  -3  166.58    8.64
  -5  -1  -3  165.45   10.61
   5   1   4    5.30    3.59
   5  -1   4    3.89    5.66
   5  -1   4    5.16    6.21
   5   1   4   -1.01    6.68
   5   1   4    2.78    6.93
  -5   1  -4    2.87    4.78
   5   1   5    0.86    3.33
   5  -1   5    1.47    6.28
   5  -1   5    5.57    5.31
   5   1   5    2.05    5.03
   5   1   5    3.78    8.53
  -5   1  -5   -0.45    5.32
   5  -1   6  313.64   17.82
   5   1   6  303.80   20.89
   5  -1   6  320.96   20.16
   5   1   6  261.05   16.05
  -5   1  -6  264.97   15.37
   5  -1   7  160.78   10.60
  -5  -1  -7  161.48   16.68
   5   1   7  199.68   14.13
  -5   1  -7  156.26   15.34
   5   1   7  193.79   14.07
  -5   1  -7  163.19    6.95
   5  -1   8   75.83   13.66
  -5  -1  -8   93.70    9.95
   5   1   8   81.64    8.98
  -5   1  -8   62.77    7.35
   5   1   8   60.84   37.94
  -5   1  -8   74.89    9.48
   5  -1   9  369.87   33.30
  -5  -1  -9  435.51   30.49
  -5  -1  -9  435.19   23.97
  -5   1  -9  417.76   28.22
   5   1   9  421.15   29.83
  -5   1  -9  417.00   25.18
   5  -1  10  120.24   10.80
  -5  -1 -10  109.34   10.35
  -5   1 -10  120.41   29.84
  -5  -1 -10  118.18    7.35
   5   1  10  106.80   21.74
  -5   1 -10  112.05    6.96
   5  -1  11  317.08   26.10
  -5  -1 -11  293.98   20.38
  -5  -1 -11  334.71   22.99
  -5   1 -11  327.36   27.25
   5   1  11  316.97   22.51
  -5   1 -11  304.57   20.32
   5  -1  12  368.74   31.35
  -5  -1 -12  394.07   30.65
  -5  -1 -12  312.67   27.01
  -5   1 -12  354.05   29.99
   5   1  12  372.42   28.50
  -5   1 -12  298.24   26.77
   5  -1  13   16.97    9.42
  -5  -1 -13   26.30   11.35
  -5  -1 -13   20.55    5.34
  -5   1 -13   14.36    7.68
   5   1  13   12.20    7.66
   5  -1  14   98.75   11.18
  -5  -1 -14   83.58   31.68
  -5  -1 -14  112.40    8.67
  -5   1 -14  120.25   10.64
   5   1  14  103.99    9.54
   5  -1  15    7.97    9.39
  -5  -1 -15    2.12    5.72
  -5   1 -15   11.78    6.94
  -5  -1 -15    8.33    6.71
   5   1  15    4.85    4.45
  -5  -1 -16    8.96    6.41
  -5   1 -16   10.49   10.63
  -5  -1 -17  130.53   10.79
  -5   1 -17  115.37   14.79
  -5   1 -17  118.03   29.20
  -5  -1 -18   41.83   28.86
  -5   1 -18   59.81   14.77
  -5   1 -18   40.55    7.30
  -5  -1 -19   69.20   33.45
  -5   1 -19   84.54   52.85
  -5   1 -19   97.75    9.91
  -5  -1 -20   71.45   45.20
  -5   1 -20   78.32   24.39
  -5   1 -20   80.77    8.99
  -5  -1 -21   36.24   20.66
  -5   1 -21   26.92   21.90
  -5  -1 -22   11.07    9.61
  -5   1 -22   -6.12   10.48
  -5  -1 -23    7.48    9.63
  -5   1 -23   -0.92   11.19
   5  -2 -27   10.50    9.97
   5  -2 -27    6.00    5.24
   5   2 -27   -0.52    7.61
  -5   2  27    4.84   10.16
  -5  -2  27    9.62    9.76
   5  -2 -26   11.68   10.65
   5  -2 -26    7.00    7.22
   5   2 -26   11.63    9.04
  -5   2  26    8.76   12.32
  -5  -2  26    7.06   10.29
   5  -2 -25   -2.49   10.67
   5  -2 -25    0.38   10.67
   5   2 -25    5.54    5.46
  -5   2  25    5.46    9.66
  -5  -2  25    5.96    4.46
   5  -2 -24  244.27   18.11
   5  -2 -24  291.15   18.88
   5   2 -24  261.79   54.31
  -5   2  24  273.16   18.11
  -5  -2  24  254.33   17.27
   5  -2 -23   -0.68    6.91
   5  -2 -23    8.20    7.22
   5   2 -23   13.14   18.53
  -5   2  23    0.22    6.01
  -5  -2  23    7.29    5.47
   5  -2 -22  141.91   14.39
   5  -2 -22  162.10   14.70
   5   2 -22  151.77   16.61
  -5   2  22  151.50   30.58
  -5  -2  22  144.76   14.60
   5  -2 -21    4.48    7.46
   5  -2 -21   -1.26   10.42
   5   2 -21    0.58   12.62
  -5   2  21    3.80    7.17
  -5  -2  21    6.39    7.03
   5  -2 -20   75.08   31.69
   5  -2 -20   83.45   29.22
   5   2 -20   78.82   11.58
  -5   2  20   77.10   44.80
  -5  -2  20   72.39   40.46
   5  -2 -19    4.21    5.96
   5  -2 -19   -5.76    9.78
   5   2 -19   -5.17   11.15
  -5   2  19    7.49    9.97
  -5  -2  19   20.78   11.09
   5  -2 -18   37.71   13.22
   5   2 -18   27.85   10.95
   5  -2 -18   12.29   12.08
   5   2 -18   16.35   11.33
  -5   2  18   27.78   12.48
  -5  -2  18   17.85   18.71
   5  -2 -17   42.47   13.15
   5   2 -17   51.18    5.39
   5  -2 -17   42.94   13.15
   5   2 -17   55.90   25.66
  -5   2  17   57.71   10.24
  -5  -2  17   44.94   20.66
   5  -2 -16  229.13   21.29
   5   2 -16  210.79   18.83
   5  -2 -16  224.56   19.66
   5   2 -16  242.31   22.76
  -5   2  16  222.23   20.65
  -5  -2  16  217.50   28.27
   5  -2 -15   12.97   10.05
   5   2 -15   15.58    4.25
   5  -2 -15   12.43    7.17
   5   2 -15   12.89   15.80
  -5   2  15   14.51   12.95
  -5  -2  15    7.55    5.21
   5  -2 -14   41.07   21.69
   5   2 -14   42.20    7.04
   5  -2 -14   45.81   30.74
   5   2 -14   50.64   23.76
  -5   2  14   34.83   16.23
  -5  -2  14   46.97    9.19
   5   2 -13    0.21    1.50
   5  -2 -13    0.81    4.84
   5  -2 -13    4.68    5.96
   5   2 -13   10.61   11.74
  -5   2  13    0.79    5.20
  -5  -2  13    4.11    4.82
   5   2 -12  448.41   22.83
   5  -2 -12  429.66   24.47
   5  -2 -12  436.26   27.41
   5   2 -12  513.36   30.64
  -5   2  12  438.98   26.04
  -5  -2  12  451.41   47.20
   5  -2 -11  140.81   11.85
   5   2 -11  119.32    4.45
   5  -2 -11   88.14   13.78
   5   2 -11  143.65   14.65
  -5   2  11  111.40   10.90
  -5  -2  11  101.49   41.74
   5   2 -10   38.21    2.01
   5  -2 -10   42.79    8.44
   5  -2 -10   44.13   18.75
   5   2 -10   50.47   15.58
  -5   2  10   44.64   18.51
  -5  -2  10   34.65   24.71
   5  -2  -9   23.93    7.57
   5  -2  -9   16.34   11.50
   5   2  -9   27.91   14.37
  -5   2   9   24.23    9.72
  -5  -2   9   22.36    9.77
   5  -2  -8   70.12   10.69
   5  -2  -8   77.70   24.11
   5   2  -8   74.01   37.45
  -5   2   8   74.05   10.61
  -5  -2   8   61.22    8.58
   5  -2  -7   27.34    7.76
   5  -2  -7   22.03   11.05
   5   2  -7   29.34   14.93
  -5   2   7   31.33   13.48
  -5  -2   7   24.41    8.62
   5  -2  -6   28.07   14.90
   5  -2  -6   37.10   16.31
   5   2  -6   33.74   16.39
  -5   2   6   32.37   12.11
  -5  -2   6   26.95    8.90
   5  -2  -5   34.89    7.74
   5  -2  -5   40.51    9.30
   5   2  -5   35.85   16.91
  -5   2   5   27.08   16.02
  -5  -2   5   43.92   11.33
   5  -2  -4  441.80   25.90
   5  -2  -4  430.00   27.75
   5   2  -4  476.71   27.48
  -5   2   4  466.83   27.12
  -5  -2   4  382.93   23.57
   5  -2  -3   11.54   10.17
   5  -2  -3    4.91    9.78
   5   2  -3    9.17    7.35
   5   2  -3    0.11   10.72
  -5   2   3    9.83   10.16
   5  -2  -2  731.89   39.55
   5  -2  -2  648.33   38.27
   5   2  -2  650.11   35.27
   5   2  -2  592.93   36.39
  -5   2   2  613.72   34.00
   5  -2  -1   -4.25    6.90
  -5  -2   1    3.06    1.65
  -5  -2   1    3.41    1.47
   5  -2  -1    5.29    7.83
   5   2  -1    4.02    5.12
   5   2  -1   -1.24    6.73
  -5   2   1   -2.85    8.48
   5  -2   0   40.78   10.43
  -5  -2   0   34.30    2.92
  -5  -2   0   39.66    3.06
   5  -2   0   50.59   18.97
   5   2   0   29.72   14.87
   5   2   0   43.83   17.79
  -5   2   0   35.33   13.65
   5  -2   1   19.62    9.39
  -5  -2  -1   15.27    2.16
  -5  -2  -1   21.17    2.65
   5  -2   1   11.56   13.91
   5   2   1   14.33    6.14
   5   2   1   14.24   11.75
  -5   2  -1   21.93    6.27
   5  -2   2   15.38    7.21
  -5  -2  -2   11.43    3.84
   5  -2   2    8.02    5.84
   5   2   2   10.29    8.05
   5   2   2    8.03    4.91
  -5   2  -2   12.78    6.02
   5  -2   3    5.35    7.70
  -5  -2  -3    7.72    3.73
   5  -2   3    6.77   10.98
   5   2   3   11.51    6.41
   5   2   3    4.97    8.98
  -5   2  -3    8.40    5.59
   5  -2   4   10.88    7.29
  -5  -2  -4   13.21    5.65
   5  -2   4   15.39   13.26
   5   2   4   13.54    8.96
   5   2   4    7.52    4.47
  -5   2  -4   14.65    6.16
   5  -2   5   36.16   12.17
  -5  -2  -5   24.20    7.00
   5   2   5   26.62    4.88
  -5   2  -5   18.21   13.30
   5   2   5   31.51   13.20
  -5   2  -5   25.78   10.29
   5  -2   6   44.36   22.09
  -5  -2  -6   55.12    5.87
   5   2   6   51.83   19.35
  -5   2  -6   56.74   14.32
   5   2   6   54.68   16.32
  -5   2  -6   52.56   22.61
   5  -2   7    8.12    6.84
  -5  -2  -7    9.30    4.64
   5   2   7    5.98    7.24
  -5   2  -7   10.12    8.21
   5   2   7    3.66    3.08
  -5   2  -7    7.48    5.04
   5  -2   8    3.86    2.56
  -5  -2  -8    0.94    2.29
   5   2   8    1.14    3.29
  -5   2  -8    3.55    8.42
   5   2   8    0.79    5.58
  -5   2  -8    3.74    2.93
   5  -2   9   24.64    9.07
  -5  -2  -9   15.75    7.57
  -5   2  -9   23.63    7.87
  -5  -2  -9   15.76   11.10
   5   2   9   17.30   12.59
  -5   2  -9   24.17    8.99
   5  -2  10    4.48    6.69
  -5  -2 -10   -0.50    5.54
  -5   2 -10    3.47    7.53
  -5  -2 -10    1.04    3.25
   5   2  10   -0.83    6.23
  -5   2 -10    1.92    2.20
   5  -2  11    3.65    9.60
  -5  -2 -11    4.95    3.62
  -5  -2 -11    5.16    2.51
  -5   2 -11    5.01    7.59
   5   2  11   -0.53    6.11
  -5   2 -11    6.60    4.81
   5  -2  12   24.80   10.15
  -5  -2 -12   15.40    9.65
  -5   2 -12   26.71    8.37
  -5  -2 -12   24.22   10.79
   5   2  12   24.53    7.87
   5  -2  13   28.86   20.75
  -5  -2 -13   10.91    5.53
  -5  -2 -13   15.28    8.07
  -5   2 -13   22.25    8.78
   5   2  13   17.70   12.22
   5  -2  14   14.39   14.92
  -5  -2 -14   28.52   12.44
  -5   2 -14   20.22    7.77
   5   2  14   12.74    7.44
   5  -2  15   18.02   12.16
  -5  -2 -15   22.41    6.90
  -5   2 -15   26.49    7.77
   5   2  15   19.75   14.21
   5  -2  16   49.45   23.26
  -5  -2 -16   31.50   15.51
  -5   2 -16   45.70    7.85
   5   2  16   30.94   10.49
   5  -2  17    4.93    8.18
  -5  -2 -17    5.49    5.15
  -5   2 -17    6.20    6.27
   5  -2  18  142.79   29.61
  -5  -2 -18  148.50   13.28
  -5   2 -18  167.97   15.46
  -5  -2 -19    4.82    9.26
  -5   2 -19   13.16    7.93
  -5  -2 -20   54.30   39.94
  -5   2 -20   65.63   30.70
  -5   2 -20   66.22    8.88
  -5  -2 -21    1.68    6.74
  -5   2 -21   -2.22    9.99
  -5   2 -21    9.75    7.20
  -5  -2 -22   22.30   15.89
  -5   2 -22   40.21   22.42
  -5   2 -22   28.16   15.68
  -5  -2 -23   -4.27    9.29
  -5   2 -23    4.29    7.75
   5  -3 -26   15.95   15.17
   5  -3 -26   22.09    9.12
   5   3 -26    8.71    8.62
  -5   3  26   11.79    7.31
  -5  -3  26   23.50    9.15
   5  -3 -25    7.41    7.98
   5  -3 -25    9.77    8.68
   5   3 -25    7.70    9.31
  -5   3  25    5.73    8.18
  -5  -3  25    3.26   12.30
   5  -3 -24    0.25    5.57
   5  -3 -24   10.11    8.38
   5   3 -24    7.71    4.66
  -5   3  24    3.28    5.11
  -5  -3  24    9.37    9.40
   5  -3 -23   14.94   10.52
   5  -3 -23   15.74   11.07
   5   3 -23   13.86   16.05
  -5   3  23   14.78   19.21
  -5  -3  23   18.88   10.25
   5  -3 -22  208.86   16.23
   5  -3 -22  197.26   32.82
   5   3 -22  216.86   42.69
  -5   3  22  182.51   15.06
  -5  -3  22  167.78   12.51
   5  -3 -21   95.91   31.93
   5  -3 -21   82.87   45.05
   5   3 -21  107.51   46.56
  -5   3  21  109.69   45.92
  -5  -3  21   92.89   10.23
   5  -3 -20   77.31   13.14
   5  -3 -20   94.37   41.08
   5   3 -20  110.03   57.51
  -5   3  20  118.12   54.86
  -5  -3  20   80.02   40.89
   5  -3 -19   52.24   32.62
   5  -3 -19  122.42   11.35
   5   3 -19   91.86   39.29
  -5   3  19   91.45   47.95
  -5  -3  19   69.00   33.78
   5  -3 -18   59.52   12.39
   5  -3 -18   50.65   12.89
   5   3 -18   54.39   21.05
  -5   3  18   57.95   28.38
  -5  -3  18   44.51   29.32
   5  -3 -17    7.03    6.92
   5  -3 -17    4.46    9.08
   5   3 -17    0.94    7.75
  -5   3  17    7.88    8.13
  -5  -3  17    7.65   11.44
   5  -3 -16    0.21    8.72
   5  -3 -16    5.33    8.73
   5   3 -16   -4.83   12.55
  -5   3  16   -2.70   11.31
  -5  -3  16   -3.19   11.26
   5  -3 -15   -0.09    9.31
   5  -3 -15   -5.71    8.63
   5   3 -15   -2.10   13.13
  -5   3  15   18.53   16.78
  -5  -3  15    3.24    8.32
   5  -3 -14  185.87   18.35
   5  -3 -14  217.87   19.76
   5   3 -14  241.63   21.23
  -5   3  14  200.58   18.58
  -5  -3  14  210.95   20.61
   5  -3 -13  182.13   21.29
   5  -3 -13  204.26   20.65
   5   3 -13  219.90   20.76
  -5   3  13  180.43   16.76
  -5  -3  13  195.32   21.14
   5  -3 -12  164.57   40.45
   5  -3 -12  188.77   17.00
   5   3 -12  187.04   18.67
  -5   3  12  162.64   15.77
  -5  -3  12  203.26   19.09
   5  -3 -11   71.27   32.86
   5  -3 -11   85.51   12.67
   5   3 -11   66.52   10.51
  -5   3  11   69.93   31.32
  -5  -3  11   80.49   37.67
   5  -3 -10  669.37   37.44
   5  -3 -10  674.84   38.83
   5   3 -10  675.38   37.07
  -5   3  10  626.74   36.23
  -5  -3  10  550.68   31.12
   5  -3  -9  252.65   19.03
   5  -3  -9  218.99   16.83
   5   3  -9  231.35   16.89
  -5   3   9  233.69   17.37
  -5  -3   9  246.97   37.49
   5  -3  -8   11.24    8.43
   5  -3  -8    8.07    8.14
   5   3  -8   17.62    9.96
  -5   3   8   10.84    6.40
   5  -3  -7  174.24   14.63
   5  -3  -7  135.73   13.40
   5   3  -7  193.12   17.34
   5   3  -7  175.49   14.87
  -5   3   7  154.79   10.91
   5  -3  -6   95.03   25.78
   5  -3  -6   77.12   43.45
   5   3  -6   85.48    9.94
   5   3  -6   93.36   41.35
  -5   3   6   98.76   12.63
   5  -3  -5   99.05    9.90
   5  -3  -5   88.95   32.40
   5   3  -5   83.89    8.09
   5   3  -5   75.78   29.05
  -5   3   5   83.67   34.49
   5  -3  -4   27.70   17.17
   5  -3  -4   40.46   13.69
   5   3  -4   36.39   17.59
   5   3  -4   23.76   13.07
  -5   3   4   32.52   20.94
   5  -3  -3  295.41   18.18
   5  -3  -3  266.06   20.11
   5   3  -3  289.73   21.25
   5   3  -3  316.12   39.01
  -5   3   3  297.73   18.65
   5  -3  -2  952.08   43.25
   5  -3  -2  849.84   39.22
   5   3  -2  838.36   56.17
   5   3  -2  898.06   43.02
  -5   3   2  916.09   40.74
   5  -3  -1  215.14   16.13
   5  -3  -1  171.07   13.68
   5   3  -1  178.14   12.42
   5   3  -1  169.50   15.06
  -5   3   1  203.01   17.83
   5  -3   0  279.81   17.99
   5  -3   0  286.05   21.77
   5   3   0  282.64   16.16
   5   3   0  262.32   25.57
  -5   3   0  290.82   21.61
   5  -3   1  382.27   20.70
  -5  -3  -1  311.65   12.65
   5  -3   1  337.55   37.77
   5   3   1  358.55   33.52
   5   3   1  345.53   23.76
  -5   3  -1  322.07   26.55
   5  -3   2  203.90   14.08
  -5  -3  -2  182.30    9.13
   5  -3   2  218.46   17.04
   5   3   2  207.94   15.40
   5   3   2  220.82   38.65
  -5   3  -2  175.74   12.11
   5  -3   3   26.71    9.08
  -5  -3  -3   20.11    8.45
   5   3   3   23.29   10.69
   5   3   3   31.25   13.13
  -5   3  -3   19.22   12.16
   5  -3   4   -1.27    6.61
  -5  -3  -4    2.64    2.67
   5   3   4   10.76    4.79
  -5   3  -4    5.80    8.20
   5   3   4    6.28    7.40
  -5   3  -4    2.53    5.08
   5  -3   5    0.96    5.84
  -5  -3  -5    2.95    1.08
   5   3   5    2.42    3.18
  -5   3  -5    5.43    4.43
   5   3   5    4.94    7.86
  -5   3  -5   -2.00    5.36
   5  -3   6   78.80   31.80
  -5  -3  -6   75.96    6.43
   5   3   6   89.12    6.75
  -5   3  -6   83.19    8.61
   5   3   6   84.18    8.69
  -5   3  -6   85.58    6.54
   5  -3   7   72.58   13.36
  -5  -3  -7   52.60    5.25
   5   3   7   53.27   23.81
  -5   3  -7   62.85   18.60
   5   3   7   42.69   30.85
  -5   3  -7   51.04    7.77
   5  -3   8  549.92   38.66
  -5  -3  -8  541.22   34.05
   5   3   8  529.24   34.42
  -5   3  -8  539.27   38.50
   5   3   8  533.82   42.56
  -5   3  -8  561.43   35.46
   5  -3   9  237.53   20.34
  -5  -3  -9  259.93   17.98
   5   3   9  280.10   21.43
  -5   3  -9  271.23   34.56
   5   3   9  229.83   20.44
  -5   3  -9  260.40   18.03
   5  -3  10  185.27   18.53
  -5  -3 -10  190.63   15.00
  -5   3 -10  190.03   17.86
  -5  -3 -10  164.53   12.32
   5   3  10  173.82   17.02
  -5   3 -10  173.08   13.30
   5  -3  11  430.65   35.51
  -5  -3 -11  436.00   37.55
  -5   3 -11  420.79   39.19
   5   3  11  483.54   37.15
   5  -3  12   68.49   17.82
  -5  -3 -12   53.67    9.48
  -5   3 -12   44.68   17.08
   5   3  12   43.55   24.03
   5  -3  13   30.22   18.67
  -5  -3 -13   24.45   14.93
  -5   3 -13   23.31   14.69
   5   3  13   14.08   10.33
   5  -3  14    3.64    6.84
  -5  -3 -14   -3.92    6.66
  -5   3 -14   -1.95    7.41
   5   3  14   -0.81    6.95
   5  -3  15   12.35    7.35
  -5  -3 -15    8.07    7.28
  -5   3 -15    2.41    4.41
   5   3  15   -7.19    6.47
   5  -3  16    9.44    6.60
  -5  -3 -16    3.99    7.95
  -5   3 -16   12.56    9.84
   5   3  16    5.63    4.61
   5  -3  17  136.92   15.38
  -5  -3 -17  157.25   12.68
  -5   3 -17  162.88   14.97
   5   3  17  174.92   16.03
   5  -3  18  176.93   16.85
  -5  -3 -18  170.68   24.05
  -5   3 -18  170.11   15.98
   5  -3  19    8.48    9.22
  -5  -3 -19    2.67    8.53
  -5   3 -19   15.37    9.79
   5  -3  20   55.23   37.46
  -5  -3 -20   93.33   14.18
  -5   3 -20   48.31   41.80
   5  -3  21   31.86   12.73
  -5  -3 -21   38.94    9.70
  -5   3 -21   51.96   11.51
  -5  -3 -22   11.47    8.56
  -5   3 -22   16.39    9.76
   5  -4 -25   35.54   19.24
   5  -4 -25   34.32   19.79
   5   4 -25   56.01   27.03
  -5   4  25   44.95   21.31
  -5  -4  25   52.35    9.44
   5  -4 -24   12.33   12.21
   5  -4 -24   -4.82    9.90
   5   4 -24   -3.62   13.97
  -5   4  24    9.58   10.85
  -5  -4  24   -1.85   10.39
   5  -4 -23  147.22   18.49
   5  -4 -23  155.14   13.59
   5   4 -23  175.09   17.27
  -5   4  23  181.84   16.83
  -5  -4  23  146.39   39.81
   5  -4 -22   19.31   11.46
   5  -4 -22   17.40    9.38
   5   4 -22   10.39   13.59
  -5   4  22   18.97   17.96
  -5  -4  22    9.62    7.70
   5  -4 -21  119.72   14.04
   5  -4 -21  141.84   19.99
   5   4 -21  101.14   47.38
  -5   4  21   81.74   52.24
  -5  -4  21  115.96   11.60
   5  -4 -20   -5.94    9.59
   5  -4 -20   -0.70   11.43
   5   4 -20    2.18    9.97
  -5   4  20    1.34    7.82
  -5  -4  20    4.06    4.12
   5  -4 -19   10.27    8.88
   5  -4 -19   20.41   10.78
   5   4 -19    5.12    9.65
  -5   4  19   15.14   10.28
  -5  -4  19   16.32    8.05
   5  -4 -18   87.27   13.44
   5  -4 -18   82.82   13.69
   5   4 -18   86.67   32.83
  -5   4  18   85.37   44.28
  -5  -4  18   89.76   10.73
   5  -4 -17    3.95    7.19
   5  -4 -17    8.06    5.99
   5   4 -17    5.40   11.03
  -5   4  17   -0.54   12.28
  -5  -4  17    7.34   11.89
   5  -4 -16   12.07    9.78
   5  -4 -16    6.86    6.97
   5   4 -16    6.82    5.86
  -5   4  16   -4.03   13.48
  -5  -4  16    2.04   10.28
   5  -4 -15  151.62   13.99
   5  -4 -15  151.00   15.89
   5   4 -15  163.76   16.01
  -5   4  15  138.97   16.38
  -5  -4  15  139.11   14.62
   5  -4 -14    5.81    4.77
   5  -4 -14   -5.09   10.55
   5   4 -14   -1.64    9.38
  -5   4  14    5.69   13.73
  -5  -4  14   -0.70   10.68
   5  -4 -13  269.05   21.81
   5  -4 -13  260.92   22.65
   5   4 -13  265.49   18.02
  -5   4  13  265.27   20.54
  -5  -4  13  294.24   39.47
   5  -4 -12   16.22    9.81
   5  -4 -12    1.42    8.70
   5   4 -12  -11.29    8.94
  -5   4  12    4.49    6.56
  -5  -4  12   15.48   11.45
   5  -4 -11   46.96    9.62
   5  -4 -11   36.14   19.31
   5   4 -11   51.97   26.53
  -5   4  11   46.30   18.69
   5  -4 -10   68.80   14.16
   5  -4 -10   47.83   20.89
   5   4 -10   41.24   19.78
   5   4 -10   33.19   11.91
  -5   4  10   59.20   22.06
   5  -4  -9   28.56   10.60
   5  -4  -9   36.57   12.89
   5   4  -9   25.27   14.18
   5   4  -9   24.79   12.26
  -5   4   9   29.77   18.93
   5  -4  -8    6.93    8.13
   5  -4  -8    5.91    5.38
   5   4  -8    9.71    6.78
   5   4  -8    8.05    8.30
  -5   4   8    4.93    7.04
   5  -4  -7    2.45    7.89
   5  -4  -7    4.93    6.40
   5   4  -7    5.38    7.63
   5   4  -7    8.04    5.19
  -5   4   7   -0.20    9.24
   5  -4  -6   -1.62    8.06
   5  -4  -6    5.07    7.90
   5   4  -6    1.33    4.60
   5   4  -6    3.04    6.60
  -5   4   6    1.34    4.75
   5  -4  -5    9.36    7.73
   5  -4  -5   10.05    8.28
   5   4  -5   16.08    7.38
   5   4  -5    2.39    3.38
  -5   4   5   22.14   17.11
   5  -4  -4   36.33    9.65
   5  -4  -4   40.37   17.92
   5   4  -4   30.23   11.10
   5   4  -4   21.49   10.90
  -5   4   4   23.69   20.74
   5  -4  -3  237.57   18.92
   5  -4  -3  272.01   19.56
   5   4  -3  269.46   18.48
   5   4  -3  237.38   28.17
  -5   4   3  264.31   31.75
   5  -4  -2   20.31   11.88
   5  -4  -2   26.05   16.49
   5   4  -2   24.79   13.58
   5   4  -2   20.79   10.02
  -5   4   2   24.80   12.59
   5  -4  -1  251.83   22.39
   5  -4  -1  242.23   18.71
   5   4  -1  248.07   27.51
   5   4  -1  233.73   19.69
  -5   4   1  232.63   15.67
   5  -4   0   71.36   12.91
   5  -4   0   56.00   10.63
   5   4   0   53.93    5.91
   5   4   0   50.33   20.92
  -5   4   0   39.23   17.39
   5  -4   1   47.22    8.66
   5   4   1   50.53   13.53
  -5   4  -1   58.01   23.49
   5   4   1   52.31   23.12
  -5   4  -1   58.46    7.70
   5  -4   2   -2.83    7.59
   5   4   2    2.47    3.13
  -5   4  -2   -0.73    9.95
   5   4   2    3.09    6.48
  -5   4  -2    4.19    4.15
   5  -4   3   -0.72    7.91
   5   4   3    3.95    2.38
  -5   4  -3   14.82   12.55
   5   4   3    6.33    8.06
  -5   4  -3    0.69    6.33
   5  -4   4  164.09   15.34
  -5  -4  -4  147.54    9.23
   5   4   4  149.07   10.68
  -5   4  -4  157.98   17.90
   5   4   4  175.53   22.44
  -5   4  -4  156.69   19.27
   5  -4   5   14.98   12.80
  -5  -4  -5   -0.72    2.95
   5   4   5    6.03    5.19
  -5   4  -5    3.04    7.91
   5   4   5    6.13    8.18
  -5   4  -5    3.45    4.58
   5  -4   6  175.56   17.57
  -5  -4  -6  182.86   13.58
   5   4   6  189.74   17.88
  -5   4  -6  183.19   16.12
   5   4   6  168.70   15.56
  -5   4  -6  182.32   25.73
   5  -4   7  108.79   48.17
  -5  -4  -7  116.27   10.66
   5   4   7  124.58   14.01
  -5   4  -7  114.88   12.93
   5   4   7  107.74   18.08
  -5   4  -7  118.71   10.27
   5  -4   8    5.48    9.94
  -5  -4  -8   -2.13    4.24
   5   4   8   -0.07    3.10
  -5   4  -8   -5.29    8.24
   5   4   8   -1.64    9.00
  -5   4  -8   -3.52    4.07
   5  -4   9   10.44   13.91
  -5  -4  -9   13.24    6.81
  -5   4  -9   26.90   11.98
   5   4   9   13.05   12.32
  -5   4  -9   13.74    6.36
   5  -4  10   17.95    9.97
  -5  -4 -10    7.29    4.84
  -5   4 -10    5.98    8.57
   5   4  10    8.01    6.77
   5  -4  11   59.01   16.31
  -5  -4 -11   52.30    8.98
  -5   4 -11   40.56   28.24
   5   4  11   32.67   24.75
   5  -4  12   22.57   12.28
  -5  -4 -12   18.58    9.22
  -5   4 -12   17.04   12.16
   5   4  12   10.69   10.66
   5  -4  13   13.92    8.58
  -5  -4 -13   18.30    8.15
  -5   4 -13   14.60   10.91
   5   4  13   11.68    8.20
   5  -4  14   -3.73   12.59
  -5  -4 -14    0.17    5.37
  -5   4 -14   12.77   11.37
   5   4  14   -0.02    7.82
   5  -4  15   14.24   11.61
  -5  -4 -15   15.41    7.67
  -5   4 -15   21.10   10.87
   5   4  15   16.44    9.37
   5  -4  16    4.06    9.79
  -5  -4 -16   -1.72    7.08
  -5   4 -16    4.12    4.29
   5   4  16    4.02    3.31
   5  -4  17    4.16    6.33
  -5  -4 -17    8.52    6.24
  -5   4 -17    6.67    4.77
   5   4  17    7.11    7.01
   5  -4  18   20.18   14.98
  -5  -4 -18   23.47    7.83
  -5   4 -18   26.78   11.62
   5   4  18   27.71   23.12
   5  -4  19    9.42    9.84
  -5  -4 -19    6.02    5.82
  -5   4 -19   12.70   10.83
   5  -4  20   -1.66   12.41
  -5  -4 -20    6.74    9.42
  -5   4 -20   10.62   10.25
   5  -4  21   20.77   18.08
  -5  -4 -21   25.11   19.81
  -5   4 -21   50.41   13.59
   5  -5 -23   39.43   20.98
   5  -5 -23   30.41   13.06
   5   5 -23   39.65   15.05
  -5   5  23   27.43   20.02
  -5  -5  23   31.35   20.63
   5  -5 -22    5.34    7.65
   5  -5 -22   11.83   10.02
   5   5 -22   10.67   12.45
  -5   5  22    3.49    9.48
  -5  -5  22    1.18    9.93
   5  -5 -21   66.96   16.90
   5  -5 -21   51.35   11.06
   5   5 -21   64.41   11.98
  -5   5  21   57.38   22.31
  -5  -5  21   44.94   40.71
   5  -5 -20   54.75   18.64
   5  -5 -20   45.22   14.01
   5   5 -20   57.70   14.93
  -5   5  20   63.67   13.76
  -5  -5  20   62.36   11.95
   5  -5 -19   81.13   33.25
   5  -5 -19   78.27   44.23
   5   5 -19  107.99   13.67
  -5   5  19   78.21   41.60
  -5  -5  19   62.41   34.86
   5  -5 -18    5.30    8.19
   5  -5 -18    7.81    9.99
   5   5 -18    3.91   14.52
  -5   5  18   -7.11   11.68
  -5  -5  18    6.29    5.65
   5  -5 -17   36.65   22.03
   5  -5 -17   40.32   33.80
   5   5 -17   59.96   12.35
  -5   5  17   43.20   24.24
  -5  -5  17   50.04   13.84
   5  -5 -16    9.85    6.62
   5  -5 -16    4.68   10.84
   5   5 -16   13.79   11.84
  -5   5  16   13.36   12.35
  -5  -5  16    5.33    8.70
   5  -5 -15   23.64   20.15
   5  -5 -15   39.10   17.81
   5   5 -15   26.04   10.60
  -5   5  15   30.93   13.64
  -5  -5  15   19.47   14.76
   5  -5 -14   22.96   13.58
   5  -5 -14   39.18   13.14
   5   5 -14   62.57   22.85
  -5   5  14   24.27   10.98
  -5  -5  14   27.63   12.55
   5  -5 -13  113.60   16.88
   5  -5 -13  125.12   44.82
   5   5 -13  100.07   48.93
   5   5 -13  114.15   14.97
  -5   5  13  133.34   14.08
   5  -5 -12   27.56   12.15
   5  -5 -12   21.26    9.14
   5   5 -12   12.20    8.94
   5   5 -12   17.62   12.42
  -5   5  12   25.32   17.06
   5  -5 -11  190.91   19.50
   5  -5 -11  213.60   17.64
   5   5 -11  192.42   17.24
   5   5 -11  189.06   28.32
  -5   5  11  230.84   29.66
   5  -5 -10   34.75   14.75
   5  -5 -10   36.79   11.12
   5   5 -10   32.94   23.75
   5   5 -10   41.58   22.25
  -5   5  10   39.20   19.49
   5  -5  -9  251.30   25.18
   5  -5  -9  216.88   53.06
   5   5  -9  245.85   19.70
   5   5  -9  236.73   21.12
  -5   5   9  254.54   17.83
   5  -5  -8  405.23   32.53
   5  -5  -8  346.07   28.01
   5   5  -8  397.89   31.09
   5   5  -8  303.72   30.35
  -5   5   8  353.28   27.62
   5  -5  -7   -3.54   10.56
   5  -5  -7    1.15    5.66
   5   5  -7    3.87    7.41
   5   5  -7   -0.76   11.95
  -5   5   7   -1.60   10.01
   5  -5  -6   10.49    9.12
   5  -5  -6   15.93   10.77
   5   5  -6   12.80    7.55
   5   5  -6    5.27   11.59
  -5   5   6    8.00    7.74
   5  -5  -5   63.46   38.08
   5  -5  -5   61.05   28.52
   5   5  -5   69.98   28.70
   5   5  -5   75.06   44.94
  -5   5   5   58.75   27.43
   5  -5  -4  225.12   22.04
   5  -5  -4  240.15   23.71
   5   5  -4  257.65   22.41
   5   5  -4  237.03   20.57
  -5   5   4  262.05   20.71
   5  -5  -3   41.25   17.31
   5  -5  -3   54.08   28.01
   5   5  -3   45.92    8.65
   5   5  -3   47.04   22.19
  -5   5   3   45.11   18.09
   5  -5  -2   88.00   13.83
   5   5  -2   54.94   17.67
   5   5  -2   43.64   25.74
  -5   5   2   57.65   29.38
   5  -5  -1  613.19   43.50
   5   5  -1  510.43   34.78
  -5   5   1  509.25   34.94
   5   5  -1  541.00   39.32
  -5   5   1  545.78   36.82
   5  -5   0  262.93   23.51
   5   5   0  259.00   22.94
  -5   5   0  218.48   18.02
   5   5   0  247.54   21.54
  -5   5   0  173.76   15.27
   5  -5   1   94.94   16.84
   5   5   1   95.07    9.63
  -5   5  -1   83.97   12.28
   5   5   1   84.39   43.22
  -5   5  -1  114.61   15.53
   5  -5   2   13.14    9.14
   5   5   2   24.83   11.40
  -5   5  -2   19.45   15.56
   5   5   2   31.95   17.88
  -5   5  -2   33.24   15.01
   5  -5   3   28.66   14.23
   5   5   3    9.68   11.81
  -5   5  -3   19.20   11.05
   5   5   3   11.05    8.46
  -5   5  -3   10.70    6.62
   5  -5   4    5.37    8.39
   5   5   4    6.09    6.20
  -5   5  -4    8.47    9.73
   5   5   4    8.54    6.18
  -5   5  -4   11.20    5.95
   5  -5   5  162.20   16.34
   5   5   5  142.43   14.18
  -5   5  -5  151.89   19.79
   5   5   5  162.52   17.47
  -5   5  -5  140.51   18.59
   5  -5   6  231.89   20.16
  -5   5  -6  212.41   20.77
   5   5   6  189.03   46.50
  -5   5  -6  212.72   12.89
   5  -5   7   82.53   11.20
  -5   5  -7   85.29   16.94
   5   5   7   77.14   13.53
  -5   5  -7   81.69   10.20
   5  -5   8   28.51   14.35
  -5   5  -8   57.41   18.36
   5   5   8   41.95   13.00
  -5   5  -8   32.49   17.69
   5  -5   9  173.15   18.63
  -5   5  -9  189.85   16.12
   5   5   9  172.51   16.20
   5  -5  10   19.56    9.80
  -5  -5 -10   30.28   13.39
  -5   5 -10   23.28   11.36
   5   5  10   33.62   11.25
   5  -5  11   51.25   14.63
  -5  -5 -11   38.29   25.17
  -5   5 -11   52.30   25.65
   5   5  11   40.90   23.06
   5  -5  12  175.67   17.15
  -5  -5 -12  189.61   11.53
  -5   5 -12  153.67   13.32
   5   5  12  145.44   11.54
   5  -5  13  -14.28   11.27
  -5  -5 -13   -6.30    6.60
  -5   5 -13   -4.38   10.96
   5   5  13    3.39    6.68
   5  -5  14   27.79   12.82
  -5  -5 -14   11.83   10.03
  -5   5 -14   18.60   12.01
   5   5  14   13.41   10.81
   5  -5  15    8.24    5.45
  -5  -5 -15    3.62    4.82
  -5   5 -15   10.53   10.25
   5   5  15    0.79   11.96
   5  -5  16   -0.68   13.30
  -5  -5 -16    3.29    4.03
  -5   5 -16    4.34    6.82
   5   5  16    3.20    5.64
   5  -5  17   35.46   25.34
  -5  -5 -17   29.78   27.75
  -5   5 -17   67.61   15.51
   5   5  17   26.67   27.92
   5  -5  18   20.25   15.40
  -5  -5 -18   31.19   15.87
  -5   5 -18   27.14   11.50
   5   5  18   11.84   13.60
   5  -5  19   55.11   42.55
  -5  -5 -19   49.97   23.21
  -5   5 -19   50.97   37.77
   5   5  19   45.88   37.01
   5  -6 -21    9.33    7.50
   5  -6 -21   18.73    9.00
   5   6 -21   14.01   14.85
  -5   6  21    5.70    8.45
  -5  -6  21   14.08   14.48
   5  -6 -20    6.01    6.60
   5  -6 -20   11.93    7.92
   5   6 -20    2.37    4.05
  -5   6  20    4.89    8.86
  -5  -6  20   11.26    9.88
   5  -6 -19    7.07    5.42
   5  -6 -19    6.62   11.17
   5   6 -19    5.50    7.58
  -5   6  19   -4.99   12.05
  -5  -6  19   -2.57   10.04
   5  -6 -18   12.74   10.37
   5  -6 -18   14.37   11.71
   5   6 -18   13.46   12.70
  -5   6  18   11.74    9.58
  -5  -6  18   12.11    9.03
   5  -6 -17   41.55   23.55
   5  -6 -17   45.54   17.09
   5   6 -17   38.72   23.93
  -5   6  17   64.04   15.05
  -5  -6  17   37.13   21.77
   5  -6 -16   37.84   15.68
   5  -6 -16   18.21   10.54
   5   6 -16   25.25   26.83
  -5   6  16   30.77   14.29
  -5  -6  16   24.67   10.51
   5  -6 -15    7.35    6.79
   5  -6 -15   -1.07   10.22
   5   6 -15    5.48    8.39
  -5   6  15   -8.00   12.24
   5  -6 -14  123.62   18.12
   5  -6 -14   80.28   38.42
   5   6 -14   85.67   52.50
   5   6 -14   92.79   48.82
  -5   6  14  119.50   14.51
   5  -6 -13    4.91    8.34
   5  -6 -13    8.73    8.35
   5   6 -13    0.59   10.91
   5   6 -13    3.49   11.55
  -5   6  13    3.99    5.30
   5  -6 -12   68.56   17.01
   5  -6 -12   40.02   29.50
   5   6 -12   39.59   28.59
   5   6 -12   44.83   31.17
  -5   6  12   73.22   30.52
   5  -6 -11   15.66   12.77
   5  -6 -11   10.83    6.85
   5   6 -11   24.65   11.40
   5   6 -11   17.63   11.93
  -5   6  11   21.49   10.97
   5  -6 -10   82.71   16.52
   5  -6 -10   47.32   28.71
   5   6 -10   63.10   15.71
   5   6 -10   64.23   16.75
  -5   6  10   64.64   28.49
   5  -6  -9   48.78   16.34
   5  -6  -9   39.17   15.36
   5   6  -9   46.31   24.58
   5   6  -9   42.35   30.46
  -5   6   9   33.39   11.58
   5  -6  -8   13.33   16.00
   5  -6  -8    7.51    6.18
   5   6  -8   -5.40    8.04
   5   6  -8    7.23    9.34
  -5   6   8   -5.17   10.25
   5  -6  -7   70.60   12.66
   5  -6  -7   69.06   32.57
   5   6  -7   69.61    9.53
   5   6  -7   45.97   30.39
  -5   6   7   71.25   28.40
   5  -6  -6   24.50   15.01
   5   6  -6   17.90   11.46
   5   6  -6   14.17   11.79
  -5   6   6   17.92    8.54
   5  -6  -5   21.77   14.77
   5   6  -5   16.26    9.68
  -5   6   5   24.42   11.81
   5   6  -5   15.38   10.93
  -5   6   5   11.14   10.24
   5  -6  -4  167.07   16.43
   5   6  -4  171.30   18.18
  -5   6   4  190.13   14.04
   5   6  -4  160.48   17.49
  -5   6   4  190.29   20.84
   5  -6  -3   13.63    9.74
   5   6  -3   14.77    6.14
  -5   6   3   10.98    8.36
   5   6  -3   10.34   16.94
  -5   6   3    7.92    5.16
   5  -6  -2    0.21    9.35
   5   6  -2    7.29    5.11
  -5   6   2   10.78    8.80
   5   6  -2    7.05    7.90
  -5   6   2    6.82    8.40
   5  -6  -1   18.71    9.86
   5   6  -1   18.97   12.49
  -5   6   1   12.31   16.20
   5   6  -1   12.91   12.44
  -5   6   1   14.81    9.68
   5  -6   0   19.68   10.64
   5   6   0   15.96    8.88
  -5   6   0   19.09   11.02
   5   6   0   22.44   17.45
  -5   6   0   16.53   17.25
   5  -6   1   78.01   29.22
   5   6   1   85.32   11.67
  -5   6  -1   86.15   13.48
   5   6   1   66.60   43.22
  -5   6  -1   82.28   10.01
   5  -6   2   14.09   11.26
   5   6   2   15.76    9.33
  -5   6  -2   28.07   25.58
   5   6   2   14.81   10.92
  -5   6  -2   13.76    7.72
   5  -6   3    8.99    7.87
   5   6   3    4.39    3.72
  -5   6  -3    7.34   10.98
   5   6   3   22.67   11.20
  -5   6  -3    9.56    5.81
   5  -6   4    9.04   11.70
  -5   6  -4    6.27    8.99
   5   6   4    2.09   10.38
  -5   6  -4    6.87    4.03
   5  -6   5   -0.91   10.40
  -5   6  -5    8.22   10.43
   5   6   5   -1.23   10.46
  -5   6  -5    3.92    2.62
   5  -6   6   50.36   30.44
  -5   6  -6   68.44   34.54
   5   6   6   67.76   36.16
  -5   6  -6   81.81   17.54
   5  -6   7   22.14   10.61
  -5   6  -7   11.78    9.97
   5   6   7   12.60    9.83
  -5   6  -7    2.70    5.46
   5  -6   8   23.79   15.87
  -5   6  -8   14.90   10.62
   5   6   8    8.19   10.02
   5  -6   9    0.62    5.66
  -5   6  -9    5.92    9.01
   5   6   9   -0.17   11.93
   5  -6  10   13.91   11.70
  -5   6 -10   -4.70   10.91
   5   6  10   -0.24   11.06
   5  -6  11   13.92   12.35
  -5   6 -11    0.86   13.00
   5   6  11    5.59    7.60
   5  -6  12   -2.24   11.98
  -5   6 -12   -0.53    8.81
   5   6  12   -0.14    9.59
   5  -6  13   72.32   19.62
  -5   6 -13   69.51   14.21
   5   6  13   67.12   34.52
   5  -6  14   13.00   13.15
  -5   6 -14   18.71   10.20
   5   6  14   15.15    8.47
   5  -6  15    1.41   12.01
  -5   6 -15   18.02    9.86
   5   6  15   10.74   10.25
   5  -6  16   37.88   25.72
  -5   6 -16   84.83   15.88
   5   6  16   42.74   18.41
   5  -6  17   -0.08   11.22
  -5   6 -17    3.23   10.74
   5   6  17    6.75    4.19
   5  -7 -18   13.59   11.97
   5  -7 -18    8.79    8.98
   5   7 -18   11.29   12.74
  -5   7  18   13.40   11.43
  -5  -7  18   22.00   11.49
   5  -7 -17   10.45   12.12
   5  -7 -17   10.49   10.91
   5   7 -17   -2.25   12.25
  -5   7  17    5.23    7.25
  -5  -7  17    0.60   10.57
   5  -7 -16    5.61   12.17
   5  -7 -16   -2.89    8.65
   5   7 -16    7.73   12.13
   5   7 -16   14.78   11.17
  -5   7  16   13.62   16.97
   5  -7 -15   12.67   14.56
   5  -7 -15    7.83    6.59
   5   7 -15    6.23    6.14
   5   7 -15    4.23   10.28
  -5   7  15   13.77   10.85
   5  -7 -14   42.28   19.15
   5  -7 -14   35.99   21.07
   5   7 -14   32.68   16.77
   5   7 -14   19.32   13.12
  -5   7  14   15.10   14.76
   5  -7 -13   13.79   20.93
   5  -7 -13   20.11    7.12
   5   7 -13   17.27   13.22
   5   7 -13   18.39   11.27
  -5   7  13    6.23    9.51
   5  -7 -12  143.13   15.54
   5  -7 -12  108.49   18.90
   5   7 -12  124.41   49.70
   5   7 -12  136.17   79.05
  -5   7  12  124.07   74.53
   5  -7 -11   14.56   13.08
   5   7 -11   -3.68   11.98
   5   7 -11    0.75    6.96
  -5   7  11   -0.34   18.69
   5  -7 -10  165.13   20.96
   5   7 -10  174.08   23.94
  -5   7  10  197.61   31.04
   5   7 -10  165.79   18.06
  -5   7  10  169.17   17.81
   5  -7  -9   31.58   13.27
   5   7  -9   33.57   17.37
  -5   7   9   22.80   16.17
   5   7  -9   28.26   18.55
  -5   7   9   35.19   27.87
   5  -7  -8   11.18   12.37
   5   7  -8   10.28    8.14
  -5   7   8   12.81    9.08
   5   7  -8   23.06   16.30
  -5   7   8   25.78   14.20
   5  -7  -7   52.73   12.22
   5   7  -7   33.03   21.43
  -5   7   7   43.08   28.30
   5   7  -7   40.55   23.20
  -5   7   7   41.26   27.50
   5  -7  -6    0.74    5.82
   5   7  -6    9.05    5.80
  -5   7   6    5.32   10.71
   5   7  -6   -0.45   13.51
  -5   7   6    9.60    7.38
   5  -7  -5    7.10   12.92
   5   7  -5   11.32    6.16
  -5   7   5    8.37    5.86
   5   7  -5   14.43   16.13
  -5   7   5   10.12   10.25
   5  -7  -4   36.32   28.22
   5   7  -4   76.13    7.95
  -5   7   4   47.60   28.47
   5   7  -4   37.05   20.36
  -5   7   4   52.20   28.29
   5  -7  -3   39.29   17.53
[truncated: 83,434 more chars]
