# Supplementary material for: Cysteine-specific protein multi-functionalization and disulfide bridging using 3-bromo-5-methylene pyrrolones
Source: Nat Commun. 2020 Feb 21;11:1015. doi: 10.1038/s41467-020-14757-4 (PMC7035330; doi:10.1038/s41467-020-14757-4)
Supplement: Supplementary file 4 — Supplementary Data 1 [file 41467_2020_14757_MOESM4_ESM.zip › shelxl.ins]

TITL shelxl in P2(1)/n 
CELL 0.71073   6.7236   8.5880  23.9360  90.000  96.024  90.000 
ZERR    4.00   0.0013   0.0017   0.0048   0.000   0.030   0.000 
LATT 1 
SYMM 0.5-X, 0.5+Y, 0.5-Z 
SFAC C  H  N  O  S  Br 
UNIT 52 56 4 8 4 4 
L.S. 4
EXTI  0.02505
ACTA
BOND $H 
FMAP 2
PLAN 20
HTAB C11 Br1_$5 
EQIV $5 -x+5/2, y+1/2, -z+1/2 
HTAB C9 O2_$4 
EQIV $4 -x+2, -y+2, -z+1 
HTAB C8 O1_$3 
EQIV $3 -x+1, -y+1, -z+1 
HTAB C6 O1 
HTAB C3 S1_$2 
EQIV $2 x+1, y, z 
HTAB C2 O2 
HTAB O2 O1_$1 
EQIV $1 -x+2, -y+1, -z+1 
CONF 
HTAB 
SIZE 0.20 0.18 0.12 
WGHT  0.064400  0.000000 
FVAR  0.483270
TEMP -160 
MOLE 1
Br1    6   1.408928  0.373022  0.246227 11.000000  0.054190  0.051930 = 
           0.034430 -0.003600  0.011510  0.012660
S1     5   0.715209  0.860757  0.350889 11.000000  0.032990  0.031670 = 
           0.028410 -0.000290 -0.003040 -0.005930
O1     4   0.744156  0.410676  0.447835 11.000000  0.031570  0.024310 = 
           0.031890  0.003030 -0.002930 -0.010920
O2     4   1.144431  0.824122  0.478885 11.000000  0.030880  0.024570 = 
           0.031220  0.000320 -0.005050 -0.007770
AFIX 147
H2     2   1.175611  0.754857  0.503001 11.000000 -1.500000
AFIX 0
N1     3   0.940578  0.624150  0.431103 11.000000  0.023120  0.020000 = 
           0.025400 -0.002400  0.002670 -0.006150
C1     1   1.049458  0.560608  0.388448 11.000000  0.027780  0.020410 = 
           0.026010  0.002030 -0.000480 -0.002730
C2     1   1.247544  0.603830  0.385917 11.000000  0.026500  0.025680 = 
           0.030730 -0.002910 -0.001590 -0.004360
AFIX 43
H2A    2   1.311119  0.672667  0.413283 11.000000 -1.200000
AFIX 0
C3     1   1.352007  0.546666  0.343593 11.000000  0.026290  0.031370 = 
           0.038840  0.001330  0.002020 -0.001120
AFIX 43
H3     2   1.486861  0.577163  0.341536 11.000000 -1.200000
AFIX 0
C4     1   1.259916  0.445175  0.304328 11.000000  0.034040  0.032170 = 
           0.027860  0.000310  0.006180  0.005830
C5     1   1.063444  0.399464  0.306242 11.000000  0.040700  0.031900 = 
           0.031640 -0.008890 -0.002450 -0.003880
AFIX 43
H5     2   1.001656  0.329173  0.279097 11.000000 -1.200000
AFIX 0
C6     1   0.958022  0.458021  0.348499 11.000000  0.028430  0.033970 = 
           0.032640 -0.005270  0.001190 -0.006430
AFIX 43
H6     2   0.822796  0.428013  0.350202 11.000000 -1.200000
AFIX 0
C7     1   0.792222  0.548153  0.455340 11.000000  0.024010  0.025660 = 
           0.023580  0.002480 -0.004200 -0.007170
C8     1   0.703599  0.662286  0.491819 11.000000  0.030760  0.033410 = 
           0.025730 -0.000940  0.006210 -0.007350
AFIX 43
H8     2   0.599383  0.640929  0.514611 11.000000 -1.200000
AFIX 0
C9     1   0.791860  0.798310  0.487756 11.000000  0.030860  0.029410 = 
           0.023700 -0.001190  0.004340 -0.003510
AFIX 43
H9     2   0.756768  0.890322  0.506452 11.000000 -1.200000
AFIX 0
C10    1   0.955680  0.788485  0.449549 11.000000  0.025660  0.019550 = 
           0.024390 -0.003230  0.000650 -0.006570
C11    1   0.931810  0.902103  0.400342 11.000000  0.027110  0.024990 = 
           0.028490 -0.000930  0.001320 -0.007560
AFIX 23
H11A   2   1.053387  0.898037  0.380365 11.000000 -1.200000
H11B   2   0.920043  1.009089  0.415043 11.000000 -1.200000
AFIX 0
C12    1   0.593200  1.048518  0.345419 11.000000  0.042990  0.038480 = 
           0.044370  0.004250 -0.007370 -0.000250
AFIX 23
H12A   2   0.695004  1.129131  0.340336 11.000000 -1.200000
H12B   2   0.495985  1.048945  0.311358 11.000000 -1.200000
AFIX 0
C13    1   0.485574  1.092430  0.394958 11.000000  0.040630  0.047560 = 
           0.061530 -0.016580 -0.004140  0.000200
AFIX 137
H13A   2   0.386793  1.012046  0.401160 11.000000 -1.500000
H13B   2   0.417547  1.192410  0.387625 11.000000 -1.500000
H13C   2   0.582096  1.101510  0.428441 11.000000 -1.500000
AFIX 0
HKLF 4 
END  
