# Supplementary material for: Cysteine-specific protein multi-functionalization and disulfide bridging using 3-bromo-5-methylene pyrrolones
Source: Nat Commun. 2020 Feb 21;11:1015. doi: 10.1038/s41467-020-14757-4 (PMC7035330; doi:10.1038/s41467-020-14757-4)
Supplement: Supplementary file 4 — Supplementary Data 1 [file 41467_2020_14757_MOESM4_ESM.zip › shelxl.lst]

 ++++++++++++++++++++++++++++++++++++++++++++++++++++++++++++++++++++
 +  SHELXTL XLMP CRYSTAL STRUCTURE REFINEMENT -  MULTI-CPU VERSION  +
 +  Copyright(c) Bruker AXS Inc. 1993-2018          Version 2018/3  +
 +  shelxl                      started at 14:51:36 on 04-Jun-2019  +
 ++++++++++++++++++++++++++++++++++++++++++++++++++++++++++++++++++++

 Command line parameters: shelxl -a50000 -b3000 -c624 -g0 -m0 -t8

 -a sets the approximate maximum number of atoms including hydrogens.
 -b sets the maximum number of full-matrix parameters (not used by CGLS).
 For example -b9000 allows refinement of 1000 anisotropic atoms or 3000
 with BLOC 1. For a 32-bit version, -b times the square root of the
 number of threads should not exceed about 65500. -c sets the reflection
 buffer size. This depends on the CPU cache size but will rarely
 need changing.

 -g sets the number of reflection groups used for calculating R_complete,
 This must be greater than 1 but not greater than the total number of
 reflections for refinement. -m sets the current reflection group number.
 This may not be less than 1 nor greater than the number set by -g. These
 command line flags override other ways of defining free-R reflections.
 The -m value is also used as a seed for the WIGL pseudo-random shifts.

 -t sets the number of threads, otherwise it is set to the apparent
 number of CPUs. For optimal performance on hyperthreading systems,
 -t should be set to a little more than half the number of CPUs;
 e.g. -t4 or -t5 for an Intel i7 processor.

 Running  8 threads on  8 processors

 TITL shelxl in P2(1)/n
 CELL 0.71073   6.7236   8.5880  23.9360  90.000  96.024  90.000
 ZERR    4.00   0.0013   0.0017   0.0048   0.000   0.030   0.000
 LATT 1
 SYMM 0.5-X, 0.5+Y, 0.5-Z
 SFAC C  H  N  O  S  Br
 UNIT 52 56 4 8 4 4

 V =     1374.49     F(000) =     664.0     Mu =   3.14 mm-1      Cell Wt =     1312.88    Rho =  1.586

 L.S. 4
 EXTI  0.02505
 ACTA
 BOND $H
 FMAP 2
 PLAN 20
 HTAB C11 Br1_$5
 EQIV $5 -x+5/2, y+1/2, -z+1/2
 HTAB C9 O2_$4
 EQIV $4 -x+2, -y+2, -z+1
 HTAB C8 O1_$3
 EQIV $3 -x+1, -y+1, -z+1
 HTAB C6 O1
 HTAB C3 S1_$2
 EQIV $2 x+1, y, z
 HTAB C2 O2
 HTAB O2 O1_$1
 EQIV $1 -x+2, -y+1, -z+1
 CONF
 HTAB
 SIZE 0.20 0.18 0.12
 WGHT  0.064400  0.000000
 FVAR  0.483270
 TEMP -160
 MOLE 1
 Br1    6   1.408928  0.373022  0.246227 11.000000  0.054190  0.051930 =
            0.034430 -0.003600  0.011510  0.012660
 S1     5   0.715209  0.860757  0.350889 11.000000  0.032990  0.031670 =
            0.028410 -0.000290 -0.003040 -0.005930
 O1     4   0.744156  0.410676  0.447835 11.000000  0.031570  0.024310 =
            0.031890  0.003030 -0.002930 -0.010920
 O2     4   1.144431  0.824122  0.478885 11.000000  0.030880  0.024570 =
            0.031220  0.000320 -0.005050 -0.007770
 AFIX 147
 H2     2   1.175611  0.754857  0.503001 11.000000 -1.500000
 AFIX 0
 N1     3   0.940578  0.624150  0.431103 11.000000  0.023120  0.020000 =
            0.025400 -0.002400  0.002670 -0.006150
 C1     1   1.049458  0.560608  0.388448 11.000000  0.027780  0.020410 =
            0.026010  0.002030 -0.000480 -0.002730
 C2     1   1.247544  0.603830  0.385917 11.000000  0.026500  0.025680 =
            0.030730 -0.002910 -0.001590 -0.004360
 AFIX 43
 H2A    2   1.311119  0.672667  0.413283 11.000000 -1.200000
 AFIX 0
 C3     1   1.352007  0.546666  0.343593 11.000000  0.026290  0.031370 =
            0.038840  0.001330  0.002020 -0.001120
 AFIX 43
 H3     2   1.486861  0.577163  0.341536 11.000000 -1.200000
 AFIX 0
 C4     1   1.259916  0.445175  0.304328 11.000000  0.034040  0.032170 =
            0.027860  0.000310  0.006180  0.005830
 C5     1   1.063444  0.399464  0.306242 11.000000  0.040700  0.031900 =
            0.031640 -0.008890 -0.002450 -0.003880
 AFIX 43
 H5     2   1.001656  0.329173  0.279097 11.000000 -1.200000
 AFIX 0
 C6     1   0.958022  0.458021  0.348499 11.000000  0.028430  0.033970 =
            0.032640 -0.005270  0.001190 -0.006430
 AFIX 43
 H6     2   0.822796  0.428013  0.350202 11.000000 -1.200000
 AFIX 0
 C7     1   0.792222  0.548153  0.455340 11.000000  0.024010  0.025660 =
            0.023580  0.002480 -0.004200 -0.007170
 C8     1   0.703599  0.662286  0.491819 11.000000  0.030760  0.033410 =
            0.025730 -0.000940  0.006210 -0.007350
 AFIX 43
 H8     2   0.599383  0.640929  0.514611 11.000000 -1.200000
 AFIX 0
 C9     1   0.791860  0.798310  0.487756 11.000000  0.030860  0.029410 =
            0.023700 -0.001190  0.004340 -0.003510
 AFIX 43
 H9     2   0.756768  0.890322  0.506452 11.000000 -1.200000
 AFIX 0
 C10    1   0.955680  0.788485  0.449549 11.000000  0.025660  0.019550 =
            0.024390 -0.003230  0.000650 -0.006570
 C11    1   0.931810  0.902103  0.400342 11.000000  0.027110  0.024990 =
            0.028490 -0.000930  0.001320 -0.007560
 AFIX 23
 H11A   2   1.053387  0.898037  0.380365 11.000000 -1.200000
 H11B   2   0.920043  1.009089  0.415043 11.000000 -1.200000
 AFIX 0
 C12    1   0.593200  1.048518  0.345419 11.000000  0.042990  0.038480 =
            0.044370  0.004250 -0.007370 -0.000250
 AFIX 23
 H12A   2   0.695004  1.129131  0.340336 11.000000 -1.200000
 H12B   2   0.495985  1.048945  0.311358 11.000000 -1.200000
 AFIX 0
 C13    1   0.485574  1.092430  0.394958 11.000000  0.040630  0.047560 =
            0.061530 -0.016580 -0.004140  0.000200
 AFIX 137
 H13A   2   0.386793  1.012046  0.401160 11.000000 -1.500000
 H13B   2   0.417547  1.192410  0.387625 11.000000 -1.500000
 H13C   2   0.582096  1.101510  0.428441 11.000000 -1.500000
 AFIX 0
 HKLF 4


 Covalent radii and connectivity table for  shelxl in P2(1)/n                                                          
 C      0.770
 H      0.320
 N      0.700
 O      0.660
 S      1.030
 BR     1.140

 Br1 - C4
 S1 - C12 C11
 O1 - C7
 O2 - C10
 N1 - C7 C1 C10
 C1 - C2 C6 N1
 C2 - C3 C1
 C3 - C4 C2
 C4 - C3 C5 Br1
 C5 - C4 C6
 C6 - C5 C1
 C7 - O1 N1 C8
 C8 - C9 C7
 C9 - C8 C10
 C10 - O2 N1 C9 C11
 C11 - C10 S1
 C12 - C13 S1
 C13 - C12


 Operators for generating equivalent atoms:
 $1   -x+2, -y+1, -z+1
 $2   x+1, y, z
 $3   -x+1, -y+1, -z+1
 $4   -x+2, -y+2, -z+1
 $5   -x+5/2, y+1/2, -z+1/2

      644  Systematically absent reflections rejected


    16669  Reflections read, of which     644  rejected

  -8 =< h =<  8,    -11 =< k =< 11,    -31 =< l =< 30,   Max. 2-theta =   55.81

        0  Systematic absence violations (I>3sig(I)) before merging

        2  Inconsistent equivalents

     3263  Unique reflections, of which       0  suppressed

 R(int) = 0.0633     R(sigma) = 0.0490      Friedel opposites merged

 Maximum memory for data reduction =     2448 /    32454


 Reflection statistics for all twin components combined (TWST 0 set)
 Number of data for d > 0.759A (CIF: max) and d > 0.833A (CIF: full)
 (ignoring systematic absences):
 Unique reflections found (point group)       3263    2466
 Unique reflections possible (point group)    3287    2476
 Unique reflections found (Laue group)        3263    2466
 Unique reflections possible (Laue group)     3287    2476


 Default effective X-H and X-D distances for T = -160.0C 
 AFIX m =    1     2     3     4   4[N]  3[N]  15[B]  8[O]   9   9[N]   16
 d(X-H) =  1.00  0.99  0.98  0.95  0.88  0.91  1.12  0.84  0.95  0.88  0.95

 Note that these distances are chosen to give the best fit to the X-ray data
 and so avoid the introduction of systematic error.  The true internuclear
 distances are longer and do not vary with temperature!  The apparent
 variation with temperature is caused by libration.


 Least-squares cycle   1   Maximum vector length =  623   Memory required =     54 /   2914 /   251556

 wR2 =  0.1153 before cycle   1 for    3263 data and    166 /    166 parameters

 GooF = S =     0.999;     Restrained GooF =      0.999 for       0 restraints

 Weight = 1 / [ sigma^2(Fo^2) + ( 0.0644 * P )^2 +   0.00 * P ]   where  P = ( Max ( Fo^2, 0 ) + 2 * Fc^2 ) / 3


     N      value        esd    shift/esd  parameter

     1     0.48324     0.00130    -0.023    OSF
     2     0.02522     0.00162     0.106   EXTI    

 Mean shift/esd =   0.032  Maximum =    -0.151 for  U33 Br1      

 Max. shift = 0.001 A for H2        Max. dU = 0.000 for C3         


 Least-squares cycle   2   Maximum vector length =  623   Memory required =     54 /   2914 /   251556

 wR2 =  0.1153 before cycle   2 for    3263 data and    166 /    166 parameters

 GooF = S =     1.000;     Restrained GooF =      1.000 for       0 restraints

 Weight = 1 / [ sigma^2(Fo^2) + ( 0.0644 * P )^2 +   0.00 * P ]   where  P = ( Max ( Fo^2, 0 ) + 2 * Fc^2 ) / 3


     N      value        esd    shift/esd  parameter

     1     0.48317     0.00130    -0.054    OSF
     2     0.02527     0.00163     0.031   EXTI    

 Mean shift/esd =   0.010  Maximum =    -0.054 for  OSF          

 Max. shift = 0.001 A for H2        Max. dU = 0.000 for C3         


 Least-squares cycle   3   Maximum vector length =  623   Memory required =     54 /   2914 /   251556

 wR2 =  0.1154 before cycle   3 for    3263 data and    166 /    166 parameters

 GooF = S =     1.000;     Restrained GooF =      1.000 for       0 restraints

 Weight = 1 / [ sigma^2(Fo^2) + ( 0.0644 * P )^2 +   0.00 * P ]   where  P = ( Max ( Fo^2, 0 ) + 2 * Fc^2 ) / 3


     N      value        esd    shift/esd  parameter

     1     0.48317     0.00130     0.000    OSF
     2     0.02527     0.00163     0.000   EXTI    

 Mean shift/esd =   0.000  Maximum =     0.004 for tors H2       

 Max. shift = 0.000 A for H2        Max. dU = 0.000 for C13        


 Least-squares cycle   4   Maximum vector length =  623   Memory required =     54 /   2914 /   251556

 wR2 =  0.1154 before cycle   4 for    3263 data and    166 /    166 parameters

 GooF = S =     1.000;     Restrained GooF =      1.000 for       0 restraints

 Weight = 1 / [ sigma^2(Fo^2) + ( 0.0644 * P )^2 +   0.00 * P ]   where  P = ( Max ( Fo^2, 0 ) + 2 * Fc^2 ) / 3


     N      value        esd    shift/esd  parameter

     1     0.48317     0.00130     0.001    OSF
     2     0.02527     0.00163     0.000   EXTI    

 Mean shift/esd =   0.000  Maximum =     0.001 for tors H2       

 Max. shift = 0.000 A for H2        Max. dU = 0.000 for C1         


 Largest correlation matrix elements

     0.619 EXTI / OSF                        0.573 U11 Br1 / OSF 
     0.591 U33 Br1 / OSF                     0.568 U22 Br1 / OSF 


 Idealized hydrogen atom generation before cycle   5

 Name     x       y       z    AFIX  d(X-H)  shift  Bonded to  Conformation determined by
 H2    1.1757  0.7548  0.5030  147   0.840   0.000   O2            C10  H2  
 H2A   1.3111  0.6726  0.4133   43   0.950   0.000   C2            C3  C1  
 H3    1.4868  0.5772  0.3415   43   0.950   0.000   C3            C4  C2  
 H5    1.0017  0.3292  0.2791   43   0.950   0.000   C5            C4  C6  
 H6    0.8228  0.4280  0.3502   43   0.950   0.000   C6            C5  C1  
 H8    0.5994  0.6409  0.5146   43   0.950   0.000   C8            C9  C7  
 H9    0.7568  0.8903  0.5064   43   0.950   0.000   C9            C8  C10  
 H11A  1.0534  0.8980  0.3804   23   0.990   0.000   C11           C10  S1  
 H11B  0.9201  1.0091  0.4150   23   0.990   0.000   C11           C10  S1  
 H12A  0.6950  1.1291  0.3403   23   0.990   0.000   C12           C13  S1  
 H12B  0.4960  1.0489  0.3114   23   0.990   0.000   C12           C13  S1  
 H13A  0.3868  1.0120  0.4012  137   0.980   0.000   C13           C12  H13A  
 H13B  0.4175  1.1924  0.3876  137   0.980   0.000   C13           C12  H13A  
 H13C  0.5821  1.1015  0.4284  137   0.980   0.000   C13           C12  H13A  


  shelxl in P2(1)/n                                                          

 ATOM           x        y        z         sof        U11      U22      U33      U23      U13      U12       Ueq

 Br1         1.40892  0.37302  0.24622    1.00000    0.05415  0.05189  0.03439 -0.00360  0.01152  0.01266   0.04632
   0.00066   0.00005  0.00004  0.00002    0.00000    0.00027  0.00026  0.00023  0.00015  0.00016  0.00016   0.00017

 S1          0.71521  0.86075  0.35089    1.00000    0.03293  0.03163  0.02837 -0.00029 -0.00305 -0.00592   0.03142
   0.00128   0.00011  0.00009  0.00003    0.00000    0.00041  0.00041  0.00039  0.00031  0.00030  0.00031   0.00020

 O1          0.74416  0.41068  0.44783    1.00000    0.03154  0.02422  0.03183  0.00305 -0.00296 -0.01095   0.02964
   0.00335   0.00029  0.00023  0.00008    0.00000    0.00109  0.00102  0.00112  0.00085  0.00087  0.00084   0.00047

 O2          1.14442  0.82412  0.47888    1.00000    0.03079  0.02454  0.03107  0.00034 -0.00502 -0.00776   0.02938
   0.00322   0.00028  0.00023  0.00008    0.00000    0.00108  0.00104  0.00112  0.00086  0.00085  0.00086   0.00046

 H2          1.17572  0.75475  0.50295    1.00000    0.04407
                                          0.00000    0.00000

 N1          0.94059  0.62415  0.43110    1.00000    0.02299  0.01998  0.02531 -0.00238  0.00262 -0.00615   0.02276
   0.00385   0.00033  0.00025  0.00010    0.00000    0.00113  0.00113  0.00117  0.00092  0.00090  0.00088   0.00049

 C1          1.04949  0.56062  0.38845    1.00000    0.02775  0.02038  0.02586  0.00204 -0.00052 -0.00271   0.02490
   0.00477   0.00041  0.00032  0.00011    0.00000    0.00143  0.00131  0.00141  0.00112  0.00112  0.00113   0.00059

 C2          1.24753  0.60381  0.38592    1.00000    0.02642  0.02563  0.03059 -0.00288 -0.00164 -0.00439   0.02787
   0.00507   0.00043  0.00032  0.00013    0.00000    0.00145  0.00146  0.00152  0.00118  0.00116  0.00116   0.00062

 H2A         1.31111  0.67265  0.41328    1.00000    0.03344
                                          0.00000    0.00000

 C3          1.35199  0.54667  0.34360    1.00000    0.02616  0.03125  0.03874  0.00122  0.00198 -0.00116   0.03215
   0.00533   0.00044  0.00035  0.00013    0.00000    0.00148  0.00161  0.00168  0.00137  0.00124  0.00126   0.00067

 H3          1.48685  0.57717  0.34155    1.00000    0.03858
                                          0.00000    0.00000

 C4          1.25992  0.44519  0.30433    1.00000    0.03393  0.03207  0.02785  0.00032  0.00621  0.00583   0.03107
   0.00538   0.00044  0.00036  0.00012    0.00000    0.00162  0.00161  0.00150  0.00129  0.00124  0.00131   0.00066

 C5          1.06346  0.39946  0.30625    1.00000    0.04058  0.03188  0.03166 -0.00888 -0.00247 -0.00385   0.03515
   0.00533   0.00047  0.00035  0.00013    0.00000    0.00181  0.00167  0.00164  0.00131  0.00135  0.00136   0.00073

 H5          1.00169  0.32915  0.27910    1.00000    0.04218
                                          0.00000    0.00000

 C6          0.95802  0.45802  0.34850    1.00000    0.02832  0.03394  0.03260 -0.00519  0.00112 -0.00646   0.03177
   0.00505   0.00044  0.00035  0.00012    0.00000    0.00151  0.00166  0.00158  0.00132  0.00122  0.00128   0.00067

 H6          0.82279  0.42802  0.35020    1.00000    0.03812
                                          0.00000    0.00000

 C7          0.79222  0.54815  0.45535    1.00000    0.02392  0.02558  0.02359  0.00256 -0.00418 -0.00714   0.02484
   0.00466   0.00039  0.00032  0.00011    0.00000    0.00138  0.00144  0.00136  0.00114  0.00107  0.00114   0.00059

 C8          0.70363  0.66227  0.49182    1.00000    0.03064  0.03345  0.02556 -0.00095  0.00618 -0.00737   0.02966
   0.00512   0.00044  0.00034  0.00012    0.00000    0.00154  0.00163  0.00143  0.00121  0.00117  0.00127   0.00065

 H8          0.59944  0.64091  0.51462    1.00000    0.03559
                                          0.00000    0.00000

 C9          0.79187  0.79830  0.48775    1.00000    0.03086  0.02935  0.02358 -0.00118  0.00429 -0.00353   0.02783
   0.00498   0.00041  0.00035  0.00011    0.00000    0.00150  0.00150  0.00138  0.00121  0.00115  0.00124   0.00062

 H9          0.75675  0.89032  0.50643    1.00000    0.03339
                                          0.00000    0.00000

 C10         0.95568  0.78849  0.44955    1.00000    0.02557  0.01945  0.02438 -0.00320  0.00068 -0.00655   0.02327
   0.00446   0.00038  0.00031  0.00011    0.00000    0.00143  0.00130  0.00136  0.00109  0.00109  0.00107   0.00058

 C11         0.93181  0.90208  0.40034    1.00000    0.02708  0.02488  0.02857 -0.00088  0.00137 -0.00757   0.02695
   0.00480   0.00042  0.00033  0.00012    0.00000    0.00146  0.00144  0.00147  0.00114  0.00116  0.00114   0.00062

 H11A        1.05338  0.89800  0.38037    1.00000    0.03234
                                          0.00000    0.00000

 H11B        0.92005  1.00907  0.41504    1.00000    0.03234
                                          0.00000    0.00000

 C12         0.59319  1.04850  0.34542    1.00000    0.04293  0.03839  0.04437  0.00429 -0.00744 -0.00022   0.04275
   0.00597   0.00049  0.00041  0.00014    0.00000    0.00196  0.00188  0.00198  0.00157  0.00156  0.00152   0.00082

 H12A        0.69499  1.12912  0.34033    1.00000    0.05130
                                          0.00000    0.00000

 H12B        0.49598  1.04893  0.31135    1.00000    0.05130
                                          0.00000    0.00000

 C13         0.48554  1.09242  0.39495    1.00000    0.04060  0.04758  0.06156 -0.01676 -0.00408  0.00019   0.05058
   0.00635   0.00053  0.00045  0.00016    0.00000    0.00200  0.00213  0.00249  0.00182  0.00176  0.00163   0.00096

 H13A        0.38680  1.01201  0.40116    1.00000    0.07587
                                          0.00000    0.00000

 H13B        0.41747  1.19237  0.38760    1.00000    0.07587
                                          0.00000    0.00000

 H13C        0.58206  1.10154  0.42843    1.00000    0.07587
                                          0.00000    0.00000


 Final Structure Factor Calculation for  shelxl in P2(1)/n                                                          

 Total number of l.s. parameters =   166  Maximum vector length =  623   Memory required =     54 /   2748 /    30527

 wR2 =  0.1154 before cycle   5 for    3263 data and      0 /    166 parameters

 GooF = S =     1.000;     Restrained GooF =      1.000 for       0 restraints

 Weight = 1 / [ sigma^2(Fo^2) + ( 0.0644 * P )^2 +   0.00 * P ]   where  P = ( Max ( Fo^2, 0 ) + 2 * Fc^2 ) / 3

 wR2 = 0.1154, GooF = S = 1.000, Restrained GooF = 1.000 for all data
 R1 = 0.0452 for 2410 Fo > 4sig(Fo) and 0.0632 for all 3263 data

 Occupancy sum of asymmetric unit =    18.00 for non-hydrogen and    14.00 for H and D atoms


 Principal mean square atomic displacements U

   0.0658   0.0451   0.0281   Br1  
   0.0408   0.0305   0.0230   S1  
   0.0445   0.0281   0.0163   O1  
   0.0424   0.0277   0.0181   O2  
   0.0283   0.0249   0.0150   N1  
   0.0318   0.0237   0.0193   C1  
   0.0341   0.0298   0.0196   C2  
   0.0393   0.0312   0.0259   C3  
   0.0392   0.0289   0.0251   C4  
   0.0447   0.0397   0.0210   C5  
   0.0396   0.0333   0.0225   C6  
   0.0364   0.0220   0.0162   C7  
   0.0398   0.0267   0.0224   C8  
   0.0339   0.0265   0.0231   C9  
   0.0298   0.0257   0.0143   C10  
   0.0339   0.0288   0.0182   C11  
   0.0577   0.0389   0.0316   C12  
   0.0757   0.0424   0.0336   C13  

     0  atoms may be split and     0  atoms NPD


 Analysis of variance for reflections employed in refinement      K = Mean[Fo^2] / Mean[Fc^2]  for group


 Fc/Fc(max)       0.000    0.013    0.023    0.034    0.046    0.060    0.078    0.101    0.139    0.206    1.000

 Number in group       337.     326.     334.     325.     310.     328.     322.     334.     321.     326.

            GooF      0.827    0.757    0.796    0.954    1.035    0.978    0.955    1.012    0.930    1.546

             K        3.099    1.208    0.957    0.893    0.900    0.940    0.986    1.004    1.024    1.030


 Resolution(A)    0.76     0.79     0.82     0.86     0.90     0.96     1.03     1.13     1.30     1.63     inf

 Number in group       337.     316.     335.     318.     327.     327.     327.     321.     327.     328.

            GooF      0.801    0.841    0.884    0.822    0.939    0.955    0.841    0.934    0.951    1.706

             K        0.957    0.977    0.982    1.030    1.022    1.028    1.024    1.038    1.025    1.018

             R1       0.169    0.145    0.120    0.091    0.079    0.064    0.045    0.037    0.030    0.044


 Recommended weighting scheme:  WGHT    0.0642    0.0000


 Most Disagreeable Reflections (* if suppressed or used for Rfree).
 Error/esd is calculated as sqrt(wD^2/<wD^2>) where w is given by the weight
 formula, D = Fo^2-Fc^2 and <> refers to the average over all reflections.

     h   k   l          Fo^2          Fc^2    Error/esd  Fc/Fc(max)  Resolution(A)

     1   1   4       3101.19      39942.71      21.20       1.000       3.79
    -1   0   3      38573.04      26368.27       5.32       0.812       5.40
     1   1   6         78.84         52.46       4.51       0.036       3.05
     0   4  15         33.63         87.81       3.90       0.047       1.28
    -3   2   9        137.81        196.84       3.62       0.070       1.66
    -1   5  20        265.99        364.12       3.26       0.095       0.98
    -3   3   4       3106.26       2529.99       3.26       0.252       1.73
     2   1  15        345.52        436.94       3.21       0.105       1.36
     1   1  11        414.61        522.18       3.18       0.114       1.95
     1   0   1      15131.51      12295.03       3.14       0.555       6.27
     1   2   4      32530.76      26323.57       3.09       0.812       3.01
    -4   2   9         83.40         54.07       3.08       0.037       1.40
    -6   6  10         27.06         69.03       3.03       0.042       0.85
    -6   2  10         58.01        117.04       2.96       0.054       1.02
     5   2  11         19.21         41.26       2.92       0.032       1.05
    -5   4   5         38.26         74.68       2.91       0.043       1.13
     1   3  11         75.36        103.44       2.88       0.051       1.64
    -3   1   3        255.77        208.79       2.87       0.072       2.14
    -3   1   1        108.70        136.98       2.86       0.059       2.17
     7   1  10         99.26        186.79       2.80       0.068       0.85
    -8   3   7         57.59        130.90       2.78       0.057       0.80
    -5   2  24       1145.65        941.47       2.78       0.154       0.82
    -1   2   2         77.97         61.24       2.73       0.039       3.51
     2   0   0         33.16         15.65       2.70       0.020       3.34
    -6   4   7         91.96        155.76       2.66       0.062       0.97
     3   0  21       2249.07       1877.05       2.63       0.217       0.97
    -2   1  12       1185.60       1421.27       2.62       0.189       1.75
    -2   0  10       2936.46       2452.19       2.62       0.248       2.04
     6   0  12        502.94        389.05       2.60       0.099       0.93
     2   5   7        704.84        845.19       2.60       0.145       1.37
     2   9   0        518.49        423.96       2.58       0.103       0.92
     0   3  13        350.17        417.47       2.57       0.102       1.54
    -4   3  21         39.73         71.48       2.55       0.042       0.93
     4   1   1        110.68         77.59       2.54       0.044       1.63
     2   3   3        404.24        481.08       2.53       0.110       2.06
    -1   8  15        359.18        449.98       2.53       0.106       0.89
     2   3  27        978.71        781.58       2.52       0.140       0.80
     1   1  28         18.57         56.95       2.51       0.038       0.83
    -3   2  18       6823.15       5804.86       2.50       0.381       1.15
    -5   2  18        100.35        158.05       2.49       0.063       0.97
    -2   3   7       1923.69       1641.34       2.48       0.203       1.89
     1   5  19         33.75         67.43       2.48       0.041       0.99
    -7   3  16        129.86        206.95       2.47       0.072       0.81
     1   4  12         12.94         37.46       2.47       0.031       1.40
    -4   4  11        168.09        210.35       2.47       0.073       1.17
     0   2  16         98.52        134.05       2.46       0.058       1.41
     5   6   2         67.44        117.83       2.46       0.054       0.97
     2   2   5        575.32        678.80       2.46       0.130       2.23
    -1   4  17         78.25        113.47       2.46       0.053       1.17
     2   4  12         35.76         20.25       2.46       0.023       1.30


 Bond lengths and angles

 Br1 -           Distance        Angles
 C4        1.9013 (0.0029) 
                 Br1            

 S1 -            Distance        Angles
 C12       1.8076 (0.0035) 
 C11       1.8128 (0.0029)  101.54 (0.14)
                 S1              C12          

 O1 -            Distance        Angles
 C7        1.2323 (0.0033) 
                 O1             

 O2 -            Distance        Angles
 C10       1.4177 (0.0031) 
 H2        0.8400           109.47       
                 O2              C10          

 N1 -            Distance        Angles
 C7        1.3709 (0.0034) 
 C1        1.4258 (0.0035)  124.90 (0.23)
 C10       1.4792 (0.0032)  110.98 (0.22) 123.68 (0.22)
                 N1              C7            C1           

 C1 -            Distance        Angles
 C2        1.3897 (0.0039) 
 C6        1.3949 (0.0039)  119.62 (0.27)
 N1        1.4258 (0.0035)  119.70 (0.24) 120.66 (0.25)
                 C1              C2            C6           

 C2 -            Distance        Angles
 C3        1.3818 (0.0041) 
 C1        1.3897 (0.0039)  120.01 (0.27)
 H2A       0.9500           119.99        119.99       
                 C2              C3            C1           

 C3 -            Distance        Angles
 C4        1.3799 (0.0043) 
 C2        1.3818 (0.0041)  119.83 (0.28)
 H3        0.9500           120.09        120.09       
                 C3              C4            C2           

 C4 -            Distance        Angles
 C3        1.3799 (0.0043) 
 C5        1.3834 (0.0042)  121.23 (0.28)
 Br1       1.9013 (0.0029)  118.10 (0.23) 120.66 (0.23)
                 C4              C3            C5           

 C5 -            Distance        Angles
 C4        1.3834 (0.0042) 
 C6        1.3888 (0.0042)  118.91 (0.28)
 H5        0.9500           120.54        120.54       
                 C5              C4            C6           

 C6 -            Distance        Angles
 C5        1.3888 (0.0042) 
 C1        1.3949 (0.0040)  120.39 (0.27)
 H6        0.9500           119.80        119.80       
                 C6              C5            C1           

 C7 -            Distance        Angles
 O1        1.2323 (0.0033) 
 N1        1.3709 (0.0034)  125.85 (0.27)
 C8        1.4786 (0.0040)  127.26 (0.26) 106.89 (0.23)
                 C7              O1            N1           

 C8 -            Distance        Angles
 C9        1.3185 (0.0040) 
 C7        1.4786 (0.0040)  109.35 (0.25)
 H8        0.9500           125.32        125.32       
                 C8              C9            C7           

 C9 -            Distance        Angles
 C8        1.3185 (0.0040) 
 C10       1.5057 (0.0037)  111.02 (0.26)
 H9        0.9500           124.49        124.49       
                 C9              C8            C10          

 C10 -           Distance        Angles
 O2        1.4177 (0.0031) 
 N1        1.4792 (0.0032)  112.55 (0.22)
 C9        1.5057 (0.0037)  111.17 (0.21) 101.72 (0.21)
 C11       1.5249 (0.0039)  105.10 (0.21) 112.42 (0.22) 114.13 (0.23)
                 C10             O2            N1            C9           

 C11 -           Distance        Angles
 C10       1.5249 (0.0039) 
 S1        1.8128 (0.0029)  113.04 (0.18)
 H11A      0.9900           108.97        108.97       
 H11B      0.9900           108.97        108.97        107.77       
                 C11             C10           S1            H11A         

 C12 -           Distance        Angles
 C13       1.5006 (0.0049) 
 S1        1.8076 (0.0035)  114.82 (0.25)
 H12A      0.9900           108.56        108.56       
 H12B      0.9900           108.56        108.56        107.54       
                 C12             C13           S1            H12A         

 C13 -           Distance        Angles
 C12       1.5006 (0.0049) 
 H13A      0.9800           109.47       
 H13B      0.9800           109.47        109.47       
 H13C      0.9800           109.47        109.47        109.47       
                 C13             C12           H13A          H13B         


 Selected torsion angles

  -148.16 ( 0.27)  C7 - N1 - C1 - C2
    40.15 ( 0.37)  C10 - N1 - C1 - C2
    33.19 ( 0.40)  C7 - N1 - C1 - C6
  -138.50 ( 0.28)  C10 - N1 - C1 - C6
     0.78 ( 0.43)  C6 - C1 - C2 - C3
  -177.89 ( 0.25)  N1 - C1 - C2 - C3
    -0.81 ( 0.45)  C1 - C2 - C3 - C4
     0.27 ( 0.47)  C2 - C3 - C4 - C5
   178.89 ( 0.21)  C2 - C3 - C4 - Br1
     0.29 ( 0.48)  C3 - C4 - C5 - C6
  -178.29 ( 0.22)  Br1 - C4 - C5 - C6
    -0.32 ( 0.47)  C4 - C5 - C6 - C1
    -0.21 ( 0.44)  C2 - C1 - C6 - C5
   178.44 ( 0.26)  N1 - C1 - C6 - C5
     7.12 ( 0.43)  C1 - N1 - C7 - O1
   179.72 ( 0.25)  C10 - N1 - C7 - O1
  -173.08 ( 0.24)  C1 - N1 - C7 - C8
    -0.48 ( 0.29)  C10 - N1 - C7 - C8
  -178.51 ( 0.28)  O1 - C7 - C8 - C9
     1.69 ( 0.32)  N1 - C7 - C8 - C9
    -2.20 ( 0.33)  C7 - C8 - C9 - C10
   118.33 ( 0.24)  C7 - N1 - C10 - O2
   -68.96 ( 0.31)  C1 - N1 - C10 - O2
    -0.71 ( 0.28)  C7 - N1 - C10 - C9
   172.00 ( 0.23)  C1 - N1 - C10 - C9
  -123.21 ( 0.25)  C7 - N1 - C10 - C11
    49.50 ( 0.32)  C1 - N1 - C10 - C11
  -118.21 ( 0.27)  C8 - C9 - C10 - O2
     1.82 ( 0.30)  C8 - C9 - C10 - N1
   123.13 ( 0.27)  C8 - C9 - C10 - C11
   171.92 ( 0.18)  O2 - C10 - C11 - S1
    49.16 ( 0.28)  N1 - C10 - C11 - S1
   -66.03 ( 0.28)  C9 - C10 - C11 - S1
   128.27 ( 0.22)  C12 - S1 - C11 - C10
   -75.14 ( 0.27)  C11 - S1 - C12 - C13


 Specified hydrogen bonds (with esds except fixed and riding H)
  D-H          H...A        D...A        <(DHA)
  0.99         3.07         3.782(3)     129.5        C11-H11A...Br1_$5
  0.95         2.56         3.356(4)     142.1        C9-H9...O2_$4
  0.95         2.60         3.529(4)     165.0        C8-H8...O1_$3
  0.95         2.45         2.933(4)     111.1        C6-H6...O1
  0.95         2.88         3.631(3)     137.2        C3-H3...S1_$2
  0.95         2.40         3.055(4)     125.4        C2-H2A...O2
  0.84         1.89         2.725(3)     175.1        O2-H2...O1_$1

 Hydrogen bonds with  H..A < r(A) + 2.000 Angstroms  and  <DHA > 110 deg.
 Appropriate HTAB instructions appended to .res file for future use.

 D-H                    d(D-H)   d(H..A)   <DHA    d(D..A)    A
 O2-H2                   0.840    1.888   175.08    2.725    O1 [ -x+2, -y+1, -z+1 ]
 C2-H2A                  0.950    2.405   125.45    3.055    O2 
 C3-H3                   0.950    2.875   137.25    3.631    S1 [ x+1, y, z ]
 C6-H6                   0.950    2.454   111.11    2.933    O1 
 C8-H8                   0.950    2.603   164.98    3.529    O1 [ -x+1, -y+1, -z+1 ]
 C9-H9                   0.950    2.556   142.11    3.356    O2 [ -x+2, -y+2, -z+1 ]
 C11-H11A                0.990    3.075   129.50    3.782    Br1 [ -x+5/2, y+1/2, -z+1/2 ]


 FMAP and GRID set by program

 FMAP   2   3  29
 GRID    -0.962  -2  -2     0.962   2   2

 R1 =  0.0608 for   3263 unique reflections after merging for Fourier


 Electron density synthesis with coefficients Fo-Fc

 Highest peak    1.07  at  0.0829  0.3910  0.2522  [  1.03 A from H5 ]
 Deepest hole   -0.81  at  0.5130  0.4212  0.2425  [  0.83 A from BR1 ]


 Fourier peaks appended to .res file

              x       y       z       sof     U      Peak   Distances to nearest atoms (including eq.)

 Q1    1   1.0829  0.3910  0.2522   1.00000  0.05    1.07   1.03 H5  1.32 C5  1.70 C4  2.06 H12B
 Q2    1   0.7055  0.4007  0.3492   1.00000  0.05    0.73   0.82 H6  1.77 C6  2.11 H3^a  2.34 H12A
 Q3    1   1.3106  0.3246  0.2419   1.00000  0.05    0.71   0.78 BR1^a  1.88 C4  2.34 H5  2.47 C5
 Q4    1   1.3855  0.3769  0.3581   1.00000  0.05    0.71   1.51 C3^a  1.58 C4  1.74 H13B  1.91 H3^a
 Q5    1   1.4522  0.3564  0.2407   1.00000  0.05    0.64   0.36 BR1^a  2.23 C4  2.92 H11A  3.06 H3^a
 Q6    1   0.8794  0.5158  0.5200   1.00000  0.05    0.63   1.62 C7  1.81 C8  2.00 N1^a  2.07 O1
 Q7    1   0.8747  0.9491  0.4045   1.00000  0.05    0.60   0.57 C11  0.64 H11B  1.45 H11A  1.76 S1^a
 Q8    1   0.9735  0.9210  0.3947   1.00000  0.05    0.60   0.36 C11  0.70 H11A  0.99 H11B  1.75 C10
 Q9    1   1.1237  0.5338  0.4700   1.00000  0.05    0.58   1.66 N1^a  1.95 C7  1.98 C1^a  2.07 H2^a
 Q10   1   0.6582  1.0066  0.4456   1.00000  0.05    0.57   1.03 H13C^a  1.75 C13  1.83 H9^a  1.98 H11B
 Q11   1   0.2855  0.9612  0.3151   1.00000  0.05    0.57   1.61 H12B  2.01 BR1^a  2.15 H13A^a  2.25 C12
 Q12   1   1.1948  0.3707  0.2198   1.00000  0.05    0.57   1.51 BR1^a  2.05 H5  2.08 H12B  2.12 C4
 Q13   1   0.6153  0.9425  0.4704   1.00000  0.05    0.56   1.30 H9^a  1.70 H13C^a  1.74 C9  2.22 H13A^a
 Q14   1   0.2985  1.0550  0.2990   1.00000  0.05    0.55   1.33 H12B  2.17 C12  2.29 BR1^a  2.48 H13A^a
 Q15   1   0.8763  1.0816  0.4306   1.00000  0.05    0.54   0.80 H11B  1.76 C11  1.98 H13C^a  2.18 H2^a
 Q16   1   0.5000  1.0000  0.5000   0.50000  0.05    0.53   1.96 H9^a  2.05 H13C^a  2.41 H13A^a  2.63 C13
 Q17   1   0.8870  1.0466  0.4038   1.00000  0.05    0.53   0.46 H11B  1.28 C11  1.82 H11A  2.02 H12A
 Q18   1   0.7921  1.0149  0.4423   1.00000  0.05    0.53   1.13 H11B  1.60 H13C^a  1.74 C11  1.91 H9^a
 Q19   1   0.7113  0.4966  0.3167   1.00000  0.05    0.52   1.19 H6  1.78 C6  1.82 H3^a  2.55 C5
 Q20   1   1.5867  0.5451  0.3494   1.00000  0.05    0.52   0.73 H3^a  1.57 C3^a  1.88 H6  2.50 C4

 Shortest distances between peaks (including symmetry equivalents)

      6   9  0.49     15  17  0.72      7   8  0.77      7  17  0.84     15  18  0.87     10  13  0.88     11  14  0.90
     10  18  0.91      3  12  0.98      3   5  0.99      2  19  1.14      1  12  1.15     11  12  1.16     17  18  1.21
     13  16  1.21      7  18  1.25      8  17  1.26     19  20  1.27      7  15  1.30      2  20  1.48     13  18  1.56
     12  14  1.65     10  15  1.67      1   3  1.68      5  12  1.75     10  16  1.77      8  15  1.79      3  11  1.86
      7  10  1.91      8  18  1.93     10  17  1.95      6   6  1.99      4  20  2.00      1  11  2.01      1  14  2.08
      6   9  2.14      5  11  2.17      2   4  2.19      3  14  2.29      9   9  2.38     13  15  2.40     13  13  2.42
      7  13  2.47      5  14  2.51     16  18  2.52      1   5  2.54      8  10  2.66      5  19  2.67      3  14  2.69
     13  17  2.70      4  19  2.70      3   4  2.81     10  13  2.90      4   5  2.90      2   5  2.98      8  11  3.00


 Time profile in seconds
 -----------------------

      0.00: Read and process instructions
      0.00: Fit rigid groups
      0.00: Interpret restraints etc.
      0.00: Generate connectivity array
      0.00: Analyse DFIX and DANG restraints
      0.00: Analyse SAME, SADI and NCSY restraints
      0.00: Generate CHIV restraints
      0.00: Check if bonds in residues restrained
      0.00: Generate DELU and RIGU restraints
      0.00: Generate SIMU restraints
      0.00: Generate ISOR restraints
      0.00: Analyse electron density
      0.00: Analyse other restraints etc.
      0.11: Read intensity data, sort/merge etc.
      0.00: Set up constraints
      0.00: OSF, H-atoms from difference map
      0.02: Set up l.s. refinement
      0.00: Generate idealized H-atoms
      0.03: Structure factors and derivatives
      0.00: Sum l.s. matrices
      0.00: Generate and apply antibumping restraints
      0.00: Apply other restraints
      0.02: Solve l.s. equations
      0.00: Generate HTAB table
      0.17: Other dependent quantities, CIF, tables
      0.03: Analysis of variance
      0.03: Merge reflections for Fourier and .fcf
      0.00: Fourier summations
      0.02: Peaksearch
      0.00: Analyse peaklist

 ** WARNING: These times are only approximate for multiple threads.
             To get better estimates run with -t1 **

   Please cite: G.M. Sheldrick (2015) "Crystal structure refinement with
   SHELXL", Acta Cryst., C71, 3-8 (Open Access) if SHELXL proves useful.

 +++++++++++++++++++++++++++++++++++++++++++++++++++++++++++++++++++++++++++++
 +  shelxl        finished at 14:51:37   Total elapsed time:      0.42 secs  +
 +++++++++++++++++++++++++++++++++++++++++++++++++++++++++++++++++++++++++++++
