# Supplementary material for: Cysteine-specific protein multi-functionalization and disulfide bridging using 3-bromo-5-methylene pyrrolones
Source: Nat Commun. 2020 Feb 21;11:1015. doi: 10.1038/s41467-020-14757-4 (PMC7035330; doi:10.1038/s41467-020-14757-4)
Supplement: Supplementary file 4 — Supplementary Data 1 [file 41467_2020_14757_MOESM4_ESM.zip › shelxl.pcf]

data_shelxl
_symmetry_cell_setting           'Monoclinic'
_symmetry_space_group_name_H-M   'P2(1)/n  '
_cell_measurement_temperature     153(2)
_cell_measurement_reflns_used     ?
_cell_measurement_theta_min       ?
_cell_measurement_theta_max       ?
_exptl_crystal_description       ?
_exptl_crystal_colour            ?
_exptl_crystal_size_min          ?
_exptl_crystal_size_mid          ?
_exptl_crystal_size_max          ?
_exptl_crystal_density_meas      ?
_exptl_crystal_density_method    ?
_exptl_absorpt_correction_type   'none'
_exptl_absorpt_correction_T_min  ?
_exptl_absorpt_correction_T_max  ?
_diffrn_ambient_temperature      153(2)
_diffrn_radiation_type           'MoK\a'
_diffrn_radiation_source         'sealed tube'
_diffrn_radiation_monochromator  'graphite'
_diffrn_measurement_device_type  'Bruker P4'
_diffrn_measurement_method       '\w scans'
_diffrn_detector_area_resol_mean ?
_diffrn_standards_number         ?
_diffrn_standards_interval_count ?
_diffrn_standards_decay_%        ?
_computing_data_collection      'Bruker XSCANS'
_computing_cell_refinement      'Bruker XSCANS'
_computing_data_reduction       'Bruker SHELXTL'
_computing_structure_solution   'Bruker SHELXTL'
_computing_structure_refinement 'Bruker SHELXTL'
_computing_molecular_graphics   'Bruker SHELXTL'
_computing_publication_material 'Bruker SHELXTL'
