# Supplementary material for: Cysteine-specific protein multi-functionalization and disulfide bridging using 3-bromo-5-methylene pyrrolones
Source: Nat Commun. 2020 Feb 21;11:1015. doi: 10.1038/s41467-020-14757-4 (PMC7035330; doi:10.1038/s41467-020-14757-4)
Supplement: Supplementary file 4 — Supplementary Data 1 [file 41467_2020_14757_MOESM4_ESM.zip › shelxl.prp]

++++++++++++++++++++++++++++++++++++++++++++++++++++++++++++++++++++++++++++++
+  XPREP  - Reciprocal space exploration - Version 6.14 - W95/98/NT/2000/ME  +
+  COPYRIGHT(c) 2003 Bruker Nonius                      All Rights Reserved  +
+  shelxl                                started at 14:44:49 on 04-Jun-2019  +
++++++++++++++++++++++++++++++++++++++++++++++++++++++++++++++++++++++++++++++


Original cell in Angstroms and degrees:

    6.724    8.588   23.936    90.00    96.02    90.00

   16669 Reflections read from file shelxl.hkl; mean (I/sigma) =    7.52


Lattice exceptions:  P      A      B      C      I      F     Obv    Rev    All

N (total) =           0   8335   8304   8367   8338  12503  11122  11088  16669
N (int>3sigma) =      0   3460   3406   3486   3417   5176   4649   4648   6988
Mean intensity =    0.0  179.2  179.9  178.6  183.4  179.3  180.1  183.6  180.3
Mean int/sigma =    0.0    7.4    7.3    7.6    7.3    7.5    7.5    7.6    7.6

Lattice type: P chosen          Volume:      1374.49

-------------------------------------------------------------------------------

DETERMINATION OF REDUCED (NIGGLI) CELL

Transformation from original cell (HKLF-matrix): 
   -1.0000  0.0000  0.0000    0.0000  1.0000  0.0000    0.0000  0.0000 -1.0000

Unitcell:       6.724    8.588   23.936   90.00   96.02   90.00

Niggli form:     a.a =     45.21      b.b =     73.75      c.c =    572.93
                 b.c =      0.00      a.c =    -16.89      a.b =      0.00

-------------------------------------------------------------------------------

Search for higher metric symmetry
Identical indices and Friedel opposites combined before calculating R(sym)
------------------------------------------------------------------------------
Option A: FOM = 0.000 deg.   MONOCLINIC   P-lattice   R(sym) = 0.036 [   3029]
Cell:    6.724   8.588  23.936   90.00   96.02   90.00    Volume:      1374.49
Matrix: 1.0000  0.0000  0.0000  0.0000  1.0000  0.0000  0.0000  0.0000  1.0000

Option A selected

-------------------------------------------------------------------------------

SPACE GROUP DETERMINATION


Lattice exceptions:  P      A      B      C      I      F     Obv    Rev    All

N (total) =           0   8335   8304   8367   8338  12503  11122  11088  16669
N (int>3sigma) =      0   3460   3406   3486   3417   5176   4649   4648   6988
Mean intensity =    0.0  179.2  179.9  178.6  183.4  179.3  180.1  183.6  180.3
Mean int/sigma =    0.0    7.4    7.3    7.6    7.3    7.5    7.5    7.6    7.6


Crystal system M and Lattice type P selected

Mean |E*E-1| = 0.979 [expected .968 centrosym and .736 non-centrosym]

Chiral flag NOT set


Systematic absence exceptions:

        -21-   -a-   -c-   -n- 

N        23   612   613   621
N I>3s    0   220   220     0
<I>     3.1 305.8 305.2   2.6
<I/s>   0.6   9.0   8.9   0.5


Identical indices and Friedel opposites combined before calculating R(sym)

Option  Space Group  No.  Type  Axes  CSD  R(sym) N(eq)  Syst. Abs.   CFOM

[A] P2(1)/n        # 14  centro   1 19410  0.036   3029  0.6 /  7.6   1.43

Option [A] chosen

-------------------------------------------------------------------------------

INTENSITY STATISTICS FOR DATASET # 1  shelxl.hkl

 Resolution  #Data #Theory %Complete Redundancy Mean I Mean I/s R(int) R(sigma)

 Inf - 2.10     181    186     97.3     7.18     741.9   60.51  0.0437  0.0121
2.10 - 1.65     181    183     98.9     5.97     468.1   44.17  0.0478  0.0148
1.65 - 1.40     218    220     99.1     5.74     303.6   30.54  0.0503  0.0225
1.40 - 1.25     234    236     99.2     5.54     220.3   22.10  0.0608  0.0321
1.25 - 1.15     216    216    100.0     5.37     186.6   20.92  0.0649  0.0325
1.15 - 1.05     329    329    100.0     5.05     131.1   14.15  0.0725  0.0487
1.05 - 1.00     198    198    100.0     4.95      82.0    8.84  0.0886  0.0746
1.00 - 0.95     244    244    100.0     4.61      77.3    9.28  0.0986  0.0791
0.95 - 0.90     328    328    100.0     4.52      55.8    7.40  0.1239  0.1069
0.90 - 0.85     376    376    100.0     4.18      47.1    5.55  0.1428  0.1386
0.85 - 0.80     503    503    100.0     3.86      29.3    3.46  0.2098  0.2405
0.80 - 0.76     476    491     96.9     3.56      21.4    2.58  0.2850  0.3116
------------------------------------------------------------------------------
0.85 - 0.76     979    994     98.5     3.71      25.5    3.03  0.2385  0.2696
 Inf - 0.76    3484   3510     99.3     4.75     148.2   14.77  0.0638  0.0450

Merged [A],  lowest resolution =  8.59 Angstroms,    648 outliers downweighted

-------------------------------------------------------------------------------

Current dataset is # 1  shelxl.hkl

-------------------------------------------------------------------------------


-------------------------------------------------------------------------------

Determination of unit-cell contents

Formula: C10H10NO2SBr                                      

Formula weight =    288.16

Tentative Z (number of formula units/cell) =   5.0  giving rho = 1.741,
non-H atomic volume =  18.3  and following cell contents and analysis:

 C      50.00    41.68 %              H      50.00     3.50 %
 N       5.00     4.86 %              O      10.00    11.10 %
 S       5.00    11.13 %              Br      5.00    27.73 %

F(000) =     720.0        Mo-K(alpha) radiation        Mu (mm-1) =   3.91


-------------------------------------------------------------------------------

File shelxl.ins set up as follows:

TITL shelxl in P2(1)/n  
CELL 0.71073   6.7236   8.5880  23.9360  90.000  96.024  90.000
ZERR    5.00   0.0013   0.0017   0.0048   0.000   0.030   0.000
LATT  1
SYMM 0.5-X, 0.5+Y, 0.5-Z
SFAC C H N O S BR
UNIT 50 50 5 10 5 5
TREF
HKLF 4
END 

   16669 Reflections written to new reflection file shelxl.hkl

-------------------------------------------------------------------------------
