# Supplementary material for: Cysteine-specific protein multi-functionalization and disulfide bridging using 3-bromo-5-methylene pyrrolones
Source: Nat Commun. 2020 Feb 21;11:1015. doi: 10.1038/s41467-020-14757-4 (PMC7035330; doi:10.1038/s41467-020-14757-4)
Supplement: Supplementary file 4 — Supplementary Data 1 [file 41467_2020_14757_MOESM4_ESM.zip › shelxl.res]

TITL shelxl in P2(1)/n
    shelxl.res
    created by SHELXL-2018/3 at 14:51:37 on 04-Jun-2019
CELL 0.71073   6.7236   8.5880  23.9360  90.000  96.024  90.000
ZERR    4.00   0.0013   0.0017   0.0048   0.000   0.030   0.000
LATT 1
SYMM 0.5-X, 0.5+Y, 0.5-Z
SFAC C  H  N  O  S  Br
UNIT 52 56 4 8 4 4
L.S. 4
ACTA
BOND $H
FMAP 2
PLAN 20
HTAB C11 Br1_$5
EQIV $5 -x+5/2, y+1/2, -z+1/2
HTAB C9 O2_$4
EQIV $4 -x+2, -y+2, -z+1
HTAB C8 O1_$3
EQIV $3 -x+1, -y+1, -z+1
HTAB C6 O1
HTAB C3 S1_$2
EQIV $2 x+1, y, z
HTAB C2 O2
HTAB O2 O1_$1
EQIV $1 -x+2, -y+1, -z+1
CONF
HTAB
SIZE 0.20 0.18 0.12
TEMP -160
WGHT    0.064400
EXTI    0.025272
FVAR       0.48317
MOLE 1
BR1   6    1.408921    0.373019    0.246225    11.00000    0.05415    0.05189 =
         0.03439   -0.00360    0.01152    0.01266
S1    5    0.715209    0.860755    0.350887    11.00000    0.03293    0.03163 =
         0.02837   -0.00029   -0.00305   -0.00592
O1    4    0.744163    0.410676    0.447833    11.00000    0.03154    0.02422 =
         0.03183    0.00305   -0.00296   -0.01095
O2    4    1.144423    0.824115    0.478881    11.00000    0.03079    0.02454 =
         0.03107    0.00034   -0.00502   -0.00776
AFIX 147
H2    2    1.175717    0.754754    0.502951    11.00000   -1.50000
AFIX   0
N1    3    0.940588    0.624145    0.431102    11.00000    0.02299    0.01998 =
         0.02531   -0.00238    0.00262   -0.00615
C1    1    1.049486    0.560620    0.388451    11.00000    0.02775    0.02038 =
         0.02586    0.00204   -0.00052   -0.00271
C2    1    1.247533    0.603815    0.385917    11.00000    0.02642    0.02563 =
         0.03059   -0.00288   -0.00164   -0.00439
AFIX  43
H2A   2    1.311114    0.672645    0.413285    11.00000   -1.20000
AFIX   0
C3    1    1.351993    0.546668    0.343599    11.00000    0.02616    0.03125 =
         0.03874    0.00122    0.00198   -0.00116
AFIX  43
H3    2    1.486848    0.577166    0.341546    11.00000   -1.20000
AFIX   0
C4    1    1.259919    0.445189    0.304333    11.00000    0.03393    0.03207 =
         0.02785    0.00032    0.00621    0.00583
C5    1    1.063460    0.399459    0.306246    11.00000    0.04058    0.03188 =
         0.03166   -0.00888   -0.00247   -0.00385
AFIX  43
H5    2    1.001690    0.329154    0.279103    11.00000   -1.20000
AFIX   0
C6    1    0.958017    0.458017    0.348498    11.00000    0.02832    0.03394 =
         0.03260   -0.00519    0.00112   -0.00646
AFIX  43
H6    2    0.822789    0.428015    0.350200    11.00000   -1.20000
AFIX   0
C7    1    0.792215    0.548152    0.455346    11.00000    0.02392    0.02558 =
         0.02359    0.00256   -0.00418   -0.00714
C8    1    0.703632    0.662267    0.491817    11.00000    0.03064    0.03345 =
         0.02556   -0.00095    0.00618   -0.00737
AFIX  43
H8    2    0.599438    0.640909    0.514617    11.00000   -1.20000
AFIX   0
C9    1    0.791872    0.798303    0.487746    11.00000    0.03086    0.02935 =
         0.02358   -0.00118    0.00429   -0.00353
AFIX  43
H9    2    0.756751    0.890320    0.506433    11.00000   -1.20000
AFIX   0
C10   1    0.955677    0.788487    0.449554    11.00000    0.02557    0.01945 =
         0.02438   -0.00320    0.00068   -0.00655
C11   1    0.931806    0.902079    0.400344    11.00000    0.02708    0.02488 =
         0.02857   -0.00088    0.00137   -0.00757
AFIX  23
H11A  2    1.053384    0.897998    0.380368    11.00000   -1.20000
H11B  2    0.920054    1.009070    0.415041    11.00000   -1.20000
AFIX   0
C12   1    0.593189    1.048503    0.345416    11.00000    0.04293    0.03839 =
         0.04437    0.00429   -0.00744   -0.00022
AFIX  23
H12A  2    0.694990    1.129120    0.340334    11.00000   -1.20000
H12B  2    0.495985    1.048925    0.311352    11.00000   -1.20000
AFIX   0
C13   1    0.485543    1.092416    0.394948    11.00000    0.04060    0.04758 =
         0.06156   -0.01676   -0.00408    0.00019
AFIX 137
H13A  2    0.386800    1.012010    0.401157    11.00000   -1.50000
H13B  2    0.417470    1.192373    0.387604    11.00000   -1.50000
H13C  2    0.582059    1.101543    0.428430    11.00000   -1.50000
AFIX   0
HKLF 4


REM  shelxl in P2(1)/n
REM wR2 = 0.1154, GooF = S = 1.000, Restrained GooF = 1.000 for all data
REM R1 = 0.0452 for 2410 Fo > 4sig(Fo) and 0.0632 for all 3263 data
REM 166 parameters refined using 0 restraints

END  
     
WGHT      0.0642      0.0000 

REM Instructions for potential hydrogen bonds
HTAB O2 O1_$1
HTAB C2 O2
HTAB C3 S1_$2
HTAB C6 O1
HTAB C8 O1_$3
HTAB C9 O2_$4
HTAB C11 Br1_$5

REM Highest difference peak  1.072,  deepest hole -0.812,  1-sigma level  0.234
Q1    1   1.0829  0.3910  0.2522  11.00000  0.05    1.07
Q2    1   0.7055  0.4007  0.3492  11.00000  0.05    0.73
Q3    1   1.3106  0.3246  0.2419  11.00000  0.05    0.71
Q4    1   1.3855  0.3769  0.3581  11.00000  0.05    0.71
Q5    1   1.4522  0.3564  0.2407  11.00000  0.05    0.64
Q6    1   0.8794  0.5158  0.5200  11.00000  0.05    0.63
Q7    1   0.8747  0.9491  0.4045  11.00000  0.05    0.60
Q8    1   0.9735  0.9210  0.3947  11.00000  0.05    0.60
Q9    1   1.1237  0.5338  0.4700  11.00000  0.05    0.58
Q10   1   0.6582  1.0066  0.4456  11.00000  0.05    0.57
Q11   1   0.2855  0.9612  0.3151  11.00000  0.05    0.57
Q12   1   1.1948  0.3707  0.2198  11.00000  0.05    0.57
Q13   1   0.6153  0.9425  0.4704  11.00000  0.05    0.56
Q14   1   0.2985  1.0550  0.2990  11.00000  0.05    0.55
Q15   1   0.8763  1.0816  0.4306  11.00000  0.05    0.54
Q16   1   0.5000  1.0000  0.5000  10.50000  0.05    0.53
Q17   1   0.8870  1.0466  0.4038  11.00000  0.05    0.53
Q18   1   0.7921  1.0149  0.4423  11.00000  0.05    0.53
Q19   1   0.7113  0.4966  0.3167  11.00000  0.05    0.52
Q20   1   1.5867  0.5451  0.3494  11.00000  0.05    0.52
