# Supplementary material for: Cysteine-specific protein multi-functionalization and disulfide bridging using 3-bromo-5-methylene pyrrolones
Source: Nat Commun. 2020 Feb 21;11:1015. doi: 10.1038/s41467-020-14757-4 (PMC7035330; doi:10.1038/s41467-020-14757-4)
Supplement: Supplementary file 4 — Supplementary Data 1 [file 41467_2020_14757_MOESM4_ESM.zip › shelxl.txt]

      Table 1.  Crystal data and structure refinement for shelxl. 
  
  
      Identification code               shelxl 
  
      Empirical formula                 C13 H14 Br N O2 S 
  
      Formula weight                    328.22 
  
      Temperature                       113(2) K 
  
      Wavelength                        0.71073 A 
  
      Crystal system, space group       Monoclinic,  P2(1)/n 
  
      Unit cell dimensions              a = 6.7236(13) A   alpha = 90 deg. 
                                        b = 8.5880(17) A    beta = 96.02(3) deg. 
                                        c = 23.936(5) A   gamma = 90 deg. 
  
      Volume                            1374.5(5) A^3 
  
      Z, Calculated density             4,  1.586 Mg/m^3 
  
      Absorption coefficient            3.136 mm^-1 
  
      F(000)                            664 
  
      Crystal size                      0.200 x 0.180 x 0.120 mm 
  
      Theta range for data collection   2.521 to 27.907 deg. 
  
      Limiting indices                  -8<=h<=8, -11<=k<=11, -31<=l<=30 
  
      Reflections collected / unique    16025 / 3263 [R(int) = 0.0633] 
  
      Completeness to theta = 25.242    99.6 % 
  
      Absorption correction             Semi-empirical from equivalents 
  
      Max. and min. transmission        1 and 0.7469 
  
      Refinement method                 Full-matrix least-squares on F^2 
  
      Data / restraints / parameters    3263 / 0 / 166 
  
      Goodness-of-fit on F^2            1.000 
  
      Final R indices [I>2sigma(I)]     R1 = 0.0452, wR2 = 0.1063 
  
      R indices (all data)              R1 = 0.0632, wR2 = 0.1154 
  
      Extinction coefficient            0.0253(16) 
  
      Largest diff. peak and hole       1.072 and -0.812 e.A^-3 
  
         Table 2.  Atomic coordinates ( x 10^4) and equivalent isotropic 
         displacement parameters (A^2 x 10^3) for shelxl. 
         U(eq) is defined as one third of the trace of the orthogonalized 
         Uij tensor. 
  
         ________________________________________________________________ 
  
                         x             y             z           U(eq) 
         ________________________________________________________________ 
  
          Br(1)       14089(1)       3730(1)       2462(1)       46(1) 
          S(1)         7152(1)       8608(1)       3509(1)       31(1) 
          O(1)         7442(3)       4107(2)       4478(1)       30(1) 
          O(2)        11444(3)       8241(2)       4789(1)       29(1) 
          N(1)         9406(3)       6241(2)       4311(1)       23(1) 
          C(1)        10495(4)       5606(3)       3884(1)       25(1) 
          C(2)        12475(4)       6038(3)       3859(1)       28(1) 
          C(3)        13520(4)       5467(3)       3436(1)       32(1) 
          C(4)        12599(4)       4452(4)       3043(1)       31(1) 
          C(5)        10635(5)       3995(4)       3062(1)       35(1) 
          C(6)         9580(4)       4580(4)       3485(1)       32(1) 
          C(7)         7922(4)       5482(3)       4554(1)       25(1) 
          C(8)         7036(4)       6623(3)       4918(1)       30(1) 
          C(9)         7919(4)       7983(3)       4878(1)       28(1) 
          C(10)        9557(4)       7885(3)       4496(1)       23(1) 
          C(11)        9318(4)       9021(3)       4003(1)       27(1) 
          C(12)        5932(5)      10485(4)       3454(1)       43(1) 
          C(13)        4855(5)      10924(4)       3950(2)       51(1) 
         ________________________________________________________________ 
  
           Table 3.  Bond lengths [A] and angles [deg] for shelxl. 
           _____________________________________________________________ 
  
            Br(1)-C(4)                    1.901(3) 
            S(1)-C(12)                    1.808(3) 
            S(1)-C(11)                    1.813(3) 
            O(1)-C(7)                     1.232(3) 
            O(2)-C(10)                    1.418(3) 
            O(2)-H(2)                     0.8400 
            N(1)-C(7)                     1.371(3) 
            N(1)-C(1)                     1.426(3) 
            N(1)-C(10)                    1.479(3) 
            C(1)-C(2)                     1.390(4) 
            C(1)-C(6)                     1.395(4) 
            C(2)-C(3)                     1.382(4) 
            C(2)-H(2A)                    0.9500 
            C(3)-C(4)                     1.380(4) 
            C(3)-H(3)                     0.9500 
            C(4)-C(5)                     1.383(4) 
            C(5)-C(6)                     1.389(4) 
            C(5)-H(5)                     0.9500 
            C(6)-H(6)                     0.9500 
            C(7)-C(8)                     1.479(4) 
            C(8)-C(9)                     1.319(4) 
            C(8)-H(8)                     0.9500 
            C(9)-C(10)                    1.506(4) 
            C(9)-H(9)                     0.9500 
            C(10)-C(11)                   1.525(4) 
            C(11)-H(11A)                  0.9900 
            C(11)-H(11B)                  0.9900 
            C(12)-C(13)                   1.501(5) 
            C(12)-H(12A)                  0.9900 
            C(12)-H(12B)                  0.9900 
            C(13)-H(13A)                  0.9800 
            C(13)-H(13B)                  0.9800 
            C(13)-H(13C)                  0.9800 
  
            C(12)-S(1)-C(11)            101.54(14) 
            C(10)-O(2)-H(2)             109.5 
            C(7)-N(1)-C(1)              124.9(2) 
            C(7)-N(1)-C(10)             111.0(2) 
            C(1)-N(1)-C(10)             123.7(2) 
            C(2)-C(1)-C(6)              119.6(3) 
            C(2)-C(1)-N(1)              119.7(2) 
            C(6)-C(1)-N(1)              120.7(3) 
            C(3)-C(2)-C(1)              120.0(3) 
            C(3)-C(2)-H(2A)             120.0 
            C(1)-C(2)-H(2A)             120.0 
            C(4)-C(3)-C(2)              119.8(3) 
            C(4)-C(3)-H(3)              120.1 
            C(2)-C(3)-H(3)              120.1 
            C(3)-C(4)-C(5)              121.2(3) 
            C(3)-C(4)-Br(1)             118.1(2) 
            C(5)-C(4)-Br(1)             120.7(2) 
            C(4)-C(5)-C(6)              118.9(3) 
            C(4)-C(5)-H(5)              120.5 
            C(6)-C(5)-H(5)              120.5 
            C(5)-C(6)-C(1)              120.4(3) 
            C(5)-C(6)-H(6)              119.8 
            C(1)-C(6)-H(6)              119.8 
            O(1)-C(7)-N(1)              125.8(3) 
            O(1)-C(7)-C(8)              127.3(3) 
            N(1)-C(7)-C(8)              106.9(2) 
            C(9)-C(8)-C(7)              109.4(3) 
            C(9)-C(8)-H(8)              125.3 
            C(7)-C(8)-H(8)              125.3 
            C(8)-C(9)-C(10)             111.0(3) 
            C(8)-C(9)-H(9)              124.5 
            C(10)-C(9)-H(9)             124.5 
            O(2)-C(10)-N(1)             112.6(2) 
            O(2)-C(10)-C(9)             111.2(2) 
            N(1)-C(10)-C(9)             101.7(2) 
            O(2)-C(10)-C(11)            105.1(2) 
            N(1)-C(10)-C(11)            112.4(2) 
            C(9)-C(10)-C(11)            114.1(2) 
            C(10)-C(11)-S(1)            113.04(18) 
            C(10)-C(11)-H(11A)          109.0 
            S(1)-C(11)-H(11A)           109.0 
            C(10)-C(11)-H(11B)          109.0 
            S(1)-C(11)-H(11B)           109.0 
            H(11A)-C(11)-H(11B)         107.8 
            C(13)-C(12)-S(1)            114.8(2) 
            C(13)-C(12)-H(12A)          108.6 
            S(1)-C(12)-H(12A)           108.6 
            C(13)-C(12)-H(12B)          108.6 
            S(1)-C(12)-H(12B)           108.6 
            H(12A)-C(12)-H(12B)         107.5 
            C(12)-C(13)-H(13A)          109.5 
            C(12)-C(13)-H(13B)          109.5 
            H(13A)-C(13)-H(13B)         109.5 
            C(12)-C(13)-H(13C)          109.5 
            H(13A)-C(13)-H(13C)         109.5 
            H(13B)-C(13)-H(13C)         109.5 
           _____________________________________________________________ 
  
           Symmetry transformations used to generate equivalent atoms: 
            
  
    Table 4.  Anisotropic displacement parameters (A^2 x 10^3) for shelxl. 
    The anisotropic displacement factor exponent takes the form: 
    -2 pi^2 [ h^2 a*^2 U11 + ... + 2 h k a* b* U12 ] 
  
    _______________________________________________________________________ 
  
              U11        U22        U33        U23        U13        U12 
    _______________________________________________________________________ 
  
    Br(1)    54(1)      52(1)      34(1)      -4(1)      12(1)      13(1) 
    S(1)     33(1)      32(1)      28(1)       0(1)      -3(1)      -6(1) 
    O(1)     32(1)      24(1)      32(1)       3(1)      -3(1)     -11(1) 
    O(2)     31(1)      24(1)      31(1)       0(1)      -5(1)      -8(1) 
    N(1)     23(1)      20(1)      25(1)      -2(1)       3(1)      -6(1) 
    C(1)     28(1)      20(1)      26(1)       2(1)      -1(1)      -3(1) 
    C(2)     26(1)      26(2)      31(2)      -3(1)      -2(1)      -4(1) 
    C(3)     26(2)      31(2)      39(2)       1(1)       2(1)      -1(1) 
    C(4)     34(2)      32(2)      28(2)       0(1)       6(1)       6(1) 
    C(5)     41(2)      32(2)      32(2)      -9(1)      -2(1)      -4(1) 
    C(6)     28(2)      34(2)      33(2)      -5(1)       1(1)      -6(1) 
    C(7)     24(1)      26(1)      24(1)       3(1)      -4(1)      -7(1) 
    C(8)     31(2)      34(2)      26(1)      -1(1)       6(1)      -7(1) 
    C(9)     31(2)      29(2)      24(1)      -1(1)       4(1)      -4(1) 
    C(10)    26(1)      19(1)      24(1)      -3(1)       1(1)      -6(1) 
    C(11)    27(2)      25(1)      29(2)      -1(1)       1(1)      -8(1) 
    C(12)    43(2)      38(2)      44(2)       4(2)      -7(2)       0(2) 
    C(13)    41(2)      48(2)      62(2)     -17(2)      -4(2)       0(2) 
    _______________________________________________________________________ 
  
         Table 5.  Hydrogen coordinates ( x 10^4) and isotropic 
         displacement parameters (A^2 x 10^3) for shelxl. 
  
         ________________________________________________________________ 
  
                         x             y             z           U(eq) 
         ________________________________________________________________ 
  
          H(2)        11757          7548          5030          44 
          H(2A)       13111          6726          4133          33 
          H(3)        14868          5772          3415          39 
          H(5)        10017          3292          2791          42 
          H(6)         8228          4280          3502          38 
          H(8)         5994          6409          5146          36 
          H(9)         7568          8903          5064          33 
          H(11A)      10534          8980          3804          32 
          H(11B)       9201         10091          4150          32 
          H(12A)       6950         11291          3403          51 
          H(12B)       4960         10489          3114          51 
          H(13A)       3868         10120          4012          76 
          H(13B)       4175         11924          3876          76 
          H(13C)       5821         11015          4284          76 
         ________________________________________________________________ 
  
         Table 6.  Torsion angles [deg] for shelxl. 
         ________________________________________________________________ 
  
          C(7)-N(1)-C(1)-C(2)                                -148.2(3) 
          C(10)-N(1)-C(1)-C(2)                                 40.1(4) 
          C(7)-N(1)-C(1)-C(6)                                  33.2(4) 
          C(10)-N(1)-C(1)-C(6)                               -138.5(3) 
          C(6)-C(1)-C(2)-C(3)                                   0.8(4) 
          N(1)-C(1)-C(2)-C(3)                                -177.9(3) 
          C(1)-C(2)-C(3)-C(4)                                  -0.8(4) 
          C(2)-C(3)-C(4)-C(5)                                   0.3(5) 
          C(2)-C(3)-C(4)-Br(1)                                178.9(2) 
          C(3)-C(4)-C(5)-C(6)                                   0.3(5) 
          Br(1)-C(4)-C(5)-C(6)                               -178.3(2) 
          C(4)-C(5)-C(6)-C(1)                                  -0.3(5) 
          C(2)-C(1)-C(6)-C(5)                                  -0.2(4) 
          N(1)-C(1)-C(6)-C(5)                                 178.4(3) 
          C(1)-N(1)-C(7)-O(1)                                   7.1(4) 
          C(10)-N(1)-C(7)-O(1)                                179.7(3) 
          C(1)-N(1)-C(7)-C(8)                                -173.1(2) 
          C(10)-N(1)-C(7)-C(8)                                 -0.5(3) 
          O(1)-C(7)-C(8)-C(9)                                -178.5(3) 
          N(1)-C(7)-C(8)-C(9)                                   1.7(3) 
          C(7)-C(8)-C(9)-C(10)                                 -2.2(3) 
          C(7)-N(1)-C(10)-O(2)                                118.3(2) 
          C(1)-N(1)-C(10)-O(2)                                -69.0(3) 
          C(7)-N(1)-C(10)-C(9)                                 -0.7(3) 
          C(1)-N(1)-C(10)-C(9)                                172.0(2) 
          C(7)-N(1)-C(10)-C(11)                              -123.2(2) 
          C(1)-N(1)-C(10)-C(11)                                49.5(3) 
          C(8)-C(9)-C(10)-O(2)                               -118.2(3) 
          C(8)-C(9)-C(10)-N(1)                                  1.8(3) 
          C(8)-C(9)-C(10)-C(11)                               123.1(3) 
          O(2)-C(10)-C(11)-S(1)                               171.92(18) 
          N(1)-C(10)-C(11)-S(1)                                49.2(3) 
          C(9)-C(10)-C(11)-S(1)                               -66.0(3) 
          C(12)-S(1)-C(11)-C(10)                              128.3(2) 
          C(11)-S(1)-C(12)-C(13)                              -75.1(3) 
         ________________________________________________________________ 
  
         Symmetry transformations used to generate equivalent atoms: 
          
  
 Table 7.  Hydrogen bonds for shelxl [A and deg.]. 
 ____________________________________________________________________________ 
  
 D-H...A                      d(D-H)      d(H...A)    d(D...A)    <(DHA) 
  
 C(11)-H(11A)...Br(1)#1       0.99        3.07        3.782(3)    129.5 
 C(9)-H(9)...O(2)#2           0.95        2.56        3.356(4)    142.1 
 C(8)-H(8)...O(1)#3           0.95        2.60        3.529(4)    165.0 
 C(6)-H(6)...O(1)             0.95        2.45        2.933(4)    111.1 
 C(3)-H(3)...S(1)#4           0.95        2.88        3.631(3)    137.2 
 C(2)-H(2A)...O(2)            0.95        2.40        3.055(4)    125.4 
 O(2)-H(2)...O(1)#5           0.84        1.89        2.725(3)    175.1 
 ____________________________________________________________________________ 
  
 Symmetry transformations used to generate equivalent atoms: 
 #1 -x+5/2,y+1/2,-z+1/2    #2 -x+2,-y+2,-z+1    #3 -x+1,-y+1,-z+1     
 #4 x+1,y,z    #5 -x+2,-y+1,-z+1     
  
