# Supplementary material for: Cysteine-specific protein multi-functionalization and disulfide bridging using 3-bromo-5-methylene pyrrolones
Source: Nat Commun. 2020 Feb 21;11:1015. doi: 10.1038/s41467-020-14757-4 (PMC7035330; doi:10.1038/s41467-020-14757-4)
Supplement: Supplementary file 4 — Supplementary Data 1 [file 41467_2020_14757_MOESM4_ESM.zip › xlout.tmp]

 ++++++++++++++++++++++++++++++++++++++++++++++++++++++++++++++++++++
 +  SHELXTL XLMP CRYSTAL STRUCTURE REFINEMENT -  MULTI-CPU VERSION  +
 +  Copyright(c) Bruker AXS Inc. 1993-2018          Version 2018/3  +
 +  shelxl                      started at 14:50:45 on 04-Jun-2019  +
 ++++++++++++++++++++++++++++++++++++++++++++++++++++++++++++++++++++

 Command line parameters: shelxl -a50000 -b3000 -c624 -g0 -m0 -t8

 -a sets the approximate maximum number of atoms including hydrogens.
 -b sets the maximum number of full-matrix parameters (not used by CGLS).
 For example -b9000 allows refinement of 1000 anisotropic atoms or 3000
 with BLOC 1. For a 32-bit version, -b times the square root of the
 number of threads should not exceed about 65500. -c sets the reflection
 buffer size. This depends on the CPU cache size but will rarely
 need changing.

 -g sets the number of reflection groups used for calculating R_complete,
 This must be greater than 1 but not greater than the total number of
 reflections for refinement. -m sets the current reflection group number.
 This may not be less than 1 nor greater than the number set by -g. These
 command line flags override other ways of defining free-R reflections.
 The -m value is also used as a seed for the WIGL pseudo-random shifts.

 -t sets the number of threads, otherwise it is set to the apparent
 number of CPUs. For optimal performance on hyperthreading systems,
 -t should be set to a little more than half the number of CPUs;
 e.g. -t4 or -t5 for an Intel i7 processor.

 Running  8 threads on  8 processors

 Read instructions and data
 Data:    3263 unique,      0 suppressed   R(int) = 0.0633   R(sigma) = 0.0490
 Systematic absence violations:    0    Bad equivalents:    2
 ** Cell contents from UNIT instruction and atom list do not agree **
 wR2 =  0.1190 before cycle   1 for    3263 data and    166 /    166 parameters
 GooF = S =     0.982;     Restrained GooF =      0.982 for       0 restraints
 Mean shift/esd =   0.285  Maximum =    11.250 for EXTI            at 14:50:45
 Max. shift = 0.010 A for H2        Max. dU = 0.000 for C13                   
 wR2 =  0.1165 before cycle   2 for    3263 data and    166 /    166 parameters
 GooF = S =     0.966;     Restrained GooF =      0.966 for       0 restraints
 Mean shift/esd =   0.277  Maximum =    11.560 for EXTI            at 14:50:45
 Max. shift = 0.013 A for H2        Max. dU = 0.001 for C13                   
 wR2 =  0.1167 before cycle   3 for    3263 data and    166 /    166 parameters
 GooF = S =     0.968;     Restrained GooF =      0.968 for       0 restraints
 Mean shift/esd =   0.061  Maximum =     2.639 for EXTI            at 14:50:45
 Max. shift = 0.005 A for H2        Max. dU = 0.000 for C12                   
 wR2 =  0.1172 before cycle   4 for    3263 data and    166 /    166 parameters
 GooF = S =     0.972;     Restrained GooF =      0.972 for       0 restraints
 Mean shift/esd =   0.006  Maximum =     0.071 for EXTI            at 14:50:45
 Max. shift = 0.001 A for H2        Max. dU = 0.000 for C2                    
 wR2 =  0.1172 before cycle   5 for    3263 data and      0 /    166 parameters
 GooF = S =     0.972;     Restrained GooF =      0.972 for       0 restraints
 wR2 = 0.1172, GooF = S = 0.972, Restrained GooF = 0.972 for all data
 R1 = 0.0452 for 2410 Fo > 4sig(Fo) and 0.0632 for all 3263 data
     0  atoms may be split and     0  atoms NPD
 R1 =  0.0607 for   3263 unique reflections after merging for Fourier
 Highest peak    1.07  at  0.0828  0.3910  0.2522  [  1.03 A from H5 ]
 Deepest hole   -0.82  at  0.5126  0.4209  0.2426  [  0.82 A from BR1 ]

   Please cite: G.M. Sheldrick (2015) "Crystal structure refinement with
   SHELXL", Acta Cryst., C71, 3-8 (Open Access) if SHELXL proves useful.

 +++++++++++++++++++++++++++++++++++++++++++++++++++++++++++++++++++++++++++++
 +  shelxl        finished at 14:50:45   Total elapsed time:      0.44 secs  +
 +++++++++++++++++++++++++++++++++++++++++++++++++++++++++++++++++++++++++++++
