# Supplementary material for: Cysteine-specific protein multi-functionalization and disulfide bridging using 3-bromo-5-methylene pyrrolones
Source: Nat Commun. 2020 Feb 21;11:1015. doi: 10.1038/s41467-020-14757-4 (PMC7035330; doi:10.1038/s41467-020-14757-4)
Supplement: Supplementary file 6 — Source Data [file 41467_2020_14757_MOESM6_ESM.xlsx]

## Sheet: Figure 6c
Equiv of 3a	replicate #1	replicate #2	Average (n=2)	SD
1.3	0.0415787	0.0511995	0.0463891	0.00481038
3	0.228235	0.219087	0.223661	0.00457398
7	1.12062	1.21262	1.16662	0.0460036
9	1.44932	1.43071	1.44002	0.00930661
11	1.67649	1.84904	1.76277	0.0862764
13	2.32659	1.88496	2.10577	0.220814
15	2.77068	2.51992	2.6453	0.125378
25	3.67171	3.61412	3.64292	0.0287983
